# Supplementary material for: Comparative Genomics Insights Into the Evolutionary Disparities Between Nitroplast‐Evolved Ecotype UCYN‐A2 and Its Closest Relative UCYN‐A1
Source: Ecol Evol. 2025 Jul 7;15(7):e71739. doi: 10.1002/ece3.71739 (PMC12234771; doi:10.1002/ece3.71739)
Supplement: Supplementary file 2 — Table S1. Data information for the seven published UCYN‐A genomes. [file ECE3-15-e71739-s007.xlsx]

## Sheet: Sheet1
Table S1. Data information for the seven published UCYN-A genomes.
Genome name	subclade	Data repository	Accession number	Reference
UCYN-A1-ALOHA1	A1	Genome datasets of the National Center for Biotechnology Information (NCBI) (https://www.ncbi.nlm.nih.gov/datasets/genome/)	GCA_000025125.1	Zehr et al., 2008
UCYN-A1-ALOHA2	A1	Genome datasets of the National Center for Biotechnology Information (NCBI) (https://www.ncbi.nlm.nih.gov/datasets/genome/)	GCA_022450625.1	Mende et al., 2017
UCYN-A1-Delmont	A1	Centre National de Séquençage (Genoscope) (https://www.genoscope.cns.fr/tara/)	-	Delmont et al., 2022
UCYN-A2-Arc	A2	UTokyo Repository (https://repository.dl.itc.u-tokyo.ac.jp/records/2005808)	-	Shiozaki et al., 2023
UCYN-A2-CPSB1	A2	Genome datasets of the National Center for Biotechnology Information (NCBI) (https://www.ncbi.nlm.nih.gov/datasets/genome/)	GCA_020885515.1	Suzuki et al., 2021
UCYN-A2-SIO64986	A2	Genome datasets of the National Center for Biotechnology Information (NCBI) (https://www.ncbi.nlm.nih.gov/datasets/genome/)	GCA_000737945.1	Bombar et al., 2014
UCYN-A2-Delmont	A2	Centre National de Séquençage (Genoscope) (https://www.genoscope.cns.fr/tara/)	-	Delmont et al., 2022
J.P. Zehr et al. Globally distributed uncultivated oceanic N2-fixing cyanobacteria lack oxygenic photosystem II. Science 322 (1) (2008) 1110-1112.
D.R. Mende et al. Environmental drivers of a microbial genomic transition zone in the ocean's interior. Nat. microbiol. 2 (1) (2017) 1367-1373.
T.O. Delmont et al. Heterotrophic bacterial diazotrophs are more abundant than their cyanobacterial counterparts in metagenomes covering most of the sunlit ocean. ISME J. 16 (4) (2022) 927–936.
T. Shiozaki et al. Distribution and survival strategies of endemic and cosmopolitan diazotrophs in the Arctic Ocean. ISME J. 17 (1) (2023) 1340-1350.
S. Suzuki et al. Unstable relationship between Braarudosphaera bigelowii (=Chrysochromulina parkeae) and its nitrogen-fixing endosymbiont. Front. Plant Sci. 12 (1) (2021) 749895.
