# Supplementary material for: Comparative Genomics Insights Into the Evolutionary Disparities Between Nitroplast‐Evolved Ecotype UCYN‐A2 and Its Closest Relative UCYN‐A1
Source: Ecol Evol. 2025 Jul 7;15(7):e71739. doi: 10.1002/ece3.71739 (PMC12234771; doi:10.1002/ece3.71739)
Supplement: Supplementary file 3 — Table S2. Protein IDs of the 1207 orthologous genes identified among the seven UCYN‐A genomes. [file ECE3-15-e71739-s002.xlsx]

## Sheet: Sheet1
Table S2. Protein IDs of the 1207 orthologous genes identified among the seven UCYN-A genomes.
Orthogroup	UCYN-A1-ALOHA1 proteins ID	UCYN-A1-ALOHA2 proteins ID	UCYN-A1-Delmont proteins ID	UCYN-A2-SIO64986 proteins ID	UCYN-A2-CPSB1 proteins ID	UCYN-A2-Arc proteins ID	UCYN-A2-Delmont proteins ID
OG0000000	OENGLBIA_00258, OENGLBIA_00429, OENGLBIA_00488	BGOCFPNC_00283, BGOCFPNC_00362, BGOCFPNC_00833	JIJLMCDE_00422, JIJLMCDE_00560, JIJLMCDE_01062	LOLNPPPD_00126, LOLNPPPD_00186, LOLNPPPD_00959	ICNFDDEA_00573, ICNFDDEA_00749, ICNFDDEA_00808	LNCGHJMK_00857, LNCGHJMK_00916, LNCGHJMK_01177	GANCLMNP_00325, GANCLMNP_00522, GANCLMNP_01195
OG0000001	OENGLBIA_00482, OENGLBIA_00875, OENGLBIA_01207	BGOCFPNC_00005, BGOCFPNC_00277, BGOCFPNC_00978	JIJLMCDE_00321, JIJLMCDE_00933, JIJLMCDE_01056	LOLNPPPD_00179, LOLNPPPD_00243, LOLNPPPD_00397	ICNFDDEA_00283, ICNFDDEA_00802, ICNFDDEA_01207	LNCGHJMK_00340, LNCGHJMK_00416, LNCGHJMK_00910	GANCLMNP_00516, GANCLMNP_00757, GANCLMNP_01212
OG0000002	OENGLBIA_00530, OENGLBIA_00691, OENGLBIA_01156	BGOCFPNC_00056, BGOCFPNC_00155, BGOCFPNC_01234	JIJLMCDE_00138, JIJLMCDE_00508, JIJLMCDE_00539	LOLNPPPD_00447, LOLNPPPD_00687, LOLNPPPD_00996	ICNFDDEA_00232, ICNFDDEA_00853, ICNFDDEA_01021	LNCGHJMK_00155, LNCGHJMK_00466, LNCGHJMK_00961	GANCLMNP_00133, GANCLMNP_00767, GANCLMNP_00827
OG0000003	OENGLBIA_00316, OENGLBIA_00677, OENGLBIA_00948	BGOCFPNC_00987, BGOCFPNC_01104	JIJLMCDE_00493, JIJLMCDE_00673, JIJLMCDE_01012	LOLNPPPD_00010, LOLNPPPD_00704, LOLNPPPD_00787	ICNFDDEA_00026, ICNFDDEA_00633, ICNFDDEA_01003	LNCGHJMK_00137, LNCGHJMK_00673, LNCGHJMK_00741	GANCLMNP_00058, GANCLMNP_00609, GANCLMNP_01137
OG0000004	OENGLBIA_01036, OENGLBIA_01060	BGOCFPNC_00613, BGOCFPNC_00638	JIJLMCDE_00234, JIJLMCDE_00357	LOLNPPPD_00488, LOLNPPPD_00512, LOLNPPPD_00992	ICNFDDEA_00114, ICNFDDEA_00137, ICNFDDEA_00849	LNCGHJMK_00561, LNCGHJMK_00585, LNCGHJMK_00957	GANCLMNP_00697, GANCLMNP_00763, GANCLMNP_01171
OG0000005	OENGLBIA_00390, OENGLBIA_00391	BGOCFPNC_00567, BGOCFPNC_00794, BGOCFPNC_00795	JIJLMCDE_00383, JIJLMCDE_00384	LOLNPPPD_00087, LOLNPPPD_00088	ICNFDDEA_00710, ICNFDDEA_00711	LNCGHJMK_00818, LNCGHJMK_00819	GANCLMNP_01054, GANCLMNP_01055
OG0000006	OENGLBIA_00087, OENGLBIA_00800	BGOCFPNC_00904, BGOCFPNC_01207	JIJLMCDE_00371, JIJLMCDE_01105	LOLNPPPD_00317, LOLNPPPD_00584	ICNFDDEA_00400, ICNFDDEA_01132	LNCGHJMK_00266, LNCGHJMK_01076	GANCLMNP_00360, GANCLMNP_00923
OG0000007	OENGLBIA_00131, OENGLBIA_00980	BGOCFPNC_00483, BGOCFPNC_00693	JIJLMCDE_00708, JIJLMCDE_00980	LOLNPPPD_00567, LOLNPPPD_00629	ICNFDDEA_00059, ICNFDDEA_00445	LNCGHJMK_00640, LNCGHJMK_01031	GANCLMNP_00380, GANCLMNP_00642
OG0000008	OENGLBIA_00150, OENGLBIA_00289	BGOCFPNC_00465, BGOCFPNC_01131	JIJLMCDE_00726, JIJLMCDE_00906	LOLNPPPD_00928, LOLNPPPD_01061	ICNFDDEA_00474, ICNFDDEA_00604	LNCGHJMK_00711, LNCGHJMK_01002	GANCLMNP_00029, GANCLMNP_00409
OG0000009	OENGLBIA_00240, OENGLBIA_00483	BGOCFPNC_00278, BGOCFPNC_00375	JIJLMCDE_00578, JIJLMCDE_01057	LOLNPPPD_00180, LOLNPPPD_00712	ICNFDDEA_00555, ICNFDDEA_00803	LNCGHJMK_00911, LNCGHJMK_01195	GANCLMNP_00517, GANCLMNP_01176
OG0000010	OENGLBIA_00283, OENGLBIA_00315	BGOCFPNC_01105, BGOCFPNC_01138	JIJLMCDE_00674, JIJLMCDE_00912	LOLNPPPD_00009, LOLNPPPD_00934	ICNFDDEA_00598, ICNFDDEA_00632	LNCGHJMK_00705, LNCGHJMK_00740	GANCLMNP_00023, GANCLMNP_00057
OG0000011	OENGLBIA_00381, OENGLBIA_00726	BGOCFPNC_00784, BGOCFPNC_01268	JIJLMCDE_00355, JIJLMCDE_00845	LOLNPPPD_00078, LOLNPPPD_00653	ICNFDDEA_00701, ICNFDDEA_01056	LNCGHJMK_00190, LNCGHJMK_00809	GANCLMNP_01002, GANCLMNP_01064
OG0000012	OENGLBIA_00397, OENGLBIA_00795	BGOCFPNC_00801, BGOCFPNC_00898	JIJLMCDE_00087, JIJLMCDE_00390	LOLNPPPD_00094, LOLNPPPD_00322	ICNFDDEA_00717, ICNFDDEA_01127	LNCGHJMK_00261, LNCGHJMK_00825	GANCLMNP_00355, GANCLMNP_01048
OG0000013	OENGLBIA_00419, OENGLBIA_00423	BGOCFPNC_00823, BGOCFPNC_00827	JIJLMCDE_00412, JIJLMCDE_00416	LOLNPPPD_00116, LOLNPPPD_00120	ICNFDDEA_00739, ICNFDDEA_00743	LNCGHJMK_00847, LNCGHJMK_00851	GANCLMNP_01201, GANCLMNP_01205
OG0000014	OENGLBIA_00477, OENGLBIA_00902	BGOCFPNC_00221, BGOCFPNC_00272	JIJLMCDE_00837, JIJLMCDE_01050	LOLNPPPD_00174, LOLNPPPD_00216	ICNFDDEA_00797, ICNFDDEA_01234	LNCGHJMK_00366, LNCGHJMK_00905	GANCLMNP_00511, GANCLMNP_01096
OG0000015	OENGLBIA_00485, OENGLBIA_00891	BGOCFPNC_00232, BGOCFPNC_00280	JIJLMCDE_00826, JIJLMCDE_01059	LOLNPPPD_00182, LOLNPPPD_00227	ICNFDDEA_00805, ICNFDDEA_01223	LNCGHJMK_00355, LNCGHJMK_00913	GANCLMNP_00519, GANCLMNP_01107
OG0000016	OENGLBIA_00500, OENGLBIA_00788	BGOCFPNC_00125, BGOCFPNC_00891	JIJLMCDE_00080, JIJLMCDE_01212	LOLNPPPD_00965, LOLNPPPD_01252	ICNFDDEA_00821, ICNFDDEA_01120	LNCGHJMK_00254, LNCGHJMK_00929	GANCLMNP_00348, GANCLMNP_00535
OG0000017	OENGLBIA_00527, OENGLBIA_00733	BGOCFPNC_00152, BGOCFPNC_01275	JIJLMCDE_00024, JIJLMCDE_00607	LOLNPPPD_00993, LOLNPPPD_01010	ICNFDDEA_00850, ICNFDDEA_01063	LNCGHJMK_00197, LNCGHJMK_00958	GANCLMNP_00764, GANCLMNP_01009
OG0000018	OENGLBIA_00598, OENGLBIA_01214	BGOCFPNC_00512, BGOCFPNC_01066	JIJLMCDE_00940, JIJLMCDE_01154	LOLNPPPD_00389, LOLNPPPD_00903	ICNFDDEA_00291, ICNFDDEA_00922	LNCGHJMK_00053, LNCGHJMK_00408	GANCLMNP_00749, GANCLMNP_01157
OG0000019	OENGLBIA_00686, OENGLBIA_00687	BGOCFPNC_01229, BGOCFPNC_01230	JIJLMCDE_00503, JIJLMCDE_00504	LOLNPPPD_00694, LOLNPPPD_00695	ICNFDDEA_01012, ICNFDDEA_01013	LNCGHJMK_00146, LNCGHJMK_00147	GANCLMNP_00833, GANCLMNP_01146
OG0000020	OENGLBIA_00849, OENGLBIA_01142	BGOCFPNC_00071, BGOCFPNC_00954	JIJLMCDE_00152, JIJLMCDE_00892	LOLNPPPD_00267, LOLNPPPD_00822	ICNFDDEA_00220, ICNFDDEA_01182	LNCGHJMK_00316, LNCGHJMK_00478	GANCLMNP_00121, GANCLMNP_01035
OG0000021	OENGLBIA_01098, OENGLBIA_01227	BGOCFPNC_00114, BGOCFPNC_00346	JIJLMCDE_00195, JIJLMCDE_00953	LOLNPPPD_00376, LOLNPPPD_00448	ICNFDDEA_00177, ICNFDDEA_00303	LNCGHJMK_00396, LNCGHJMK_00521	GANCLMNP_00235, GANCLMNP_00974
OG0000022	OENGLBIA_00742, OENGLBIA_01095	BGOCFPNC_00577, BGOCFPNC_01284	JIJLMCDE_00033, JIJLMCDE_00198	LOLNPPPD_00451, LOLNPPPD_01019	ICNFDDEA_00174, ICNFDDEA_01072	LNCGHJMK_00206, LNCGHJMK_00524	GANCLMNP_00238
OG0000023	OENGLBIA_01125, OENGLBIA_01171	BGOCFPNC_00041, BGOCFPNC_00088	JIJLMCDE_00123, JIJLMCDE_00169	LOLNPPPD_00433, LOLNPPPD_00840	ICNFDDEA_00202, ICNFDDEA_00246	LNCGHJMK_00452, LNCGHJMK_00496	GANCLMNP_00147
OG0000024	OENGLBIA_00662	BGOCFPNC_01002	JIJLMCDE_00478	LOLNPPPD_01106, LOLNPPPD_01108	ICNFDDEA_00988	LNCGHJMK_00119, LNCGHJMK_00120	GANCLMNP_00957, GANCLMNP_00958
OG0000025	OENGLBIA_00690, OENGLBIA_00972	BGOCFPNC_00701, BGOCFPNC_01233	JIJLMCDE_00507, JIJLMCDE_00988	LOLNPPPD_00576	ICNFDDEA_00050	LNCGHJMK_00649	GANCLMNP_00633
OG0000026	OENGLBIA_00837, OENGLBIA_01029	BGOCFPNC_00645, BGOCFPNC_00941	JIJLMCDE_00364, JIJLMCDE_01190	LOLNPPPD_00280	ICNFDDEA_01169	LNCGHJMK_00303	GANCLMNP_00215
OG0000027	OENGLBIA_00392	BGOCFPNC_00568, BGOCFPNC_00569, BGOCFPNC_00796	JIJLMCDE_00385	LOLNPPPD_00089	ICNFDDEA_00712	LNCGHJMK_00820	GANCLMNP_01053
OG0000028	OENGLBIA_00183	BGOCFPNC_00432, BGOCFPNC_00556	JIJLMCDE_00760	LOLNPPPD_01085	ICNFDDEA_00498	LNCGHJMK_00978	GANCLMNP_01185
OG0000029	OENGLBIA_00274	BGOCFPNC_01147	JIJLMCDE_00921	LOLNPPPD_00944	ICNFDDEA_00588, ICNFDDEA_00589	LNCGHJMK_01162	GANCLMNP_00014
OG0000030	OENGLBIA_00359	BGOCFPNC_00762	JIJLMCDE_00629, JIJLMCDE_00630	LOLNPPPD_00053	ICNFDDEA_00676	LNCGHJMK_00784	GANCLMNP_00787
OG0000031	OENGLBIA_00399	BGOCFPNC_00803, BGOCFPNC_00870	JIJLMCDE_00392	LOLNPPPD_00096	ICNFDDEA_00719	LNCGHJMK_00827	GANCLMNP_01046
OG0000032	OENGLBIA_00492	BGOCFPNC_00117	JIJLMCDE_01066	LOLNPPPD_00190, LOLNPPPD_00191	ICNFDDEA_00812	LNCGHJMK_00920	GANCLMNP_00526
OG0000033	OENGLBIA_00597	BGOCFPNC_00866, BGOCFPNC_01067	JIJLMCDE_01153	LOLNPPPD_00904	ICNFDDEA_00921	LNCGHJMK_00052	GANCLMNP_01156
OG0000034	OENGLBIA_00647	BGOCFPNC_00741, BGOCFPNC_01017	JIJLMCDE_00463	LOLNPPPD_01125	ICNFDDEA_00972	LNCGHJMK_00103	GANCLMNP_00726
OG0000035	OENGLBIA_00648	BGOCFPNC_00742, BGOCFPNC_01016	JIJLMCDE_00464	LOLNPPPD_01124	ICNFDDEA_00973	LNCGHJMK_00104	GANCLMNP_00727
OG0000036	OENGLBIA_00785	BGOCFPNC_00738, BGOCFPNC_00888	JIJLMCDE_00077	LOLNPPPD_01241	ICNFDDEA_01116	LNCGHJMK_00250	GANCLMNP_00344
OG0000037	OENGLBIA_00859	BGOCFPNC_00964	JIJLMCDE_00336	LOLNPPPD_00257	ICNFDDEA_01192, ICNFDDEA_01193	LNCGHJMK_00326	GANCLMNP_01025
OG0000038	OENGLBIA_00894	BGOCFPNC_00229, BGOCFPNC_00572	JIJLMCDE_00829	LOLNPPPD_00224	ICNFDDEA_01226	LNCGHJMK_00358	GANCLMNP_01104
OG0000039	OENGLBIA_00919, OENGLBIA_00921		JIJLMCDE_00001, JIJLMCDE_00003	LOLNPPPD_00814	ICNFDDEA_01251		GANCLMNP_00579, GANCLMNP_00581
OG0000040	OENGLBIA_00922	BGOCFPNC_00312, BGOCFPNC_00746	JIJLMCDE_00860	LOLNPPPD_00813	ICNFDDEA_01252	LNCGHJMK_00700	GANCLMNP_00582
OG0000041	OENGLBIA_00986	BGOCFPNC_00557, BGOCFPNC_00687	JIJLMCDE_00015	LOLNPPPD_00561	ICNFDDEA_00065	LNCGHJMK_00634	GANCLMNP_00648
OG0000042	OENGLBIA_01226	BGOCFPNC_00347, BGOCFPNC_00861	JIJLMCDE_00952	LOLNPPPD_00377	ICNFDDEA_00302	LNCGHJMK_00397	GANCLMNP_00973
OG0000043	OENGLBIA_00009	BGOCFPNC_00534, BGOCFPNC_00565		LOLNPPPD_00354	ICNFDDEA_00324	LNCGHJMK_01152	GANCLMNP_00463
OG0000044	OENGLBIA_00018	BGOCFPNC_00548	JIJLMCDE_00304	LOLNPPPD_00345	ICNFDDEA_00332	LNCGHJMK_01143	GANCLMNP_00454
OG0000045	OENGLBIA_00021	BGOCFPNC_00519	JIJLMCDE_00307	LOLNPPPD_00342	ICNFDDEA_00335	LNCGHJMK_01140	GANCLMNP_00451
OG0000046	OENGLBIA_00022	BGOCFPNC_00520	JIJLMCDE_00308	LOLNPPPD_00341	ICNFDDEA_00336	LNCGHJMK_01139	GANCLMNP_00450
OG0000047	OENGLBIA_00024	BGOCFPNC_00522	JIJLMCDE_00310	LOLNPPPD_00340	ICNFDDEA_00337	LNCGHJMK_01138	GANCLMNP_00449
OG0000048	OENGLBIA_00026	BGOCFPNC_00524	JIJLMCDE_00434	LOLNPPPD_00339	ICNFDDEA_00338	LNCGHJMK_01137	GANCLMNP_00448
OG0000049	OENGLBIA_00027	BGOCFPNC_00525	JIJLMCDE_00435	LOLNPPPD_00338	ICNFDDEA_00339	LNCGHJMK_01136	GANCLMNP_00447
OG0000050	OENGLBIA_00028	BGOCFPNC_00526	JIJLMCDE_00436	LOLNPPPD_00337	ICNFDDEA_00340	LNCGHJMK_01135	GANCLMNP_00446
OG0000051	OENGLBIA_00029	BGOCFPNC_00527	JIJLMCDE_00437	LOLNPPPD_00336	ICNFDDEA_00341	LNCGHJMK_01134	GANCLMNP_00445
OG0000052	OENGLBIA_00030	BGOCFPNC_00528	JIJLMCDE_00438	LOLNPPPD_00335	ICNFDDEA_00342	LNCGHJMK_01133	GANCLMNP_00444
OG0000053	OENGLBIA_00031	BGOCFPNC_00529	JIJLMCDE_00439	LOLNPPPD_00334	ICNFDDEA_00343	LNCGHJMK_01132	GANCLMNP_01071
OG0000054	OENGLBIA_00033	BGOCFPNC_01155	JIJLMCDE_00441	LOLNPPPD_00332	ICNFDDEA_00345	LNCGHJMK_01130	GANCLMNP_01073
OG0000055	OENGLBIA_00034	BGOCFPNC_01156	JIJLMCDE_00442	LOLNPPPD_00331	ICNFDDEA_00346	LNCGHJMK_01129	GANCLMNP_01074
OG0000056	OENGLBIA_00035	BGOCFPNC_01157	JIJLMCDE_00443	LOLNPPPD_00330	ICNFDDEA_00347	LNCGHJMK_01128	GANCLMNP_01075
OG0000057	OENGLBIA_00036	BGOCFPNC_01158	JIJLMCDE_00444	LOLNPPPD_00329	ICNFDDEA_00348	LNCGHJMK_01127	GANCLMNP_01076
OG0000058	OENGLBIA_00037	BGOCFPNC_01159	JIJLMCDE_00445	LOLNPPPD_00328	ICNFDDEA_00349	LNCGHJMK_01126	GANCLMNP_01077
OG0000059	OENGLBIA_00038	BGOCFPNC_01160	JIJLMCDE_00446	LOLNPPPD_00327	ICNFDDEA_00350	LNCGHJMK_01125	GANCLMNP_01078
OG0000060	OENGLBIA_00039	BGOCFPNC_01161	JIJLMCDE_00447	LOLNPPPD_01153	ICNFDDEA_00351	LNCGHJMK_01124	GANCLMNP_01079
OG0000061	OENGLBIA_00040	BGOCFPNC_01162	JIJLMCDE_00448	LOLNPPPD_01154	ICNFDDEA_00352	LNCGHJMK_01123	GANCLMNP_01080
OG0000062	OENGLBIA_00041	BGOCFPNC_01163	JIJLMCDE_00449	LOLNPPPD_01155	ICNFDDEA_00353	LNCGHJMK_01122	GANCLMNP_01081
OG0000063	OENGLBIA_00042	BGOCFPNC_01164	JIJLMCDE_00450	LOLNPPPD_01156	ICNFDDEA_00354	LNCGHJMK_01121	GANCLMNP_01082
OG0000064	OENGLBIA_00043	BGOCFPNC_01165	JIJLMCDE_00451	LOLNPPPD_01157	ICNFDDEA_00355	LNCGHJMK_01120	GANCLMNP_01083
OG0000065	OENGLBIA_00045	BGOCFPNC_01166	JIJLMCDE_00452	LOLNPPPD_01159	ICNFDDEA_00357	LNCGHJMK_01118	GANCLMNP_01085
OG0000066	OENGLBIA_00046	BGOCFPNC_01167	JIJLMCDE_00453	LOLNPPPD_01160	ICNFDDEA_00358	LNCGHJMK_01117	GANCLMNP_01086
OG0000067	OENGLBIA_00047	BGOCFPNC_01168	JIJLMCDE_00454	LOLNPPPD_01161	ICNFDDEA_00359	LNCGHJMK_01116	GANCLMNP_01087
OG0000068	OENGLBIA_00048	BGOCFPNC_01169	JIJLMCDE_00455	LOLNPPPD_01162	ICNFDDEA_00360	LNCGHJMK_01115	GANCLMNP_01088
OG0000069	OENGLBIA_00049	BGOCFPNC_01170	JIJLMCDE_00456	LOLNPPPD_01163	ICNFDDEA_00361	LNCGHJMK_01114	GANCLMNP_01089
OG0000070	OENGLBIA_00050	BGOCFPNC_01171	JIJLMCDE_00457	LOLNPPPD_01164	ICNFDDEA_00362	LNCGHJMK_01113	GANCLMNP_01090
OG0000071	OENGLBIA_00052	BGOCFPNC_01172	JIJLMCDE_01069	LOLNPPPD_01165	ICNFDDEA_00364	LNCGHJMK_01112	GANCLMNP_01091
OG0000072	OENGLBIA_00053	BGOCFPNC_01173	JIJLMCDE_01070	LOLNPPPD_01166	ICNFDDEA_00365	LNCGHJMK_01111	GANCLMNP_01092
OG0000073	OENGLBIA_00054	BGOCFPNC_01174	JIJLMCDE_01071	LOLNPPPD_01167	ICNFDDEA_00366	LNCGHJMK_01110	GANCLMNP_01093
OG0000074	OENGLBIA_00055	BGOCFPNC_01175	JIJLMCDE_01072	LOLNPPPD_01168	ICNFDDEA_00367	LNCGHJMK_01109	GANCLMNP_00956
OG0000075	OENGLBIA_00056	BGOCFPNC_01176	JIJLMCDE_01073	LOLNPPPD_01169	ICNFDDEA_00368	LNCGHJMK_01108	GANCLMNP_00955
OG0000076	OENGLBIA_00057	BGOCFPNC_01177	JIJLMCDE_01074	LOLNPPPD_01170	ICNFDDEA_00369	LNCGHJMK_01107	GANCLMNP_00954
OG0000077	OENGLBIA_00058	BGOCFPNC_01178	JIJLMCDE_01075	LOLNPPPD_01171	ICNFDDEA_00370	LNCGHJMK_01106	GANCLMNP_00953
OG0000078	OENGLBIA_00060	BGOCFPNC_01180	JIJLMCDE_01077	LOLNPPPD_01202	ICNFDDEA_00372	LNCGHJMK_01104	GANCLMNP_00951
OG0000079	OENGLBIA_00061	BGOCFPNC_01181	JIJLMCDE_01078	LOLNPPPD_01203	ICNFDDEA_00373	LNCGHJMK_01103	GANCLMNP_00950
OG0000080	OENGLBIA_00062	BGOCFPNC_01182	JIJLMCDE_01079	LOLNPPPD_01204	ICNFDDEA_00374	LNCGHJMK_01102	GANCLMNP_00949
OG0000081	OENGLBIA_00063	BGOCFPNC_01183	JIJLMCDE_01080	LOLNPPPD_01205	ICNFDDEA_00375	LNCGHJMK_01101	GANCLMNP_00948
OG0000082	OENGLBIA_00065	BGOCFPNC_01185	JIJLMCDE_01219	LOLNPPPD_01183	ICNFDDEA_00377	LNCGHJMK_01099	GANCLMNP_00946
OG0000083	OENGLBIA_00066	BGOCFPNC_01186	JIJLMCDE_01218	LOLNPPPD_01184	ICNFDDEA_00378	LNCGHJMK_01098	GANCLMNP_00945
OG0000084	OENGLBIA_00067	BGOCFPNC_01187	JIJLMCDE_00929	LOLNPPPD_01185	ICNFDDEA_00379	LNCGHJMK_01097	GANCLMNP_00944
OG0000085	OENGLBIA_00068	BGOCFPNC_01188	JIJLMCDE_00930	LOLNPPPD_01186	ICNFDDEA_00380	LNCGHJMK_01096	GANCLMNP_00943
OG0000086	OENGLBIA_00069	BGOCFPNC_01189	JIJLMCDE_00931	LOLNPPPD_01187	ICNFDDEA_00381	LNCGHJMK_01095	GANCLMNP_00942
OG0000087	OENGLBIA_00070	BGOCFPNC_01190	JIJLMCDE_01122	LOLNPPPD_01188	ICNFDDEA_00382	LNCGHJMK_01094	GANCLMNP_00941
OG0000088	OENGLBIA_00071	BGOCFPNC_01191	JIJLMCDE_01121	LOLNPPPD_01189	ICNFDDEA_00383	LNCGHJMK_01093	GANCLMNP_00940
OG0000089	OENGLBIA_00072	BGOCFPNC_01192	JIJLMCDE_01120	LOLNPPPD_01190	ICNFDDEA_00384	LNCGHJMK_01092	GANCLMNP_00939
OG0000090	OENGLBIA_00073	BGOCFPNC_01193	JIJLMCDE_01119	LOLNPPPD_01191	ICNFDDEA_00385	LNCGHJMK_01091	GANCLMNP_00938
OG0000091	OENGLBIA_00074	BGOCFPNC_01194	JIJLMCDE_01118	LOLNPPPD_01192	ICNFDDEA_00386	LNCGHJMK_01090	GANCLMNP_00937
OG0000092	OENGLBIA_00075	BGOCFPNC_01195	JIJLMCDE_01117	LOLNPPPD_01193	ICNFDDEA_00387	LNCGHJMK_01089	GANCLMNP_00936
OG0000093	OENGLBIA_00076	BGOCFPNC_01196	JIJLMCDE_01116	LOLNPPPD_01194	ICNFDDEA_00388	LNCGHJMK_01088	GANCLMNP_00935
OG0000094	OENGLBIA_00077	BGOCFPNC_01197	JIJLMCDE_01115	LOLNPPPD_01216	ICNFDDEA_00389	LNCGHJMK_01087	GANCLMNP_00934
OG0000095	OENGLBIA_00078	BGOCFPNC_01198	JIJLMCDE_01114	LOLNPPPD_01217	ICNFDDEA_00390	LNCGHJMK_01086	GANCLMNP_00933
OG0000096	OENGLBIA_00079	BGOCFPNC_01199	JIJLMCDE_01113	LOLNPPPD_01218	ICNFDDEA_00391	LNCGHJMK_01085	GANCLMNP_00932
OG0000097	OENGLBIA_00080	BGOCFPNC_01200	JIJLMCDE_01112	LOLNPPPD_01220	ICNFDDEA_00393	LNCGHJMK_01083	GANCLMNP_00930
OG0000098	OENGLBIA_00081	BGOCFPNC_01201	JIJLMCDE_01111	LOLNPPPD_00578	ICNFDDEA_00394	LNCGHJMK_01082	GANCLMNP_00929
OG0000099	OENGLBIA_00082	BGOCFPNC_01202	JIJLMCDE_01110	LOLNPPPD_00579	ICNFDDEA_00395	LNCGHJMK_01081	GANCLMNP_00928
OG0000100	OENGLBIA_00083	BGOCFPNC_01203	JIJLMCDE_01109	LOLNPPPD_00580	ICNFDDEA_00396	LNCGHJMK_01080	GANCLMNP_00927
OG0000101	OENGLBIA_00084	BGOCFPNC_01204	JIJLMCDE_01108	LOLNPPPD_00581	ICNFDDEA_00397	LNCGHJMK_01079	GANCLMNP_00926
OG0000102	OENGLBIA_00085	BGOCFPNC_01205	JIJLMCDE_01107	LOLNPPPD_00582	ICNFDDEA_00398	LNCGHJMK_01078	GANCLMNP_00925
OG0000103	OENGLBIA_00088	BGOCFPNC_01208	JIJLMCDE_01104	LOLNPPPD_00585	ICNFDDEA_00401	LNCGHJMK_01075	GANCLMNP_00922
OG0000104	OENGLBIA_00089	BGOCFPNC_01209	JIJLMCDE_01103	LOLNPPPD_00586	ICNFDDEA_00402	LNCGHJMK_01074	GANCLMNP_00921
OG0000105	OENGLBIA_00090	BGOCFPNC_01210	JIJLMCDE_01102	LOLNPPPD_00587	ICNFDDEA_00403	LNCGHJMK_01073	GANCLMNP_00920
OG0000106	OENGLBIA_00091	BGOCFPNC_01211	JIJLMCDE_01101	LOLNPPPD_00588	ICNFDDEA_00404	LNCGHJMK_01072	GANCLMNP_00919
OG0000107	OENGLBIA_00092	BGOCFPNC_01212	JIJLMCDE_01100	LOLNPPPD_00589	ICNFDDEA_00405	LNCGHJMK_01071	GANCLMNP_00918
OG0000108	OENGLBIA_00093	BGOCFPNC_01213	JIJLMCDE_01099	LOLNPPPD_00590	ICNFDDEA_00406	LNCGHJMK_01070	GANCLMNP_00917
OG0000109	OENGLBIA_00094	BGOCFPNC_01214	JIJLMCDE_01098	LOLNPPPD_00591	ICNFDDEA_00407	LNCGHJMK_01069	GANCLMNP_00556
OG0000110	OENGLBIA_00095	BGOCFPNC_01215	JIJLMCDE_01097	LOLNPPPD_00592	ICNFDDEA_00408	LNCGHJMK_01068	GANCLMNP_00557
OG0000111	OENGLBIA_00096	BGOCFPNC_01216	JIJLMCDE_01096	LOLNPPPD_00593	ICNFDDEA_00409	LNCGHJMK_01067	GANCLMNP_00558
OG0000112	OENGLBIA_00097	BGOCFPNC_01217	JIJLMCDE_01095	LOLNPPPD_00594	ICNFDDEA_00410	LNCGHJMK_01066	GANCLMNP_00559
OG0000113	OENGLBIA_00098	BGOCFPNC_01218	JIJLMCDE_01094	LOLNPPPD_00595	ICNFDDEA_00411	LNCGHJMK_01065	GANCLMNP_00560
OG0000114	OENGLBIA_00099	BGOCFPNC_01219	JIJLMCDE_01093	LOLNPPPD_00596	ICNFDDEA_00412	LNCGHJMK_01064	GANCLMNP_00561
OG0000115	OENGLBIA_00100	BGOCFPNC_01220	JIJLMCDE_01092	LOLNPPPD_00597	ICNFDDEA_00413	LNCGHJMK_01063	GANCLMNP_00562
OG0000116	OENGLBIA_00101	BGOCFPNC_01221	JIJLMCDE_01091	LOLNPPPD_00599	ICNFDDEA_00415	LNCGHJMK_01061	GANCLMNP_00564
OG0000117	OENGLBIA_00102	BGOCFPNC_01222	JIJLMCDE_01090	LOLNPPPD_00600	ICNFDDEA_00416	LNCGHJMK_01060	GANCLMNP_00565
OG0000118	OENGLBIA_00103	BGOCFPNC_01223	JIJLMCDE_01089	LOLNPPPD_00601	ICNFDDEA_00417	LNCGHJMK_01059	GANCLMNP_00566
OG0000119	OENGLBIA_00104	BGOCFPNC_01224	JIJLMCDE_01088	LOLNPPPD_00602	ICNFDDEA_00418	LNCGHJMK_01058	GANCLMNP_00567
OG0000120	OENGLBIA_00105	BGOCFPNC_01225	JIJLMCDE_01087	LOLNPPPD_00603	ICNFDDEA_00419	LNCGHJMK_01057	GANCLMNP_00568
OG0000121	OENGLBIA_00106	BGOCFPNC_01226	JIJLMCDE_01086	LOLNPPPD_00604	ICNFDDEA_00420	LNCGHJMK_01056	GANCLMNP_00569
OG0000122	OENGLBIA_00107	BGOCFPNC_01227	JIJLMCDE_01085	LOLNPPPD_00605	ICNFDDEA_00421	LNCGHJMK_01055	GANCLMNP_00570
OG0000123	OENGLBIA_00108	BGOCFPNC_01228	JIJLMCDE_01084	LOLNPPPD_00606	ICNFDDEA_00422	LNCGHJMK_01054	GANCLMNP_00571
OG0000124	OENGLBIA_00109	BGOCFPNC_00505	JIJLMCDE_01083	LOLNPPPD_00607	ICNFDDEA_00423	LNCGHJMK_01053	GANCLMNP_00572
OG0000125	OENGLBIA_00110	BGOCFPNC_00504	JIJLMCDE_01082	LOLNPPPD_00608	ICNFDDEA_00424	LNCGHJMK_01052	GANCLMNP_00573
OG0000126	OENGLBIA_00111	BGOCFPNC_00503	JIJLMCDE_00688	LOLNPPPD_00609	ICNFDDEA_00425	LNCGHJMK_01051	GANCLMNP_00574
OG0000127	OENGLBIA_00112	BGOCFPNC_00502	JIJLMCDE_00689	LOLNPPPD_00610	ICNFDDEA_00426	LNCGHJMK_01050	GANCLMNP_00575
OG0000128	OENGLBIA_00113	BGOCFPNC_00501	JIJLMCDE_00690	LOLNPPPD_00611	ICNFDDEA_00427	LNCGHJMK_01049	GANCLMNP_00576
OG0000129	OENGLBIA_00114	BGOCFPNC_00500	JIJLMCDE_00691	LOLNPPPD_00612	ICNFDDEA_00428	LNCGHJMK_01048	GANCLMNP_00577
OG0000130	OENGLBIA_00115	BGOCFPNC_00499	JIJLMCDE_00692	LOLNPPPD_00613	ICNFDDEA_00429	LNCGHJMK_01047	GANCLMNP_00578
OG0000131	OENGLBIA_00116	BGOCFPNC_00498	JIJLMCDE_00693	LOLNPPPD_00614	ICNFDDEA_00430	LNCGHJMK_01046	GANCLMNP_00365
OG0000132	OENGLBIA_00117	BGOCFPNC_00497	JIJLMCDE_00694	LOLNPPPD_00615	ICNFDDEA_00431	LNCGHJMK_01045	GANCLMNP_00366
OG0000133	OENGLBIA_00118	BGOCFPNC_00496	JIJLMCDE_00695	LOLNPPPD_00616	ICNFDDEA_00432	LNCGHJMK_01044	GANCLMNP_00367
OG0000134	OENGLBIA_00119	BGOCFPNC_00495	JIJLMCDE_00696	LOLNPPPD_00617	ICNFDDEA_00433	LNCGHJMK_01043	GANCLMNP_00368
OG0000135	OENGLBIA_00120	BGOCFPNC_00494	JIJLMCDE_00697	LOLNPPPD_00618	ICNFDDEA_00434	LNCGHJMK_01042	GANCLMNP_00369
OG0000136	OENGLBIA_00121	BGOCFPNC_00493	JIJLMCDE_00698	LOLNPPPD_00619	ICNFDDEA_00435	LNCGHJMK_01041	GANCLMNP_00370
OG0000137	OENGLBIA_00122	BGOCFPNC_00492	JIJLMCDE_00699	LOLNPPPD_00620	ICNFDDEA_00436	LNCGHJMK_01040	GANCLMNP_00371
OG0000138	OENGLBIA_00123	BGOCFPNC_00491	JIJLMCDE_00700	LOLNPPPD_00621	ICNFDDEA_00437	LNCGHJMK_01039	GANCLMNP_00372
OG0000139	OENGLBIA_00124	BGOCFPNC_00490	JIJLMCDE_00701	LOLNPPPD_00622	ICNFDDEA_00438	LNCGHJMK_01038	GANCLMNP_00373
OG0000140	OENGLBIA_00125	BGOCFPNC_00489	JIJLMCDE_00702	LOLNPPPD_00623	ICNFDDEA_00439	LNCGHJMK_01037	GANCLMNP_00374
OG0000141	OENGLBIA_00126	BGOCFPNC_00488	JIJLMCDE_00703	LOLNPPPD_00624	ICNFDDEA_00440	LNCGHJMK_01036	GANCLMNP_00375
OG0000142	OENGLBIA_00127	BGOCFPNC_00487	JIJLMCDE_00704	LOLNPPPD_00625	ICNFDDEA_00441	LNCGHJMK_01035	GANCLMNP_00376
OG0000143	OENGLBIA_00128	BGOCFPNC_00486	JIJLMCDE_00705	LOLNPPPD_00626	ICNFDDEA_00442	LNCGHJMK_01034	GANCLMNP_00377
OG0000144	OENGLBIA_00129	BGOCFPNC_00485	JIJLMCDE_00706	LOLNPPPD_00627	ICNFDDEA_00443	LNCGHJMK_01033	GANCLMNP_00378
OG0000145	OENGLBIA_00130	BGOCFPNC_00484	JIJLMCDE_00707	LOLNPPPD_00628	ICNFDDEA_00444	LNCGHJMK_01032	GANCLMNP_00379
OG0000146	OENGLBIA_00133	BGOCFPNC_00482	JIJLMCDE_00709	LOLNPPPD_00630	ICNFDDEA_00446	LNCGHJMK_01030	GANCLMNP_00381
OG0000147	OENGLBIA_00134	BGOCFPNC_00481	JIJLMCDE_00710	LOLNPPPD_00631	ICNFDDEA_00447	LNCGHJMK_01029	GANCLMNP_00382
OG0000148	OENGLBIA_00135	BGOCFPNC_00480	JIJLMCDE_00711	LOLNPPPD_00632	ICNFDDEA_00448	LNCGHJMK_01028	GANCLMNP_00383
OG0000149	OENGLBIA_00136	BGOCFPNC_00479	JIJLMCDE_00712	LOLNPPPD_00634	ICNFDDEA_00450	LNCGHJMK_01026	GANCLMNP_00385
OG0000150	OENGLBIA_00137	BGOCFPNC_00478	JIJLMCDE_00713	LOLNPPPD_00635	ICNFDDEA_00451	LNCGHJMK_01025	GANCLMNP_00386
OG0000151	OENGLBIA_00138	BGOCFPNC_00477	JIJLMCDE_00714	LOLNPPPD_00636	ICNFDDEA_00452	LNCGHJMK_01024	GANCLMNP_00387
OG0000152	OENGLBIA_00139	BGOCFPNC_00476	JIJLMCDE_00715	LOLNPPPD_00637	ICNFDDEA_00453	LNCGHJMK_01023	GANCLMNP_00388
OG0000153	OENGLBIA_00140	BGOCFPNC_00475	JIJLMCDE_00716	LOLNPPPD_00638	ICNFDDEA_00454	LNCGHJMK_01022	GANCLMNP_00389
OG0000154	OENGLBIA_00141	BGOCFPNC_00474	JIJLMCDE_00717	LOLNPPPD_00639	ICNFDDEA_00455	LNCGHJMK_01021	GANCLMNP_00390
OG0000155	OENGLBIA_00142	BGOCFPNC_00473	JIJLMCDE_00718	LOLNPPPD_00640	ICNFDDEA_00456	LNCGHJMK_01020	GANCLMNP_00391
OG0000156	OENGLBIA_00143	BGOCFPNC_00472	JIJLMCDE_00719	LOLNPPPD_00641	ICNFDDEA_00457	LNCGHJMK_01019	GANCLMNP_00392
OG0000157	OENGLBIA_00145	BGOCFPNC_00470	JIJLMCDE_00721	LOLNPPPD_00643	ICNFDDEA_00459	LNCGHJMK_01017	GANCLMNP_00394
OG0000158	OENGLBIA_00146	BGOCFPNC_00469	JIJLMCDE_00722	LOLNPPPD_00644	ICNFDDEA_00460	LNCGHJMK_01016	GANCLMNP_00395
OG0000159	OENGLBIA_00147	BGOCFPNC_00468	JIJLMCDE_00723	LOLNPPPD_00645	ICNFDDEA_00461	LNCGHJMK_01015	GANCLMNP_00396
OG0000160	OENGLBIA_00148	BGOCFPNC_00467	JIJLMCDE_00724	LOLNPPPD_01063	ICNFDDEA_00476	LNCGHJMK_01000	GANCLMNP_00411
OG0000161	OENGLBIA_00149	BGOCFPNC_00466	JIJLMCDE_00725	LOLNPPPD_01062	ICNFDDEA_00475	LNCGHJMK_01001	GANCLMNP_00410
OG0000162	OENGLBIA_00151	BGOCFPNC_00464	JIJLMCDE_00727	LOLNPPPD_01060	ICNFDDEA_00473	LNCGHJMK_01003	GANCLMNP_00408
OG0000163	OENGLBIA_00152	BGOCFPNC_00463	JIJLMCDE_00728	LOLNPPPD_01059	ICNFDDEA_00472	LNCGHJMK_01004	GANCLMNP_00407
OG0000164	OENGLBIA_00153	BGOCFPNC_00462	JIJLMCDE_00729	LOLNPPPD_01058	ICNFDDEA_00471	LNCGHJMK_01005	GANCLMNP_00406
OG0000165	OENGLBIA_00154	BGOCFPNC_00461	JIJLMCDE_00730	LOLNPPPD_01057	ICNFDDEA_00470	LNCGHJMK_01006	GANCLMNP_00405
OG0000166	OENGLBIA_00155	BGOCFPNC_00460	JIJLMCDE_00731	LOLNPPPD_01056	ICNFDDEA_00469	LNCGHJMK_01007	GANCLMNP_00404
OG0000167	OENGLBIA_00156	BGOCFPNC_00459	JIJLMCDE_00732	LOLNPPPD_01055	ICNFDDEA_00468	LNCGHJMK_01008	GANCLMNP_00403
OG0000168	OENGLBIA_00157	BGOCFPNC_00458	JIJLMCDE_00733	LOLNPPPD_01054	ICNFDDEA_00467	LNCGHJMK_01009	GANCLMNP_00402
OG0000169	OENGLBIA_00158	BGOCFPNC_00457	JIJLMCDE_00734	LOLNPPPD_01053	ICNFDDEA_00466	LNCGHJMK_01010	GANCLMNP_00401
OG0000170	OENGLBIA_00159	BGOCFPNC_00456	JIJLMCDE_00735	LOLNPPPD_01052	ICNFDDEA_00465	LNCGHJMK_01011	GANCLMNP_00400
OG0000171	OENGLBIA_00160	BGOCFPNC_00455	JIJLMCDE_00737	LOLNPPPD_01051	ICNFDDEA_00464	LNCGHJMK_01012	GANCLMNP_00399
OG0000172	OENGLBIA_00161	BGOCFPNC_00454	JIJLMCDE_00738	LOLNPPPD_00647	ICNFDDEA_00463	LNCGHJMK_01013	GANCLMNP_00398
OG0000173	OENGLBIA_00162	BGOCFPNC_00453	JIJLMCDE_00739	LOLNPPPD_00646	ICNFDDEA_00462	LNCGHJMK_01014	GANCLMNP_00397
OG0000174	OENGLBIA_00163	BGOCFPNC_00452	JIJLMCDE_00740	LOLNPPPD_01064	ICNFDDEA_00477	LNCGHJMK_00999	GANCLMNP_00412
OG0000175	OENGLBIA_00164	BGOCFPNC_00451	JIJLMCDE_00741	LOLNPPPD_01065	ICNFDDEA_00478	LNCGHJMK_00998	GANCLMNP_00413
OG0000176	OENGLBIA_00165	BGOCFPNC_00450	JIJLMCDE_00742	LOLNPPPD_01066	ICNFDDEA_00479	LNCGHJMK_00997	GANCLMNP_00414
OG0000177	OENGLBIA_00166	BGOCFPNC_00449	JIJLMCDE_00743	LOLNPPPD_01067	ICNFDDEA_00480	LNCGHJMK_00996	GANCLMNP_00415
OG0000178	OENGLBIA_00167	BGOCFPNC_00448	JIJLMCDE_00744	LOLNPPPD_01068	ICNFDDEA_00481	LNCGHJMK_00995	GANCLMNP_00416
OG0000179	OENGLBIA_00168	BGOCFPNC_00447	JIJLMCDE_00745	LOLNPPPD_01069	ICNFDDEA_00482	LNCGHJMK_00994	GANCLMNP_00417
OG0000180	OENGLBIA_00169	BGOCFPNC_00446	JIJLMCDE_00746	LOLNPPPD_01070	ICNFDDEA_00483	LNCGHJMK_00993	GANCLMNP_00418
OG0000181	OENGLBIA_00170	BGOCFPNC_00445	JIJLMCDE_00747	LOLNPPPD_01071	ICNFDDEA_00484	LNCGHJMK_00992	GANCLMNP_00419
OG0000182	OENGLBIA_00171	BGOCFPNC_00444	JIJLMCDE_00748	LOLNPPPD_01072	ICNFDDEA_00485	LNCGHJMK_00991	GANCLMNP_00420
OG0000183	OENGLBIA_00172	BGOCFPNC_00443	JIJLMCDE_00749	LOLNPPPD_01073	ICNFDDEA_00486	LNCGHJMK_00990	GANCLMNP_00421
OG0000184	OENGLBIA_00173	BGOCFPNC_00442	JIJLMCDE_00750	LOLNPPPD_01074	ICNFDDEA_00487	LNCGHJMK_00989	GANCLMNP_00422
OG0000185	OENGLBIA_00174	BGOCFPNC_00441	JIJLMCDE_00751	LOLNPPPD_01075	ICNFDDEA_00488	LNCGHJMK_00988	GANCLMNP_00423
OG0000186	OENGLBIA_00175	BGOCFPNC_00440	JIJLMCDE_00752	LOLNPPPD_01076	ICNFDDEA_00489	LNCGHJMK_00987	GANCLMNP_00424
OG0000187	OENGLBIA_00176	BGOCFPNC_00439	JIJLMCDE_00753	LOLNPPPD_01077	ICNFDDEA_00490	LNCGHJMK_00986	GANCLMNP_00425
OG0000188	OENGLBIA_00177	BGOCFPNC_00438	JIJLMCDE_00754	LOLNPPPD_01078	ICNFDDEA_00491	LNCGHJMK_00985	GANCLMNP_00426
OG0000189	OENGLBIA_00179	BGOCFPNC_00436	JIJLMCDE_00756	LOLNPPPD_01080	ICNFDDEA_00493	LNCGHJMK_00983	GANCLMNP_01190
OG0000190	OENGLBIA_00180	BGOCFPNC_00435	JIJLMCDE_00757	LOLNPPPD_01081	ICNFDDEA_00494	LNCGHJMK_00982	GANCLMNP_01189
OG0000191	OENGLBIA_00181	BGOCFPNC_00434	JIJLMCDE_00758	LOLNPPPD_01082	ICNFDDEA_00495	LNCGHJMK_00981	GANCLMNP_01188
OG0000192	OENGLBIA_00182	BGOCFPNC_00433	JIJLMCDE_00759	LOLNPPPD_01083	ICNFDDEA_00496	LNCGHJMK_00980	GANCLMNP_01187
OG0000193	OENGLBIA_00184	BGOCFPNC_00431	JIJLMCDE_01129	LOLNPPPD_01086	ICNFDDEA_00499	LNCGHJMK_00977	GANCLMNP_01184
OG0000194	OENGLBIA_00185	BGOCFPNC_00430	JIJLMCDE_01130	LOLNPPPD_01087	ICNFDDEA_00500	LNCGHJMK_00976	GANCLMNP_01183
OG0000195	OENGLBIA_00186	BGOCFPNC_00429	JIJLMCDE_01131	LOLNPPPD_01088	ICNFDDEA_00501	LNCGHJMK_00975	GANCLMNP_01182
OG0000196	OENGLBIA_00187	BGOCFPNC_00428	JIJLMCDE_01132	LOLNPPPD_01089	ICNFDDEA_00502	LNCGHJMK_00974	GANCLMNP_01181
OG0000197	OENGLBIA_00189	BGOCFPNC_00426	JIJLMCDE_01134	LOLNPPPD_00764	ICNFDDEA_00504	LNCGHJMK_01246	GANCLMNP_00789
OG0000198	OENGLBIA_00190	BGOCFPNC_00425	JIJLMCDE_01135	LOLNPPPD_00763	ICNFDDEA_00505	LNCGHJMK_01245	GANCLMNP_00790
OG0000199	OENGLBIA_00191	BGOCFPNC_00424	JIJLMCDE_01136	LOLNPPPD_00762	ICNFDDEA_00506	LNCGHJMK_01244	GANCLMNP_00791
OG0000200	OENGLBIA_00192	BGOCFPNC_00423	JIJLMCDE_00761	LOLNPPPD_00761	ICNFDDEA_00507	LNCGHJMK_01243	GANCLMNP_00792
OG0000201	OENGLBIA_00193	BGOCFPNC_00422	JIJLMCDE_00762	LOLNPPPD_00760	ICNFDDEA_00508	LNCGHJMK_01242	GANCLMNP_00793
OG0000202	OENGLBIA_00194	BGOCFPNC_00421	JIJLMCDE_00763	LOLNPPPD_00759	ICNFDDEA_00509	LNCGHJMK_01241	GANCLMNP_00794
OG0000203	OENGLBIA_00195	BGOCFPNC_00420	JIJLMCDE_00764	LOLNPPPD_00758	ICNFDDEA_00510	LNCGHJMK_01240	GANCLMNP_00795
OG0000204	OENGLBIA_00196	BGOCFPNC_00419	JIJLMCDE_00765	LOLNPPPD_00757	ICNFDDEA_00511	LNCGHJMK_01239	GANCLMNP_00796
OG0000205	OENGLBIA_00197	BGOCFPNC_00418	JIJLMCDE_00766	LOLNPPPD_00756	ICNFDDEA_00512	LNCGHJMK_01238	GANCLMNP_00797
OG0000206	OENGLBIA_00198	BGOCFPNC_00417	JIJLMCDE_00767	LOLNPPPD_00755	ICNFDDEA_00513	LNCGHJMK_01237	GANCLMNP_00798
OG0000207	OENGLBIA_00199	BGOCFPNC_00416	JIJLMCDE_00768	LOLNPPPD_00754	ICNFDDEA_00514	LNCGHJMK_01236	GANCLMNP_00799
OG0000208	OENGLBIA_00203	BGOCFPNC_00412	JIJLMCDE_00772	LOLNPPPD_00750	ICNFDDEA_00518	LNCGHJMK_01232	GANCLMNP_00443
OG0000209	OENGLBIA_00204	BGOCFPNC_00411	JIJLMCDE_00773	LOLNPPPD_00749	ICNFDDEA_00519	LNCGHJMK_01231	GANCLMNP_00442
OG0000210	OENGLBIA_00205	BGOCFPNC_00410	JIJLMCDE_00774	LOLNPPPD_00748	ICNFDDEA_00520	LNCGHJMK_01230	GANCLMNP_00441
OG0000211	OENGLBIA_00206	BGOCFPNC_00409	JIJLMCDE_00775	LOLNPPPD_00747	ICNFDDEA_00521	LNCGHJMK_01229	GANCLMNP_00440
OG0000212	OENGLBIA_00207	BGOCFPNC_00408	JIJLMCDE_00776	LOLNPPPD_00746	ICNFDDEA_00522	LNCGHJMK_01228	GANCLMNP_00439
OG0000213	OENGLBIA_00208	BGOCFPNC_00407	JIJLMCDE_00777	LOLNPPPD_00745	ICNFDDEA_00523	LNCGHJMK_01227	GANCLMNP_00438
OG0000214	OENGLBIA_00209	BGOCFPNC_00406	JIJLMCDE_00778	LOLNPPPD_00744	ICNFDDEA_00524	LNCGHJMK_01226	GANCLMNP_00437
OG0000215	OENGLBIA_00210	BGOCFPNC_00405	JIJLMCDE_00779	LOLNPPPD_00743	ICNFDDEA_00525	LNCGHJMK_01225	GANCLMNP_00436
OG0000216	OENGLBIA_00211	BGOCFPNC_00404	JIJLMCDE_00780	LOLNPPPD_00742	ICNFDDEA_00526	LNCGHJMK_01224	GANCLMNP_00435
OG0000217	OENGLBIA_00212	BGOCFPNC_00403	JIJLMCDE_00781	LOLNPPPD_00741	ICNFDDEA_00527	LNCGHJMK_01223	GANCLMNP_00434
OG0000218	OENGLBIA_00213	BGOCFPNC_00402	JIJLMCDE_00782	LOLNPPPD_00740	ICNFDDEA_00528	LNCGHJMK_01222	GANCLMNP_00433
OG0000219	OENGLBIA_00214	BGOCFPNC_00401	JIJLMCDE_00783	LOLNPPPD_00739	ICNFDDEA_00529	LNCGHJMK_01221	GANCLMNP_00432
OG0000220	OENGLBIA_00215	BGOCFPNC_00400	JIJLMCDE_00784	LOLNPPPD_00738	ICNFDDEA_00530	LNCGHJMK_01220	GANCLMNP_00431
OG0000221	OENGLBIA_00216	BGOCFPNC_00399	JIJLMCDE_00785	LOLNPPPD_00737	ICNFDDEA_00531	LNCGHJMK_01219	GANCLMNP_00430
OG0000222	OENGLBIA_00218	BGOCFPNC_00397	JIJLMCDE_00600	LOLNPPPD_00735	ICNFDDEA_00533	LNCGHJMK_01217	GANCLMNP_00428
OG0000223	OENGLBIA_00219	BGOCFPNC_00396	JIJLMCDE_00599	LOLNPPPD_00734	ICNFDDEA_00534	LNCGHJMK_01216	GANCLMNP_00427
OG0000224	OENGLBIA_00221	BGOCFPNC_00394	JIJLMCDE_00597	LOLNPPPD_00732	ICNFDDEA_00536	LNCGHJMK_01214	GANCLMNP_00845
OG0000225	OENGLBIA_00223	BGOCFPNC_00392	JIJLMCDE_00595	LOLNPPPD_00730	ICNFDDEA_00538	LNCGHJMK_01212	GANCLMNP_00847
OG0000226	OENGLBIA_00224	BGOCFPNC_00391	JIJLMCDE_00594	LOLNPPPD_00728	ICNFDDEA_00539	LNCGHJMK_01211	GANCLMNP_00848
OG0000227	OENGLBIA_00225	BGOCFPNC_00390	JIJLMCDE_00593	LOLNPPPD_00727	ICNFDDEA_00540	LNCGHJMK_01210	GANCLMNP_00849
OG0000228	OENGLBIA_00226	BGOCFPNC_00389	JIJLMCDE_00592	LOLNPPPD_00726	ICNFDDEA_00541	LNCGHJMK_01209	GANCLMNP_00850
OG0000229	OENGLBIA_00227	BGOCFPNC_00388	JIJLMCDE_00591	LOLNPPPD_00725	ICNFDDEA_00542	LNCGHJMK_01208	GANCLMNP_00851
OG0000230	OENGLBIA_00228	BGOCFPNC_00387	JIJLMCDE_00590	LOLNPPPD_00724	ICNFDDEA_00543	LNCGHJMK_01207	GANCLMNP_00852
OG0000231	OENGLBIA_00229	BGOCFPNC_00386	JIJLMCDE_00589	LOLNPPPD_00723	ICNFDDEA_00544	LNCGHJMK_01206	GANCLMNP_00720
OG0000232	OENGLBIA_00230	BGOCFPNC_00385	JIJLMCDE_00588	LOLNPPPD_00722	ICNFDDEA_00545	LNCGHJMK_01205	GANCLMNP_00719
OG0000233	OENGLBIA_00231	BGOCFPNC_00384	JIJLMCDE_00587	LOLNPPPD_00721	ICNFDDEA_00546	LNCGHJMK_01204	GANCLMNP_00718
OG0000234	OENGLBIA_00232	BGOCFPNC_00383	JIJLMCDE_00586	LOLNPPPD_00720	ICNFDDEA_00547	LNCGHJMK_01203	GANCLMNP_00717
OG0000235	OENGLBIA_00233	BGOCFPNC_00382	JIJLMCDE_00585	LOLNPPPD_00719	ICNFDDEA_00548	LNCGHJMK_01202	GANCLMNP_00716
OG0000236	OENGLBIA_00234	BGOCFPNC_00381	JIJLMCDE_00584	LOLNPPPD_00718	ICNFDDEA_00549	LNCGHJMK_01201	GANCLMNP_00715
OG0000237	OENGLBIA_00235	BGOCFPNC_00380	JIJLMCDE_00583	LOLNPPPD_00717	ICNFDDEA_00550	LNCGHJMK_01200	GANCLMNP_00714
OG0000238	OENGLBIA_00236	BGOCFPNC_00379	JIJLMCDE_00582	LOLNPPPD_00716	ICNFDDEA_00551	LNCGHJMK_01199	GANCLMNP_01172
OG0000239	OENGLBIA_00237	BGOCFPNC_00378	JIJLMCDE_00581	LOLNPPPD_00715	ICNFDDEA_00552	LNCGHJMK_01198	GANCLMNP_01173
OG0000240	OENGLBIA_00239	BGOCFPNC_00376	JIJLMCDE_00579	LOLNPPPD_00713	ICNFDDEA_00554	LNCGHJMK_01196	GANCLMNP_01175
OG0000241	OENGLBIA_00241	BGOCFPNC_00374	JIJLMCDE_00577	LOLNPPPD_00711	ICNFDDEA_00556	LNCGHJMK_01194	GANCLMNP_01177
OG0000242	OENGLBIA_00243	BGOCFPNC_00563	JIJLMCDE_00575	LOLNPPPD_00709	ICNFDDEA_00558	LNCGHJMK_01192	GANCLMNP_01179
OG0000243	OENGLBIA_00244	BGOCFPNC_00562	JIJLMCDE_00574	LOLNPPPD_00708	ICNFDDEA_00559	LNCGHJMK_01191	GANCLMNP_01180
OG0000244	OENGLBIA_00246	BGOCFPNC_00560	JIJLMCDE_00572	LOLNPPPD_00706	ICNFDDEA_00561	LNCGHJMK_01189	GANCLMNP_00337
OG0000245	OENGLBIA_00247	BGOCFPNC_00373	JIJLMCDE_00571	LOLNPPPD_00705	ICNFDDEA_00562	LNCGHJMK_01188	GANCLMNP_00336
OG0000246	OENGLBIA_00248	BGOCFPNC_00372	JIJLMCDE_00570	LOLNPPPD_01248	ICNFDDEA_00563	LNCGHJMK_01187	GANCLMNP_00335
OG0000247	OENGLBIA_00249	BGOCFPNC_00371	JIJLMCDE_00569	LOLNPPPD_01226	ICNFDDEA_00564	LNCGHJMK_01186	GANCLMNP_00334
OG0000248	OENGLBIA_00250	BGOCFPNC_00370	JIJLMCDE_00568	LOLNPPPD_01225	ICNFDDEA_00565	LNCGHJMK_01185	GANCLMNP_00333
OG0000249	OENGLBIA_00251	BGOCFPNC_00369	JIJLMCDE_00567	LOLNPPPD_01224	ICNFDDEA_00566	LNCGHJMK_01184	GANCLMNP_00332
OG0000250	OENGLBIA_00252	BGOCFPNC_00368	JIJLMCDE_00566	LOLNPPPD_01232	ICNFDDEA_00567	LNCGHJMK_01183	GANCLMNP_00331
OG0000251	OENGLBIA_00253	BGOCFPNC_00367	JIJLMCDE_00565	LOLNPPPD_00964	ICNFDDEA_00568	LNCGHJMK_01182	GANCLMNP_00330
OG0000252	OENGLBIA_00254	BGOCFPNC_00366	JIJLMCDE_00564	LOLNPPPD_00963	ICNFDDEA_00569	LNCGHJMK_01181	GANCLMNP_00329
OG0000253	OENGLBIA_00255	BGOCFPNC_00365	JIJLMCDE_00563	LOLNPPPD_00962	ICNFDDEA_00570	LNCGHJMK_01180	GANCLMNP_00328
OG0000254	OENGLBIA_00256	BGOCFPNC_00364	JIJLMCDE_00562	LOLNPPPD_00961	ICNFDDEA_00571	LNCGHJMK_01179	GANCLMNP_00327
OG0000255	OENGLBIA_00257	BGOCFPNC_00363	JIJLMCDE_00561	LOLNPPPD_00960	ICNFDDEA_00572	LNCGHJMK_01178	GANCLMNP_00326
OG0000256	OENGLBIA_00259	BGOCFPNC_00361	JIJLMCDE_00559	LOLNPPPD_00958	ICNFDDEA_00574	LNCGHJMK_01176	GANCLMNP_00324
OG0000257	OENGLBIA_00261	BGOCFPNC_00359	JIJLMCDE_00558	LOLNPPPD_00957	ICNFDDEA_00575	LNCGHJMK_01175	GANCLMNP_00001
OG0000258	OENGLBIA_00262	BGOCFPNC_00358	JIJLMCDE_00557	LOLNPPPD_00956	ICNFDDEA_00576	LNCGHJMK_01174	GANCLMNP_00002
OG0000259	OENGLBIA_00263	BGOCFPNC_00357	JIJLMCDE_00556	LOLNPPPD_00955	ICNFDDEA_00577	LNCGHJMK_01173	GANCLMNP_00003
OG0000260	OENGLBIA_00264	BGOCFPNC_00356	JIJLMCDE_00555	LOLNPPPD_00954	ICNFDDEA_00578	LNCGHJMK_01172	GANCLMNP_00004
OG0000261	OENGLBIA_00265	BGOCFPNC_00355	JIJLMCDE_00554	LOLNPPPD_00953	ICNFDDEA_00579	LNCGHJMK_01171	GANCLMNP_00005
OG0000262	OENGLBIA_00266	BGOCFPNC_00354	JIJLMCDE_00553	LOLNPPPD_00952	ICNFDDEA_00580	LNCGHJMK_01170	GANCLMNP_00006
OG0000263	OENGLBIA_00267	BGOCFPNC_01154	JIJLMCDE_00928	LOLNPPPD_00951	ICNFDDEA_00581	LNCGHJMK_01169	GANCLMNP_00007
OG0000264	OENGLBIA_00268	BGOCFPNC_01153	JIJLMCDE_00927	LOLNPPPD_00950	ICNFDDEA_00582	LNCGHJMK_01168	GANCLMNP_00008
OG0000265	OENGLBIA_00269	BGOCFPNC_01152	JIJLMCDE_00926	LOLNPPPD_00949	ICNFDDEA_00583	LNCGHJMK_01167	GANCLMNP_00009
OG0000266	OENGLBIA_00270	BGOCFPNC_01151	JIJLMCDE_00925	LOLNPPPD_00948	ICNFDDEA_00584	LNCGHJMK_01166	GANCLMNP_00010
OG0000267	OENGLBIA_00271	BGOCFPNC_01150	JIJLMCDE_00924	LOLNPPPD_00947	ICNFDDEA_00585	LNCGHJMK_01165	GANCLMNP_00011
OG0000268	OENGLBIA_00272	BGOCFPNC_01149	JIJLMCDE_00923	LOLNPPPD_00946	ICNFDDEA_00586	LNCGHJMK_01164	GANCLMNP_00012
OG0000269	OENGLBIA_00273	BGOCFPNC_01148	JIJLMCDE_00922	LOLNPPPD_00945	ICNFDDEA_00587	LNCGHJMK_01163	GANCLMNP_00013
OG0000270	OENGLBIA_00275	BGOCFPNC_01146	JIJLMCDE_00920	LOLNPPPD_00943	ICNFDDEA_00590	LNCGHJMK_01161	GANCLMNP_00015
OG0000271	OENGLBIA_00276	BGOCFPNC_01145	JIJLMCDE_00919	LOLNPPPD_00941	ICNFDDEA_00591	LNCGHJMK_01160	GANCLMNP_00016
OG0000272	OENGLBIA_00277	BGOCFPNC_01144	JIJLMCDE_00918	LOLNPPPD_00940	ICNFDDEA_00592	LNCGHJMK_01159	GANCLMNP_00017
OG0000273	OENGLBIA_00278	BGOCFPNC_01143	JIJLMCDE_00917	LOLNPPPD_00939	ICNFDDEA_00593	LNCGHJMK_01158	GANCLMNP_00018
OG0000274	OENGLBIA_00279	BGOCFPNC_01142	JIJLMCDE_00916	LOLNPPPD_00938	ICNFDDEA_00594	LNCGHJMK_00701	GANCLMNP_00019
OG0000275	OENGLBIA_00280	BGOCFPNC_01141	JIJLMCDE_00915	LOLNPPPD_00937	ICNFDDEA_00595	LNCGHJMK_00702	GANCLMNP_00020
OG0000276	OENGLBIA_00281	BGOCFPNC_01140	JIJLMCDE_00914	LOLNPPPD_00936	ICNFDDEA_00596	LNCGHJMK_00703	GANCLMNP_00021
OG0000277	OENGLBIA_00284	BGOCFPNC_01136	JIJLMCDE_00911	LOLNPPPD_00933	ICNFDDEA_00599	LNCGHJMK_00706	GANCLMNP_00024
OG0000278	OENGLBIA_00285	BGOCFPNC_01135	JIJLMCDE_00910	LOLNPPPD_00932	ICNFDDEA_00600	LNCGHJMK_00707	GANCLMNP_00025
OG0000279	OENGLBIA_00286	BGOCFPNC_01134	JIJLMCDE_00909	LOLNPPPD_00931	ICNFDDEA_00601	LNCGHJMK_00708	GANCLMNP_00026
OG0000280	OENGLBIA_00287	BGOCFPNC_01133	JIJLMCDE_00908	LOLNPPPD_00930	ICNFDDEA_00602	LNCGHJMK_00709	GANCLMNP_00027
OG0000281	OENGLBIA_00288	BGOCFPNC_01132	JIJLMCDE_00907	LOLNPPPD_00929	ICNFDDEA_00603	LNCGHJMK_00710	GANCLMNP_00028
OG0000282	OENGLBIA_00290	BGOCFPNC_01130	JIJLMCDE_00905	LOLNPPPD_00927	ICNFDDEA_00605	LNCGHJMK_00712	GANCLMNP_00030
OG0000283	OENGLBIA_00291	BGOCFPNC_01129	JIJLMCDE_00904	LOLNPPPD_00926	ICNFDDEA_00606	LNCGHJMK_00713	GANCLMNP_00031
OG0000284	OENGLBIA_00292	BGOCFPNC_01128	JIJLMCDE_00903	LOLNPPPD_00925	ICNFDDEA_00607	LNCGHJMK_00714	GANCLMNP_00032
OG0000285	OENGLBIA_00293	BGOCFPNC_01127	JIJLMCDE_00902	LOLNPPPD_00924	ICNFDDEA_00608	LNCGHJMK_00715	GANCLMNP_00033
OG0000286	OENGLBIA_00294	BGOCFPNC_01126	JIJLMCDE_00901	LOLNPPPD_00922	ICNFDDEA_00610	LNCGHJMK_00717	GANCLMNP_00035
OG0000287	OENGLBIA_00295	BGOCFPNC_01125	JIJLMCDE_00900	LOLNPPPD_00921	ICNFDDEA_00611	LNCGHJMK_00718	GANCLMNP_00036
OG0000288	OENGLBIA_00296	BGOCFPNC_01124	JIJLMCDE_00899	LOLNPPPD_00920	ICNFDDEA_00612	LNCGHJMK_00719	GANCLMNP_00037
OG0000289	OENGLBIA_00297	BGOCFPNC_01123	JIJLMCDE_00898	LOLNPPPD_00919	ICNFDDEA_00613	LNCGHJMK_00720	GANCLMNP_00038
OG0000290	OENGLBIA_00298	BGOCFPNC_01122	JIJLMCDE_00897	LOLNPPPD_00918	ICNFDDEA_00614	LNCGHJMK_00721	GANCLMNP_00039
OG0000291	OENGLBIA_00299	BGOCFPNC_01121	JIJLMCDE_00896	LOLNPPPD_00917	ICNFDDEA_00615	LNCGHJMK_00722	GANCLMNP_00040
OG0000292	OENGLBIA_00300	BGOCFPNC_01120	JIJLMCDE_00895	LOLNPPPD_00916	ICNFDDEA_00616	LNCGHJMK_00723	GANCLMNP_00041
OG0000293	OENGLBIA_00302	BGOCFPNC_01118	JIJLMCDE_00893	LOLNPPPD_01237	ICNFDDEA_00618	LNCGHJMK_00725	GANCLMNP_00043
OG0000294	OENGLBIA_00304	BGOCFPNC_01116	JIJLMCDE_00685	LOLNPPPD_01249	ICNFDDEA_00620	LNCGHJMK_00727	GANCLMNP_00045
OG0000295	OENGLBIA_00305	BGOCFPNC_01115	JIJLMCDE_00684	LOLNPPPD_01244	ICNFDDEA_00621	LNCGHJMK_00728	GANCLMNP_00046
OG0000296	OENGLBIA_00306	BGOCFPNC_01114	JIJLMCDE_00683	LOLNPPPD_01242	ICNFDDEA_00622	LNCGHJMK_00729	GANCLMNP_00047
OG0000297	OENGLBIA_00307	BGOCFPNC_01113	JIJLMCDE_00682	LOLNPPPD_01239	ICNFDDEA_00623	LNCGHJMK_00730	GANCLMNP_00048
OG0000298	OENGLBIA_00308	BGOCFPNC_01112	JIJLMCDE_00681	LOLNPPPD_01250	ICNFDDEA_00624	LNCGHJMK_00731	GANCLMNP_00049
OG0000299	OENGLBIA_00309	BGOCFPNC_01111	JIJLMCDE_00680	LOLNPPPD_00001	ICNFDDEA_00625	LNCGHJMK_00732	GANCLMNP_00050
OG0000300	OENGLBIA_00310	BGOCFPNC_01110	JIJLMCDE_00679	LOLNPPPD_00004	ICNFDDEA_00627	LNCGHJMK_00735	GANCLMNP_00052
OG0000301	OENGLBIA_00311	BGOCFPNC_01109	JIJLMCDE_00678	LOLNPPPD_00005	ICNFDDEA_00628	LNCGHJMK_00736	GANCLMNP_00053
OG0000302	OENGLBIA_00312	BGOCFPNC_01108	JIJLMCDE_00677	LOLNPPPD_00006	ICNFDDEA_00629	LNCGHJMK_00737	GANCLMNP_00054
OG0000303	OENGLBIA_00313	BGOCFPNC_01107	JIJLMCDE_00676	LOLNPPPD_00007	ICNFDDEA_00630	LNCGHJMK_00738	GANCLMNP_00055
OG0000304	OENGLBIA_00314	BGOCFPNC_01106	JIJLMCDE_00675	LOLNPPPD_00008	ICNFDDEA_00631	LNCGHJMK_00739	GANCLMNP_00056
OG0000305	OENGLBIA_00317	BGOCFPNC_01103	JIJLMCDE_00672	LOLNPPPD_00011	ICNFDDEA_00634	LNCGHJMK_00742	GANCLMNP_00059
OG0000306	OENGLBIA_00318	BGOCFPNC_01102	JIJLMCDE_00671	LOLNPPPD_00012	ICNFDDEA_00635	LNCGHJMK_00743	GANCLMNP_00060
OG0000307	OENGLBIA_00319	BGOCFPNC_01101	JIJLMCDE_00670	LOLNPPPD_00013	ICNFDDEA_00636	LNCGHJMK_00744	GANCLMNP_00061
OG0000308	OENGLBIA_00320	BGOCFPNC_01100	JIJLMCDE_00669	LOLNPPPD_00014	ICNFDDEA_00637	LNCGHJMK_00745	GANCLMNP_00062
OG0000309	OENGLBIA_00321	BGOCFPNC_01099	JIJLMCDE_00668	LOLNPPPD_00015	ICNFDDEA_00638	LNCGHJMK_00746	GANCLMNP_00063
OG0000310	OENGLBIA_00322	BGOCFPNC_01098	JIJLMCDE_00667	LOLNPPPD_00016	ICNFDDEA_00639	LNCGHJMK_00747	GANCLMNP_00064
OG0000311	OENGLBIA_00323	BGOCFPNC_01097	JIJLMCDE_00666	LOLNPPPD_00017	ICNFDDEA_00640	LNCGHJMK_00748	GANCLMNP_00065
OG0000312	OENGLBIA_00324	BGOCFPNC_01096	JIJLMCDE_00665	LOLNPPPD_00018	ICNFDDEA_00641	LNCGHJMK_00749	GANCLMNP_00066
OG0000313	OENGLBIA_00325	BGOCFPNC_01095	JIJLMCDE_00664	LOLNPPPD_00019	ICNFDDEA_00642	LNCGHJMK_00750	GANCLMNP_00067
OG0000314	OENGLBIA_00326	BGOCFPNC_01094	JIJLMCDE_00663	LOLNPPPD_00020	ICNFDDEA_00643	LNCGHJMK_00751	GANCLMNP_00068
OG0000315	OENGLBIA_00327	BGOCFPNC_01093	JIJLMCDE_00662	LOLNPPPD_00021	ICNFDDEA_00644	LNCGHJMK_00752	GANCLMNP_00069
OG0000316	OENGLBIA_00328	BGOCFPNC_01092	JIJLMCDE_00661	LOLNPPPD_00022	ICNFDDEA_00645	LNCGHJMK_00753	GANCLMNP_00070
OG0000317	OENGLBIA_00330	BGOCFPNC_01090	JIJLMCDE_00659	LOLNPPPD_00024	ICNFDDEA_00647	LNCGHJMK_00755	GANCLMNP_00072
OG0000318	OENGLBIA_00331	BGOCFPNC_01089	JIJLMCDE_00658	LOLNPPPD_00025	ICNFDDEA_00648	LNCGHJMK_00756	GANCLMNP_00073
OG0000319	OENGLBIA_00332	BGOCFPNC_01088	JIJLMCDE_00657	LOLNPPPD_00026	ICNFDDEA_00649	LNCGHJMK_00757	GANCLMNP_00074
OG0000320	OENGLBIA_00333	BGOCFPNC_01087	JIJLMCDE_00656	LOLNPPPD_00027	ICNFDDEA_00650	LNCGHJMK_00758	GANCLMNP_00075
OG0000321	OENGLBIA_00334	BGOCFPNC_01086	JIJLMCDE_00655	LOLNPPPD_00028	ICNFDDEA_00651	LNCGHJMK_00759	GANCLMNP_00076
OG0000322	OENGLBIA_00335	BGOCFPNC_01085	JIJLMCDE_00654	LOLNPPPD_00029	ICNFDDEA_00652	LNCGHJMK_00760	GANCLMNP_00077
OG0000323	OENGLBIA_00336	BGOCFPNC_01084	JIJLMCDE_00653	LOLNPPPD_00030	ICNFDDEA_00653	LNCGHJMK_00761	GANCLMNP_00078
OG0000324	OENGLBIA_00337	BGOCFPNC_01083	JIJLMCDE_00652	LOLNPPPD_00031	ICNFDDEA_00654	LNCGHJMK_00762	GANCLMNP_00079
OG0000325	OENGLBIA_00338	BGOCFPNC_01082	JIJLMCDE_00651	LOLNPPPD_00032	ICNFDDEA_00655	LNCGHJMK_00763	GANCLMNP_00080
OG0000326	OENGLBIA_00339	BGOCFPNC_01081	JIJLMCDE_00650	LOLNPPPD_00033	ICNFDDEA_00656	LNCGHJMK_00764	GANCLMNP_00081
OG0000327	OENGLBIA_00340	BGOCFPNC_01080	JIJLMCDE_00649	LOLNPPPD_00034	ICNFDDEA_00657	LNCGHJMK_00765	GANCLMNP_00082
OG0000328	OENGLBIA_00341	BGOCFPNC_01079	JIJLMCDE_00648	LOLNPPPD_00035	ICNFDDEA_00658	LNCGHJMK_00766	GANCLMNP_00083
OG0000329	OENGLBIA_00342	BGOCFPNC_01078	JIJLMCDE_00647	LOLNPPPD_00036	ICNFDDEA_00659	LNCGHJMK_00767	GANCLMNP_00084
OG0000330	OENGLBIA_00343	BGOCFPNC_01077	JIJLMCDE_00646	LOLNPPPD_00037	ICNFDDEA_00660	LNCGHJMK_00768	GANCLMNP_00085
OG0000331	OENGLBIA_00345	BGOCFPNC_00749	JIJLMCDE_00644	LOLNPPPD_00039	ICNFDDEA_00662	LNCGHJMK_00770	GANCLMNP_00087
OG0000332	OENGLBIA_00346	BGOCFPNC_00748	JIJLMCDE_00643	LOLNPPPD_00040	ICNFDDEA_00663	LNCGHJMK_00771	GANCLMNP_00088
OG0000333	OENGLBIA_00347	BGOCFPNC_00750	JIJLMCDE_00642	LOLNPPPD_00041	ICNFDDEA_00664	LNCGHJMK_00772	GANCLMNP_00089
OG0000334	OENGLBIA_00348	BGOCFPNC_00751	JIJLMCDE_00641	LOLNPPPD_00042	ICNFDDEA_00665	LNCGHJMK_00773	GANCLMNP_00090
OG0000335	OENGLBIA_00349	BGOCFPNC_00752	JIJLMCDE_00640	LOLNPPPD_00043	ICNFDDEA_00666	LNCGHJMK_00774	GANCLMNP_00843
OG0000336	OENGLBIA_00350	BGOCFPNC_00753	JIJLMCDE_00639	LOLNPPPD_00044	ICNFDDEA_00667	LNCGHJMK_00775	GANCLMNP_00842
OG0000337	OENGLBIA_00351	BGOCFPNC_00754	JIJLMCDE_00638	LOLNPPPD_00045	ICNFDDEA_00668	LNCGHJMK_00776	GANCLMNP_00841
OG0000338	OENGLBIA_00352	BGOCFPNC_00755	JIJLMCDE_00637	LOLNPPPD_00046	ICNFDDEA_00669	LNCGHJMK_00777	GANCLMNP_00840
OG0000339	OENGLBIA_00353	BGOCFPNC_00756	JIJLMCDE_00636	LOLNPPPD_00047	ICNFDDEA_00670	LNCGHJMK_00778	GANCLMNP_00839
OG0000340	OENGLBIA_00354	BGOCFPNC_00757	JIJLMCDE_00635	LOLNPPPD_00048	ICNFDDEA_00671	LNCGHJMK_00779	GANCLMNP_00838
OG0000341	OENGLBIA_00355	BGOCFPNC_00758	JIJLMCDE_00634	LOLNPPPD_00049	ICNFDDEA_00672	LNCGHJMK_00780	GANCLMNP_00837
OG0000342	OENGLBIA_00356	BGOCFPNC_00759	JIJLMCDE_00633	LOLNPPPD_00050	ICNFDDEA_00673	LNCGHJMK_00781	GANCLMNP_00836
OG0000343	OENGLBIA_00357	BGOCFPNC_00760	JIJLMCDE_00632	LOLNPPPD_00051	ICNFDDEA_00674	LNCGHJMK_00782	GANCLMNP_00835
OG0000344	OENGLBIA_00358	BGOCFPNC_00761	JIJLMCDE_00631	LOLNPPPD_00052	ICNFDDEA_00675	LNCGHJMK_00783	GANCLMNP_00834
OG0000345	OENGLBIA_00360	BGOCFPNC_00763	JIJLMCDE_00628	LOLNPPPD_00055	ICNFDDEA_00678	LNCGHJMK_00786	GANCLMNP_00785
OG0000346	OENGLBIA_00361	BGOCFPNC_00764	JIJLMCDE_00627	LOLNPPPD_00056	ICNFDDEA_00679	LNCGHJMK_00787	GANCLMNP_00784
OG0000347	OENGLBIA_00362	BGOCFPNC_00765	JIJLMCDE_00626	LOLNPPPD_00057	ICNFDDEA_00680	LNCGHJMK_00788	GANCLMNP_00783
OG0000348	OENGLBIA_00363	BGOCFPNC_00766	JIJLMCDE_00625	LOLNPPPD_00058	ICNFDDEA_00681	LNCGHJMK_00789	GANCLMNP_00782
OG0000349	OENGLBIA_00364	BGOCFPNC_00767	JIJLMCDE_00624	LOLNPPPD_00059	ICNFDDEA_00682	LNCGHJMK_00790	GANCLMNP_00781
OG0000350	OENGLBIA_00365	BGOCFPNC_00768	JIJLMCDE_00623	LOLNPPPD_00060	ICNFDDEA_00683	LNCGHJMK_00791	GANCLMNP_00780
OG0000351	OENGLBIA_00366	BGOCFPNC_00769	JIJLMCDE_00622	LOLNPPPD_00061	ICNFDDEA_00684	LNCGHJMK_00792	GANCLMNP_00779
OG0000352	OENGLBIA_00367	BGOCFPNC_00770	JIJLMCDE_00621	LOLNPPPD_00062	ICNFDDEA_00685	LNCGHJMK_00793	GANCLMNP_00778
OG0000353	OENGLBIA_00368	BGOCFPNC_00771	JIJLMCDE_00620	LOLNPPPD_00064	ICNFDDEA_00687	LNCGHJMK_00795	GANCLMNP_00776
OG0000354	OENGLBIA_00369	BGOCFPNC_00772	JIJLMCDE_00619	LOLNPPPD_00066	ICNFDDEA_00689	LNCGHJMK_00797	GANCLMNP_00987
OG0000355	OENGLBIA_00370	BGOCFPNC_00773	JIJLMCDE_00618	LOLNPPPD_00067	ICNFDDEA_00690	LNCGHJMK_00798	GANCLMNP_00988
OG0000356	OENGLBIA_00371	BGOCFPNC_00774	JIJLMCDE_00617	LOLNPPPD_00068	ICNFDDEA_00691	LNCGHJMK_00799	GANCLMNP_00989
OG0000357	OENGLBIA_00372	BGOCFPNC_00775	JIJLMCDE_00616	LOLNPPPD_00069	ICNFDDEA_00692	LNCGHJMK_00800	GANCLMNP_00990
OG0000358	OENGLBIA_00373	BGOCFPNC_00776	JIJLMCDE_00615	LOLNPPPD_00070	ICNFDDEA_00693	LNCGHJMK_00801	GANCLMNP_00991
OG0000359	OENGLBIA_00374	BGOCFPNC_00777	JIJLMCDE_00614	LOLNPPPD_00071	ICNFDDEA_00694	LNCGHJMK_00802	GANCLMNP_00992
OG0000360	OENGLBIA_00375	BGOCFPNC_00778	JIJLMCDE_00613	LOLNPPPD_00072	ICNFDDEA_00695	LNCGHJMK_00803	GANCLMNP_00993
OG0000361	OENGLBIA_00376	BGOCFPNC_00779	JIJLMCDE_00612	LOLNPPPD_00073	ICNFDDEA_00696	LNCGHJMK_00804	GANCLMNP_00994
OG0000362	OENGLBIA_00377	BGOCFPNC_00780	JIJLMCDE_00611	LOLNPPPD_00074	ICNFDDEA_00697	LNCGHJMK_00805	GANCLMNP_01068
OG0000363	OENGLBIA_00378	BGOCFPNC_00781	JIJLMCDE_00610	LOLNPPPD_00075	ICNFDDEA_00698	LNCGHJMK_00806	GANCLMNP_01067
OG0000364	OENGLBIA_00379	BGOCFPNC_00782	JIJLMCDE_00609	LOLNPPPD_00076	ICNFDDEA_00699	LNCGHJMK_00807	GANCLMNP_01066
OG0000365	OENGLBIA_00380	BGOCFPNC_00783	JIJLMCDE_00608	LOLNPPPD_00077	ICNFDDEA_00700	LNCGHJMK_00808	GANCLMNP_01065
OG0000366	OENGLBIA_00382	BGOCFPNC_00785	JIJLMCDE_00844	LOLNPPPD_00079	ICNFDDEA_00702	LNCGHJMK_00810	GANCLMNP_01063
OG0000367	OENGLBIA_00383	BGOCFPNC_00786	JIJLMCDE_00376	LOLNPPPD_00080	ICNFDDEA_00703	LNCGHJMK_00811	GANCLMNP_01062
OG0000368	OENGLBIA_00384	BGOCFPNC_00788	JIJLMCDE_00377	LOLNPPPD_00081	ICNFDDEA_00704	LNCGHJMK_00812	GANCLMNP_01061
OG0000369	OENGLBIA_00385	BGOCFPNC_00789	JIJLMCDE_00378	LOLNPPPD_00082	ICNFDDEA_00705	LNCGHJMK_00813	GANCLMNP_01060
OG0000370	OENGLBIA_00386	BGOCFPNC_00790	JIJLMCDE_00379	LOLNPPPD_00083	ICNFDDEA_00706	LNCGHJMK_00814	GANCLMNP_01059
OG0000371	OENGLBIA_00387	BGOCFPNC_00791	JIJLMCDE_00380	LOLNPPPD_00084	ICNFDDEA_00707	LNCGHJMK_00815	GANCLMNP_01058
OG0000372	OENGLBIA_00388	BGOCFPNC_00792	JIJLMCDE_00381	LOLNPPPD_00085	ICNFDDEA_00708	LNCGHJMK_00816	GANCLMNP_01057
OG0000373	OENGLBIA_00389	BGOCFPNC_00793	JIJLMCDE_00382	LOLNPPPD_00086	ICNFDDEA_00709	LNCGHJMK_00817	GANCLMNP_01056
OG0000374	OENGLBIA_00393	BGOCFPNC_00797	JIJLMCDE_00386	LOLNPPPD_00090	ICNFDDEA_00713	LNCGHJMK_00821	GANCLMNP_01052
OG0000375	OENGLBIA_00394	BGOCFPNC_00798	JIJLMCDE_00387	LOLNPPPD_00091	ICNFDDEA_00714	LNCGHJMK_00822	GANCLMNP_01051
OG0000376	OENGLBIA_00395	BGOCFPNC_00799	JIJLMCDE_00388	LOLNPPPD_00092	ICNFDDEA_00715	LNCGHJMK_00823	GANCLMNP_01050
OG0000377	OENGLBIA_00396	BGOCFPNC_00800	JIJLMCDE_00389	LOLNPPPD_00093	ICNFDDEA_00716	LNCGHJMK_00824	GANCLMNP_01049
OG0000378	OENGLBIA_00398	BGOCFPNC_00802	JIJLMCDE_00391	LOLNPPPD_00095	ICNFDDEA_00718	LNCGHJMK_00826	GANCLMNP_01047
OG0000379	OENGLBIA_00400	BGOCFPNC_00804	JIJLMCDE_00393	LOLNPPPD_00097	ICNFDDEA_00720	LNCGHJMK_00828	GANCLMNP_01045
OG0000380	OENGLBIA_00401	BGOCFPNC_00805	JIJLMCDE_00394	LOLNPPPD_00098	ICNFDDEA_00721	LNCGHJMK_00829	GANCLMNP_01044
OG0000381	OENGLBIA_00403	BGOCFPNC_00807	JIJLMCDE_00396	LOLNPPPD_00100	ICNFDDEA_00723	LNCGHJMK_00831	GANCLMNP_00105
OG0000382	OENGLBIA_00404	BGOCFPNC_00808	JIJLMCDE_00397	LOLNPPPD_00101	ICNFDDEA_00724	LNCGHJMK_00832	GANCLMNP_00104
OG0000383	OENGLBIA_00405	BGOCFPNC_00809	JIJLMCDE_00398	LOLNPPPD_00102	ICNFDDEA_00725	LNCGHJMK_00833	GANCLMNP_00103
OG0000384	OENGLBIA_00406	BGOCFPNC_00810	JIJLMCDE_00399	LOLNPPPD_00103	ICNFDDEA_00726	LNCGHJMK_00834	GANCLMNP_00102
OG0000385	OENGLBIA_00407	BGOCFPNC_00811	JIJLMCDE_00400	LOLNPPPD_00104	ICNFDDEA_00727	LNCGHJMK_00835	GANCLMNP_00101
OG0000386	OENGLBIA_00408	BGOCFPNC_00812	JIJLMCDE_00401	LOLNPPPD_00105	ICNFDDEA_00728	LNCGHJMK_00836	GANCLMNP_00100
OG0000387	OENGLBIA_00409	BGOCFPNC_00813	JIJLMCDE_00402	LOLNPPPD_00106	ICNFDDEA_00729	LNCGHJMK_00837	GANCLMNP_00099
OG0000388	OENGLBIA_00410	BGOCFPNC_00814	JIJLMCDE_00403	LOLNPPPD_00107	ICNFDDEA_00730	LNCGHJMK_00838	GANCLMNP_00098
OG0000389	OENGLBIA_00411	BGOCFPNC_00815	JIJLMCDE_00404	LOLNPPPD_00108	ICNFDDEA_00731	LNCGHJMK_00839	GANCLMNP_00097
OG0000390	OENGLBIA_00413	BGOCFPNC_00817	JIJLMCDE_00406	LOLNPPPD_00110	ICNFDDEA_00733	LNCGHJMK_00841	GANCLMNP_00095
OG0000391	OENGLBIA_00414	BGOCFPNC_00818	JIJLMCDE_00407	LOLNPPPD_00111	ICNFDDEA_00734	LNCGHJMK_00842	GANCLMNP_00094
OG0000392	OENGLBIA_00415	BGOCFPNC_00819	JIJLMCDE_00408	LOLNPPPD_00112	ICNFDDEA_00735	LNCGHJMK_00843	GANCLMNP_00093
OG0000393	OENGLBIA_00416	BGOCFPNC_00820	JIJLMCDE_00409	LOLNPPPD_00113	ICNFDDEA_00736	LNCGHJMK_00844	GANCLMNP_00092
OG0000394	OENGLBIA_00417	BGOCFPNC_00821	JIJLMCDE_00410	LOLNPPPD_00114	ICNFDDEA_00737	LNCGHJMK_00845	GANCLMNP_00091
OG0000395	OENGLBIA_00418	BGOCFPNC_00822	JIJLMCDE_00411	LOLNPPPD_00115	ICNFDDEA_00738	LNCGHJMK_00846	GANCLMNP_01206
OG0000396	OENGLBIA_00420	BGOCFPNC_00824	JIJLMCDE_00413	LOLNPPPD_00117	ICNFDDEA_00740	LNCGHJMK_00848	GANCLMNP_01204
OG0000397	OENGLBIA_00421	BGOCFPNC_00825	JIJLMCDE_00414	LOLNPPPD_00118	ICNFDDEA_00741	LNCGHJMK_00849	GANCLMNP_01203
OG0000398	OENGLBIA_00422	BGOCFPNC_00826	JIJLMCDE_00415	LOLNPPPD_00119	ICNFDDEA_00742	LNCGHJMK_00850	GANCLMNP_01202
OG0000399	OENGLBIA_00424	BGOCFPNC_00828	JIJLMCDE_00417	LOLNPPPD_00121	ICNFDDEA_00744	LNCGHJMK_00852	GANCLMNP_01200
OG0000400	OENGLBIA_00426	BGOCFPNC_00830	JIJLMCDE_00419	LOLNPPPD_00123	ICNFDDEA_00746	LNCGHJMK_00854	GANCLMNP_01198
OG0000401	OENGLBIA_00427	BGOCFPNC_00831	JIJLMCDE_00420	LOLNPPPD_00124	ICNFDDEA_00747	LNCGHJMK_00855	GANCLMNP_01197
OG0000402	OENGLBIA_00428	BGOCFPNC_00832	JIJLMCDE_00421	LOLNPPPD_00125	ICNFDDEA_00748	LNCGHJMK_00856	GANCLMNP_01196
OG0000403	OENGLBIA_00431	BGOCFPNC_00835	JIJLMCDE_00424	LOLNPPPD_00128	ICNFDDEA_00751	LNCGHJMK_00859	GANCLMNP_01193
OG0000404	OENGLBIA_00432	BGOCFPNC_00836	JIJLMCDE_00425	LOLNPPPD_00129	ICNFDDEA_00752	LNCGHJMK_00860	GANCLMNP_01192
OG0000405	OENGLBIA_00433	BGOCFPNC_00837	JIJLMCDE_00426	LOLNPPPD_00130	ICNFDDEA_00753	LNCGHJMK_00861	GANCLMNP_01191
OG0000406	OENGLBIA_00434	BGOCFPNC_00838	JIJLMCDE_00427	LOLNPPPD_00131	ICNFDDEA_00754	LNCGHJMK_00862	GANCLMNP_00468
OG0000407	OENGLBIA_00435	BGOCFPNC_00839	JIJLMCDE_00428	LOLNPPPD_00132	ICNFDDEA_00755	LNCGHJMK_00863	GANCLMNP_00469
OG0000408	OENGLBIA_00436	BGOCFPNC_00840	JIJLMCDE_00429	LOLNPPPD_00133	ICNFDDEA_00756	LNCGHJMK_00864	GANCLMNP_00470
OG0000409	OENGLBIA_00437	BGOCFPNC_00841	JIJLMCDE_00431	LOLNPPPD_00135	ICNFDDEA_00758	LNCGHJMK_00866	GANCLMNP_00472
OG0000410	OENGLBIA_00439	BGOCFPNC_00843	JIJLMCDE_00433	LOLNPPPD_00137	ICNFDDEA_00760	LNCGHJMK_00868	GANCLMNP_00474
OG0000411	OENGLBIA_00440	BGOCFPNC_00844	JIJLMCDE_00966	LOLNPPPD_00138	ICNFDDEA_00761	LNCGHJMK_00869	GANCLMNP_00475
OG0000412	OENGLBIA_00441	BGOCFPNC_00845	JIJLMCDE_00967	LOLNPPPD_00139	ICNFDDEA_00762	LNCGHJMK_00870	GANCLMNP_00476
OG0000413	OENGLBIA_00442	BGOCFPNC_00846	JIJLMCDE_00968	LOLNPPPD_00140	ICNFDDEA_00763	LNCGHJMK_00871	GANCLMNP_00477
OG0000414	OENGLBIA_00444	BGOCFPNC_00848	JIJLMCDE_00970	LOLNPPPD_00141	ICNFDDEA_00764	LNCGHJMK_00872	GANCLMNP_00478
OG0000415	OENGLBIA_00445	BGOCFPNC_00849	JIJLMCDE_00971	LOLNPPPD_00142	ICNFDDEA_00765	LNCGHJMK_00873	GANCLMNP_00479
OG0000416	OENGLBIA_00446	BGOCFPNC_00850	JIJLMCDE_00972	LOLNPPPD_00143	ICNFDDEA_00766	LNCGHJMK_00874	GANCLMNP_00480
OG0000417	OENGLBIA_00447	BGOCFPNC_00851	JIJLMCDE_00973	LOLNPPPD_00144	ICNFDDEA_00767	LNCGHJMK_00875	GANCLMNP_00481
OG0000418	OENGLBIA_00448	BGOCFPNC_00852	JIJLMCDE_00974	LOLNPPPD_00145	ICNFDDEA_00768	LNCGHJMK_00876	GANCLMNP_00482
OG0000419	OENGLBIA_00449	BGOCFPNC_00853	JIJLMCDE_00975	LOLNPPPD_00146	ICNFDDEA_00769	LNCGHJMK_00877	GANCLMNP_00483
OG0000420	OENGLBIA_00450	BGOCFPNC_00854	JIJLMCDE_00976	LOLNPPPD_00147	ICNFDDEA_00770	LNCGHJMK_00878	GANCLMNP_00484
OG0000421	OENGLBIA_00451	BGOCFPNC_00855	JIJLMCDE_00687	LOLNPPPD_00148	ICNFDDEA_00771	LNCGHJMK_00879	GANCLMNP_00485
OG0000422	OENGLBIA_00452	BGOCFPNC_00856	JIJLMCDE_01025	LOLNPPPD_00149	ICNFDDEA_00772	LNCGHJMK_00880	GANCLMNP_00486
OG0000423	OENGLBIA_00454	BGOCFPNC_00248	JIJLMCDE_01027	LOLNPPPD_00151	ICNFDDEA_00774	LNCGHJMK_00882	GANCLMNP_00488
OG0000424	OENGLBIA_00455	BGOCFPNC_00249	JIJLMCDE_01028	LOLNPPPD_00152	ICNFDDEA_00775	LNCGHJMK_00883	GANCLMNP_00489
OG0000425	OENGLBIA_00457	BGOCFPNC_00252	JIJLMCDE_01030	LOLNPPPD_00155	ICNFDDEA_00778	LNCGHJMK_00886	GANCLMNP_00492
OG0000426	OENGLBIA_00458	BGOCFPNC_00253	JIJLMCDE_01031	LOLNPPPD_00156	ICNFDDEA_00779	LNCGHJMK_00887	GANCLMNP_00493
OG0000427	OENGLBIA_00459	BGOCFPNC_00254	JIJLMCDE_01032	LOLNPPPD_00157	ICNFDDEA_00780	LNCGHJMK_00888	GANCLMNP_00494
OG0000428	OENGLBIA_00460	BGOCFPNC_00255	JIJLMCDE_01033	LOLNPPPD_00158	ICNFDDEA_00781	LNCGHJMK_00889	GANCLMNP_00495
OG0000429	OENGLBIA_00461	BGOCFPNC_00256	JIJLMCDE_01034	LOLNPPPD_00159	ICNFDDEA_00782	LNCGHJMK_00890	GANCLMNP_00496
OG0000430	OENGLBIA_00462	BGOCFPNC_00257	JIJLMCDE_01035	LOLNPPPD_00160	ICNFDDEA_00783	LNCGHJMK_00891	GANCLMNP_00497
OG0000431	OENGLBIA_00463	BGOCFPNC_00258	JIJLMCDE_01036	LOLNPPPD_00161	ICNFDDEA_00784	LNCGHJMK_00892	GANCLMNP_00498
OG0000432	OENGLBIA_00464	BGOCFPNC_00259	JIJLMCDE_01037	LOLNPPPD_00162	ICNFDDEA_00785	LNCGHJMK_00893	GANCLMNP_00499
OG0000433	OENGLBIA_00465	BGOCFPNC_00260	JIJLMCDE_01038	LOLNPPPD_00163	ICNFDDEA_00786	LNCGHJMK_00894	GANCLMNP_00500
OG0000434	OENGLBIA_00467	BGOCFPNC_00262	JIJLMCDE_01040	LOLNPPPD_00164	ICNFDDEA_00787	LNCGHJMK_00895	GANCLMNP_00501
OG0000435	OENGLBIA_00468	BGOCFPNC_00263	JIJLMCDE_01041	LOLNPPPD_00165	ICNFDDEA_00788	LNCGHJMK_00896	GANCLMNP_00502
OG0000436	OENGLBIA_00469	BGOCFPNC_00264	JIJLMCDE_01042	LOLNPPPD_00166	ICNFDDEA_00789	LNCGHJMK_00897	GANCLMNP_00503
OG0000437	OENGLBIA_00470	BGOCFPNC_00265	JIJLMCDE_01043	LOLNPPPD_00167	ICNFDDEA_00790	LNCGHJMK_00898	GANCLMNP_00504
OG0000438	OENGLBIA_00471	BGOCFPNC_00266	JIJLMCDE_01044	LOLNPPPD_00168	ICNFDDEA_00791	LNCGHJMK_00899	GANCLMNP_00505
OG0000439	OENGLBIA_00472	BGOCFPNC_00267	JIJLMCDE_01045	LOLNPPPD_00169	ICNFDDEA_00792	LNCGHJMK_00900	GANCLMNP_00506
OG0000440	OENGLBIA_00473	BGOCFPNC_00268	JIJLMCDE_01046	LOLNPPPD_00170	ICNFDDEA_00793	LNCGHJMK_00901	GANCLMNP_00507
OG0000441	OENGLBIA_00474	BGOCFPNC_00269	JIJLMCDE_01047	LOLNPPPD_00171	ICNFDDEA_00794	LNCGHJMK_00902	GANCLMNP_00508
OG0000442	OENGLBIA_00475	BGOCFPNC_00270	JIJLMCDE_01048	LOLNPPPD_00172	ICNFDDEA_00795	LNCGHJMK_00903	GANCLMNP_00509
OG0000443	OENGLBIA_00476	BGOCFPNC_00271	JIJLMCDE_01049	LOLNPPPD_00173	ICNFDDEA_00796	LNCGHJMK_00904	GANCLMNP_00510
OG0000444	OENGLBIA_00478	BGOCFPNC_00273	JIJLMCDE_01052	LOLNPPPD_00175	ICNFDDEA_00798	LNCGHJMK_00906	GANCLMNP_00512
OG0000445	OENGLBIA_00479	BGOCFPNC_00274	JIJLMCDE_01053	LOLNPPPD_00176	ICNFDDEA_00799	LNCGHJMK_00907	GANCLMNP_00513
OG0000446	OENGLBIA_00480	BGOCFPNC_00275	JIJLMCDE_01054	LOLNPPPD_00177	ICNFDDEA_00800	LNCGHJMK_00908	GANCLMNP_00514
OG0000447	OENGLBIA_00481	BGOCFPNC_00276	JIJLMCDE_01055	LOLNPPPD_00178	ICNFDDEA_00801	LNCGHJMK_00909	GANCLMNP_00515
OG0000448	OENGLBIA_00484	BGOCFPNC_00279	JIJLMCDE_01058	LOLNPPPD_00181	ICNFDDEA_00804	LNCGHJMK_00912	GANCLMNP_00518
OG0000449	OENGLBIA_00486	BGOCFPNC_00281	JIJLMCDE_01060	LOLNPPPD_00183	ICNFDDEA_00806	LNCGHJMK_00914	GANCLMNP_00520
OG0000450	OENGLBIA_00487	BGOCFPNC_00282	JIJLMCDE_01061	LOLNPPPD_00184	ICNFDDEA_00807	LNCGHJMK_00915	GANCLMNP_00521
OG0000451	OENGLBIA_00489	BGOCFPNC_00284	JIJLMCDE_01063	LOLNPPPD_00187	ICNFDDEA_00809	LNCGHJMK_00917	GANCLMNP_00523
OG0000452	OENGLBIA_00490	BGOCFPNC_00285	JIJLMCDE_01064	LOLNPPPD_00188	ICNFDDEA_00810	LNCGHJMK_00918	GANCLMNP_00524
OG0000453	OENGLBIA_00491	BGOCFPNC_00116	JIJLMCDE_01065	LOLNPPPD_00189	ICNFDDEA_00811	LNCGHJMK_00919	GANCLMNP_00525
OG0000454	OENGLBIA_00493	BGOCFPNC_00118	JIJLMCDE_01067	LOLNPPPD_00192	ICNFDDEA_00813	LNCGHJMK_00921	GANCLMNP_00527
OG0000455	OENGLBIA_00494	BGOCFPNC_00119	JIJLMCDE_01068	LOLNPPPD_00193	ICNFDDEA_00814	LNCGHJMK_00922	GANCLMNP_00528
OG0000456	OENGLBIA_00495	BGOCFPNC_00120	JIJLMCDE_01217	LOLNPPPD_00194	ICNFDDEA_00815	LNCGHJMK_00923	GANCLMNP_00529
OG0000457	OENGLBIA_00496	BGOCFPNC_00121	JIJLMCDE_01216	LOLNPPPD_00196	ICNFDDEA_00817	LNCGHJMK_00925	GANCLMNP_00531
OG0000458	OENGLBIA_00497	BGOCFPNC_00122	JIJLMCDE_01215	LOLNPPPD_00197	ICNFDDEA_00818	LNCGHJMK_00926	GANCLMNP_00532
OG0000459	OENGLBIA_00498	BGOCFPNC_00123	JIJLMCDE_01214	LOLNPPPD_00198	ICNFDDEA_00819	LNCGHJMK_00927	GANCLMNP_00533
OG0000460	OENGLBIA_00499	BGOCFPNC_00124	JIJLMCDE_01213	LOLNPPPD_00199	ICNFDDEA_00820	LNCGHJMK_00928	GANCLMNP_00534
OG0000461	OENGLBIA_00501	BGOCFPNC_00126	JIJLMCDE_01211	LOLNPPPD_00966	ICNFDDEA_00822	LNCGHJMK_00930	GANCLMNP_00536
OG0000462	OENGLBIA_00502	BGOCFPNC_00127	JIJLMCDE_01210	LOLNPPPD_00967	ICNFDDEA_00823	LNCGHJMK_00931	GANCLMNP_00537
OG0000463	OENGLBIA_00503	BGOCFPNC_00128	JIJLMCDE_01209	LOLNPPPD_00968	ICNFDDEA_00824	LNCGHJMK_00932	GANCLMNP_00538
OG0000464	OENGLBIA_00504	BGOCFPNC_00129	JIJLMCDE_01208	LOLNPPPD_00969	ICNFDDEA_00825	LNCGHJMK_00933	GANCLMNP_00539
OG0000465	OENGLBIA_00505	BGOCFPNC_00130	JIJLMCDE_01207	LOLNPPPD_00970	ICNFDDEA_00826	LNCGHJMK_00934	GANCLMNP_00540
OG0000466	OENGLBIA_00506	BGOCFPNC_00131	JIJLMCDE_01206	LOLNPPPD_00972	ICNFDDEA_00828	LNCGHJMK_00936	GANCLMNP_00542
OG0000467	OENGLBIA_00507	BGOCFPNC_00132	JIJLMCDE_01205	LOLNPPPD_00973	ICNFDDEA_00829	LNCGHJMK_00937	GANCLMNP_00543
OG0000468	OENGLBIA_00509	BGOCFPNC_00134	JIJLMCDE_01203	LOLNPPPD_00974	ICNFDDEA_00830	LNCGHJMK_00938	GANCLMNP_00544
OG0000469	OENGLBIA_00510	BGOCFPNC_00135	JIJLMCDE_01202	LOLNPPPD_00975	ICNFDDEA_00831	LNCGHJMK_00939	GANCLMNP_00545
OG0000470	OENGLBIA_00511	BGOCFPNC_00136	JIJLMCDE_01201	LOLNPPPD_00976	ICNFDDEA_00832	LNCGHJMK_00940	GANCLMNP_00546
OG0000471	OENGLBIA_00512	BGOCFPNC_00137	JIJLMCDE_01200	LOLNPPPD_00977	ICNFDDEA_00833	LNCGHJMK_00941	GANCLMNP_00547
OG0000472	OENGLBIA_00513	BGOCFPNC_00138	JIJLMCDE_01199	LOLNPPPD_00978	ICNFDDEA_00834	LNCGHJMK_00942	GANCLMNP_00548
OG0000473	OENGLBIA_00514	BGOCFPNC_00139	JIJLMCDE_01198	LOLNPPPD_00979	ICNFDDEA_00835	LNCGHJMK_00943	GANCLMNP_00549
OG0000474	OENGLBIA_00515	BGOCFPNC_00140	JIJLMCDE_01197	LOLNPPPD_00980	ICNFDDEA_00836	LNCGHJMK_00944	GANCLMNP_00550
OG0000475	OENGLBIA_00517	BGOCFPNC_00142	JIJLMCDE_01195	LOLNPPPD_00982	ICNFDDEA_00839	LNCGHJMK_00947	GANCLMNP_00551
OG0000476	OENGLBIA_00518	BGOCFPNC_00143	JIJLMCDE_01194	LOLNPPPD_00983	ICNFDDEA_00840	LNCGHJMK_00948	GANCLMNP_00552
OG0000477	OENGLBIA_00520	BGOCFPNC_00145	JIJLMCDE_01192	LOLNPPPD_00985	ICNFDDEA_00842	LNCGHJMK_00950	GANCLMNP_00554
OG0000478	OENGLBIA_00521	BGOCFPNC_00146	JIJLMCDE_00601	LOLNPPPD_00986	ICNFDDEA_00843	LNCGHJMK_00951	GANCLMNP_00555
OG0000479	OENGLBIA_00528	BGOCFPNC_00153	JIJLMCDE_00537	LOLNPPPD_00994	ICNFDDEA_00851	LNCGHJMK_00959	GANCLMNP_00765
OG0000480	OENGLBIA_00529	BGOCFPNC_00154	JIJLMCDE_00538	LOLNPPPD_00995	ICNFDDEA_00852	LNCGHJMK_00960	GANCLMNP_00766
OG0000481	OENGLBIA_00531	BGOCFPNC_00156	JIJLMCDE_00540	LOLNPPPD_00997	ICNFDDEA_00854	LNCGHJMK_00962	GANCLMNP_00768
OG0000482	OENGLBIA_00532	BGOCFPNC_00157	JIJLMCDE_00541	LOLNPPPD_00998	ICNFDDEA_00855	LNCGHJMK_00963	GANCLMNP_00769
OG0000483	OENGLBIA_00533	BGOCFPNC_00158	JIJLMCDE_00542	LOLNPPPD_00999	ICNFDDEA_00856	LNCGHJMK_00964	GANCLMNP_00770
OG0000484	OENGLBIA_00534	BGOCFPNC_00159	JIJLMCDE_00543	LOLNPPPD_01000	ICNFDDEA_00857	LNCGHJMK_00965	GANCLMNP_00771
OG0000485	OENGLBIA_00535	BGOCFPNC_00160	JIJLMCDE_00544	LOLNPPPD_01001	ICNFDDEA_00858	LNCGHJMK_00966	GANCLMNP_00772
OG0000486	OENGLBIA_00536	BGOCFPNC_00161	JIJLMCDE_00545	LOLNPPPD_01002	ICNFDDEA_00859	LNCGHJMK_00967	GANCLMNP_00773
OG0000487	OENGLBIA_00537	BGOCFPNC_00162	JIJLMCDE_00546	LOLNPPPD_01003	ICNFDDEA_00860	LNCGHJMK_00968	GANCLMNP_00774
OG0000488	OENGLBIA_00538	BGOCFPNC_00550	JIJLMCDE_00547	LOLNPPPD_01004	ICNFDDEA_00861	LNCGHJMK_00969	GANCLMNP_00758
OG0000489	OENGLBIA_00540	BGOCFPNC_00551	JIJLMCDE_00548	LOLNPPPD_01005	ICNFDDEA_00862	LNCGHJMK_00970	GANCLMNP_00759
OG0000490	OENGLBIA_00541	BGOCFPNC_00552	JIJLMCDE_00549	LOLNPPPD_01006	ICNFDDEA_00863	LNCGHJMK_00971	GANCLMNP_00760
OG0000491	OENGLBIA_00542	BGOCFPNC_00553	JIJLMCDE_00550	LOLNPPPD_01007	ICNFDDEA_00864	LNCGHJMK_00972	GANCLMNP_00761
OG0000492	OENGLBIA_00543	BGOCFPNC_00554	JIJLMCDE_00551	LOLNPPPD_01008	ICNFDDEA_00865	LNCGHJMK_00973	GANCLMNP_00762
OG0000493	OENGLBIA_00549	BGOCFPNC_00167	JIJLMCDE_00271	LOLNPPPD_01210	ICNFDDEA_00870	LNCGHJMK_00001	GANCLMNP_00259
OG0000494	OENGLBIA_00550	BGOCFPNC_00168	JIJLMCDE_00270	LOLNPPPD_01129	ICNFDDEA_00873	LNCGHJMK_00004	GANCLMNP_00262
OG0000495	OENGLBIA_00551	BGOCFPNC_00169	JIJLMCDE_00269	LOLNPPPD_01130	ICNFDDEA_00874	LNCGHJMK_00005	GANCLMNP_00263
OG0000496	OENGLBIA_00553	BGOCFPNC_00171	JIJLMCDE_00266	LOLNPPPD_01131	ICNFDDEA_00875	LNCGHJMK_00006	GANCLMNP_00264
OG0000497	OENGLBIA_00554	BGOCFPNC_00172	JIJLMCDE_00265	LOLNPPPD_01132	ICNFDDEA_00876	LNCGHJMK_00007	GANCLMNP_00265
OG0000498	OENGLBIA_00555	BGOCFPNC_00173	JIJLMCDE_00264	LOLNPPPD_01133	ICNFDDEA_00877	LNCGHJMK_00008	GANCLMNP_00266
OG0000499	OENGLBIA_00556	BGOCFPNC_00174	JIJLMCDE_00263	LOLNPPPD_01134	ICNFDDEA_00878	LNCGHJMK_00009	GANCLMNP_00267
OG0000500	OENGLBIA_00557	BGOCFPNC_00175	JIJLMCDE_00262	LOLNPPPD_01135	ICNFDDEA_00879	LNCGHJMK_00010	GANCLMNP_00268
OG0000501	OENGLBIA_00558	BGOCFPNC_00176	JIJLMCDE_00261	LOLNPPPD_01136	ICNFDDEA_00880	LNCGHJMK_00011	GANCLMNP_00269
OG0000502	OENGLBIA_00559	BGOCFPNC_00177	JIJLMCDE_00260	LOLNPPPD_01137	ICNFDDEA_00881	LNCGHJMK_00012	GANCLMNP_00270
OG0000503	OENGLBIA_00560	BGOCFPNC_00178	JIJLMCDE_00259	LOLNPPPD_01138	ICNFDDEA_00882	LNCGHJMK_00013	GANCLMNP_00271
OG0000504	OENGLBIA_00561	BGOCFPNC_00179	JIJLMCDE_00258	LOLNPPPD_01139	ICNFDDEA_00883	LNCGHJMK_00014	GANCLMNP_00272
OG0000505	OENGLBIA_00563	BGOCFPNC_00181	JIJLMCDE_01128	LOLNPPPD_01141	ICNFDDEA_00885	LNCGHJMK_00016	GANCLMNP_00274
OG0000506	OENGLBIA_00564	BGOCFPNC_00182	JIJLMCDE_01127	LOLNPPPD_01142	ICNFDDEA_00886	LNCGHJMK_00017	GANCLMNP_00878
OG0000507	OENGLBIA_00565	BGOCFPNC_00183	JIJLMCDE_01126	LOLNPPPD_01143	ICNFDDEA_00887	LNCGHJMK_00018	GANCLMNP_00877
OG0000508	OENGLBIA_00566	BGOCFPNC_00184	JIJLMCDE_01125	LOLNPPPD_01144	ICNFDDEA_00888	LNCGHJMK_00019	GANCLMNP_00876
OG0000509	OENGLBIA_00567	BGOCFPNC_00185	JIJLMCDE_01124	LOLNPPPD_01145	ICNFDDEA_00889	LNCGHJMK_00020	GANCLMNP_00875
OG0000510	OENGLBIA_00568	BGOCFPNC_00186	JIJLMCDE_01123	LOLNPPPD_01146	ICNFDDEA_00890	LNCGHJMK_00021	GANCLMNP_00874
OG0000511	OENGLBIA_00569	BGOCFPNC_00187	JIJLMCDE_01013	LOLNPPPD_01147	ICNFDDEA_00891	LNCGHJMK_00022	GANCLMNP_00873
OG0000512	OENGLBIA_00570	BGOCFPNC_00188	JIJLMCDE_01014	LOLNPPPD_01148	ICNFDDEA_00892	LNCGHJMK_00023	GANCLMNP_00872
OG0000513	OENGLBIA_00571	BGOCFPNC_00189	JIJLMCDE_01015	LOLNPPPD_01149	ICNFDDEA_00893	LNCGHJMK_00024	GANCLMNP_00871
OG0000514	OENGLBIA_00572	BGOCFPNC_00190	JIJLMCDE_01016	LOLNPPPD_01150	ICNFDDEA_00894	LNCGHJMK_00025	GANCLMNP_00870
OG0000515	OENGLBIA_00573	BGOCFPNC_00191	JIJLMCDE_01017	LOLNPPPD_01152	ICNFDDEA_00896	LNCGHJMK_00027	GANCLMNP_00868
OG0000516	OENGLBIA_00575	BGOCFPNC_00193	JIJLMCDE_01019	LOLNPPPD_01240	ICNFDDEA_00898	LNCGHJMK_00029	GANCLMNP_00866
OG0000517	OENGLBIA_00577	BGOCFPNC_00195	JIJLMCDE_01021	LOLNPPPD_01246	ICNFDDEA_00900	LNCGHJMK_00031	GANCLMNP_00864
OG0000518	OENGLBIA_00578	BGOCFPNC_00196	JIJLMCDE_01022	LOLNPPPD_01247	ICNFDDEA_00901	LNCGHJMK_00032	GANCLMNP_00863
OG0000519	OENGLBIA_00579	BGOCFPNC_00197	JIJLMCDE_01023	LOLNPPPD_01231	ICNFDDEA_00902	LNCGHJMK_00033	GANCLMNP_00862
OG0000520	OENGLBIA_00580	BGOCFPNC_00198	JIJLMCDE_01024	LOLNPPPD_01230	ICNFDDEA_00903	LNCGHJMK_00034	GANCLMNP_00861
OG0000521	OENGLBIA_00581	BGOCFPNC_00199	JIJLMCDE_01137	LOLNPPPD_01229	ICNFDDEA_00904	LNCGHJMK_00035	GANCLMNP_00860
OG0000522	OENGLBIA_00584	BGOCFPNC_00202	JIJLMCDE_01140	LOLNPPPD_01243	ICNFDDEA_00907	LNCGHJMK_00038	GANCLMNP_00857
OG0000523	OENGLBIA_00586	BGOCFPNC_00204	JIJLMCDE_01142	LOLNPPPD_00915	ICNFDDEA_00910	LNCGHJMK_00041	GANCLMNP_00854
OG0000524	OENGLBIA_00589	BGOCFPNC_01075	JIJLMCDE_01145	LOLNPPPD_00912	ICNFDDEA_00913	LNCGHJMK_00044	GANCLMNP_01148
OG0000525	OENGLBIA_00590	BGOCFPNC_01074	JIJLMCDE_01146	LOLNPPPD_00911	ICNFDDEA_00914	LNCGHJMK_00045	GANCLMNP_01149
OG0000526	OENGLBIA_00591	BGOCFPNC_01073	JIJLMCDE_01147	LOLNPPPD_00910	ICNFDDEA_00915	LNCGHJMK_00046	GANCLMNP_01150
OG0000527	OENGLBIA_00592	BGOCFPNC_01072	JIJLMCDE_01148	LOLNPPPD_00909	ICNFDDEA_00916	LNCGHJMK_00047	GANCLMNP_01151
OG0000528	OENGLBIA_00593	BGOCFPNC_01071	JIJLMCDE_01149	LOLNPPPD_00908	ICNFDDEA_00917	LNCGHJMK_00048	GANCLMNP_01152
OG0000529	OENGLBIA_00594	BGOCFPNC_01070	JIJLMCDE_01150	LOLNPPPD_00907	ICNFDDEA_00918	LNCGHJMK_00049	GANCLMNP_01153
OG0000530	OENGLBIA_00595	BGOCFPNC_01069	JIJLMCDE_01151	LOLNPPPD_00906	ICNFDDEA_00919	LNCGHJMK_00050	GANCLMNP_01154
OG0000531	OENGLBIA_00596	BGOCFPNC_01068	JIJLMCDE_01152	LOLNPPPD_00905	ICNFDDEA_00920	LNCGHJMK_00051	GANCLMNP_01155
OG0000532	OENGLBIA_00599	BGOCFPNC_01065	JIJLMCDE_01155	LOLNPPPD_00902	ICNFDDEA_00923	LNCGHJMK_00054	GANCLMNP_01158
OG0000533	OENGLBIA_00600	BGOCFPNC_01064	JIJLMCDE_01156	LOLNPPPD_00901	ICNFDDEA_00924	LNCGHJMK_00055	GANCLMNP_01159
OG0000534	OENGLBIA_00601	BGOCFPNC_01063	JIJLMCDE_01157	LOLNPPPD_00900	ICNFDDEA_00925	LNCGHJMK_00056	GANCLMNP_01160
OG0000535	OENGLBIA_00602	BGOCFPNC_01062	JIJLMCDE_01158	LOLNPPPD_00899	ICNFDDEA_00926	LNCGHJMK_00057	GANCLMNP_01161
OG0000536	OENGLBIA_00605	BGOCFPNC_01059	JIJLMCDE_01159	LOLNPPPD_00897	ICNFDDEA_00928	LNCGHJMK_00059	GANCLMNP_01163
OG0000537	OENGLBIA_00606	BGOCFPNC_01058	JIJLMCDE_01160	LOLNPPPD_00896	ICNFDDEA_00929	LNCGHJMK_00060	GANCLMNP_01164
OG0000538	OENGLBIA_00607	BGOCFPNC_01057	JIJLMCDE_01161	LOLNPPPD_00892	ICNFDDEA_00933	LNCGHJMK_00064	GANCLMNP_00320
OG0000539	OENGLBIA_00608	BGOCFPNC_01056	JIJLMCDE_01162	LOLNPPPD_00891	ICNFDDEA_00934	LNCGHJMK_00065	GANCLMNP_00319
OG0000540	OENGLBIA_00609	BGOCFPNC_01055	JIJLMCDE_01163	LOLNPPPD_00890	ICNFDDEA_00935	LNCGHJMK_00066	GANCLMNP_00318
OG0000541	OENGLBIA_00610	BGOCFPNC_01054	JIJLMCDE_01175	LOLNPPPD_00889	ICNFDDEA_00936	LNCGHJMK_00067	GANCLMNP_00317
OG0000542	OENGLBIA_00611	BGOCFPNC_01053	JIJLMCDE_01174	LOLNPPPD_00887	ICNFDDEA_00937	LNCGHJMK_00068	GANCLMNP_00316
OG0000543	OENGLBIA_00612	BGOCFPNC_01052	JIJLMCDE_01173	LOLNPPPD_00886	ICNFDDEA_00938	LNCGHJMK_00069	GANCLMNP_00315
OG0000544	OENGLBIA_00613	BGOCFPNC_01051	JIJLMCDE_01172	LOLNPPPD_00885	ICNFDDEA_00939	LNCGHJMK_00070	GANCLMNP_00314
OG0000545	OENGLBIA_00614	BGOCFPNC_01050	JIJLMCDE_01171	LOLNPPPD_00884	ICNFDDEA_00940	LNCGHJMK_00071	GANCLMNP_00313
OG0000546	OENGLBIA_00615	BGOCFPNC_01049	JIJLMCDE_01170	LOLNPPPD_00883	ICNFDDEA_00941	LNCGHJMK_00072	GANCLMNP_00312
OG0000547	OENGLBIA_00616	BGOCFPNC_01048	JIJLMCDE_01169	LOLNPPPD_00882	ICNFDDEA_00942	LNCGHJMK_00073	GANCLMNP_00311
OG0000548	OENGLBIA_00617	BGOCFPNC_01047	JIJLMCDE_01168	LOLNPPPD_00881	ICNFDDEA_00943	LNCGHJMK_00074	GANCLMNP_00310
OG0000549	OENGLBIA_00618	BGOCFPNC_01046	JIJLMCDE_01167	LOLNPPPD_00880	ICNFDDEA_00944	LNCGHJMK_00075	GANCLMNP_00309
OG0000550	OENGLBIA_00620	BGOCFPNC_01045	JIJLMCDE_01166	LOLNPPPD_00879	ICNFDDEA_00945	LNCGHJMK_00076	GANCLMNP_00308
OG0000551	OENGLBIA_00622	BGOCFPNC_01042	JIJLMCDE_01164	LOLNPPPD_00877	ICNFDDEA_00947	LNCGHJMK_00078	GANCLMNP_00306
OG0000552	OENGLBIA_00623	BGOCFPNC_01041	JIJLMCDE_00303	LOLNPPPD_00876	ICNFDDEA_00948	LNCGHJMK_00079	GANCLMNP_00305
OG0000553	OENGLBIA_00624	BGOCFPNC_01040	JIJLMCDE_00302	LOLNPPPD_00875	ICNFDDEA_00949	LNCGHJMK_00080	GANCLMNP_00304
OG0000554	OENGLBIA_00625	BGOCFPNC_01039	JIJLMCDE_00301	LOLNPPPD_00874	ICNFDDEA_00950	LNCGHJMK_00081	GANCLMNP_00303
OG0000555	OENGLBIA_00626	BGOCFPNC_01038	JIJLMCDE_00300	LOLNPPPD_00873	ICNFDDEA_00951	LNCGHJMK_00082	GANCLMNP_00302
OG0000556	OENGLBIA_00627	BGOCFPNC_01037	JIJLMCDE_00299	LOLNPPPD_00872	ICNFDDEA_00952	LNCGHJMK_00083	GANCLMNP_00301
OG0000557	OENGLBIA_00628	BGOCFPNC_01036	JIJLMCDE_00298	LOLNPPPD_00871	ICNFDDEA_00953	LNCGHJMK_00084	GANCLMNP_00300
OG0000558	OENGLBIA_00629	BGOCFPNC_01035	JIJLMCDE_00297	LOLNPPPD_00870	ICNFDDEA_00954	LNCGHJMK_00085	GANCLMNP_00299
OG0000559	OENGLBIA_00630	BGOCFPNC_01034	JIJLMCDE_00296	LOLNPPPD_00869	ICNFDDEA_00955	LNCGHJMK_00086	GANCLMNP_00298
OG0000560	OENGLBIA_00631	BGOCFPNC_01033	JIJLMCDE_00295	LOLNPPPD_00868	ICNFDDEA_00956	LNCGHJMK_00087	GANCLMNP_00297
OG0000561	OENGLBIA_00632	BGOCFPNC_01032	JIJLMCDE_00294	LOLNPPPD_00867	ICNFDDEA_00957	LNCGHJMK_00088	GANCLMNP_00296
OG0000562	OENGLBIA_00633	BGOCFPNC_01031	JIJLMCDE_00293	LOLNPPPD_00866	ICNFDDEA_00958	LNCGHJMK_00089	GANCLMNP_00295
OG0000563	OENGLBIA_00634	BGOCFPNC_01030	JIJLMCDE_00292	LOLNPPPD_00865	ICNFDDEA_00959	LNCGHJMK_00090	GANCLMNP_00294
OG0000564	OENGLBIA_00635	BGOCFPNC_01029	JIJLMCDE_00291	LOLNPPPD_00864	ICNFDDEA_00960	LNCGHJMK_00091	GANCLMNP_00293
OG0000565	OENGLBIA_00636	BGOCFPNC_01028	JIJLMCDE_00290	LOLNPPPD_00863	ICNFDDEA_00961	LNCGHJMK_00092	GANCLMNP_00292
OG0000566	OENGLBIA_00637	BGOCFPNC_01027	JIJLMCDE_00289	LOLNPPPD_01228	ICNFDDEA_00962	LNCGHJMK_00093	GANCLMNP_00291
OG0000567	OENGLBIA_00638	BGOCFPNC_01026	JIJLMCDE_00288	LOLNPPPD_01227	ICNFDDEA_00963	LNCGHJMK_00094	GANCLMNP_00290
OG0000568	OENGLBIA_00639	BGOCFPNC_01025	JIJLMCDE_00287	LOLNPPPD_01195	ICNFDDEA_00964	LNCGHJMK_00095	GANCLMNP_00289
OG0000569	OENGLBIA_00640	BGOCFPNC_01024	JIJLMCDE_00286	LOLNPPPD_01196	ICNFDDEA_00965	LNCGHJMK_00096	GANCLMNP_00288
OG0000570	OENGLBIA_00641	BGOCFPNC_01023	JIJLMCDE_00285	LOLNPPPD_01197	ICNFDDEA_00966	LNCGHJMK_00097	GANCLMNP_00287
OG0000571	OENGLBIA_00642	BGOCFPNC_01022	JIJLMCDE_00458	LOLNPPPD_01198	ICNFDDEA_00967	LNCGHJMK_00098	GANCLMNP_00721
OG0000572	OENGLBIA_00643	BGOCFPNC_01021	JIJLMCDE_00459	LOLNPPPD_01199	ICNFDDEA_00968	LNCGHJMK_00099	GANCLMNP_00722
OG0000573	OENGLBIA_00644	BGOCFPNC_01020	JIJLMCDE_00460	LOLNPPPD_01200	ICNFDDEA_00969	LNCGHJMK_00100	GANCLMNP_00723
OG0000574	OENGLBIA_00645	BGOCFPNC_01019	JIJLMCDE_00461	LOLNPPPD_01201	ICNFDDEA_00970	LNCGHJMK_00101	GANCLMNP_00724
OG0000575	OENGLBIA_00646	BGOCFPNC_01018	JIJLMCDE_00462	LOLNPPPD_01126	ICNFDDEA_00971	LNCGHJMK_00102	GANCLMNP_00725
OG0000576	OENGLBIA_00650	BGOCFPNC_01014	JIJLMCDE_00466	LOLNPPPD_01122	ICNFDDEA_00975	LNCGHJMK_00106	GANCLMNP_00729
OG0000577	OENGLBIA_00651	BGOCFPNC_01013	JIJLMCDE_00467	LOLNPPPD_01121	ICNFDDEA_00976	LNCGHJMK_00107	GANCLMNP_00730
OG0000578	OENGLBIA_00652	BGOCFPNC_01012	JIJLMCDE_00468	LOLNPPPD_01120	ICNFDDEA_00977	LNCGHJMK_00108	GANCLMNP_00731
OG0000579	OENGLBIA_00653	BGOCFPNC_01011	JIJLMCDE_00469	LOLNPPPD_01119	ICNFDDEA_00978	LNCGHJMK_00109	GANCLMNP_00732
OG0000580	OENGLBIA_00654	BGOCFPNC_01010	JIJLMCDE_00470	LOLNPPPD_01118	ICNFDDEA_00979	LNCGHJMK_00110	GANCLMNP_00733
OG0000581	OENGLBIA_00655	BGOCFPNC_01009	JIJLMCDE_00471	LOLNPPPD_01117	ICNFDDEA_00980	LNCGHJMK_00111	GANCLMNP_00734
OG0000582	OENGLBIA_00656	BGOCFPNC_01008	JIJLMCDE_00472	LOLNPPPD_01116	ICNFDDEA_00981	LNCGHJMK_00112	GANCLMNP_00735
OG0000583	OENGLBIA_00658	BGOCFPNC_01006	JIJLMCDE_00474	LOLNPPPD_01114	ICNFDDEA_00983	LNCGHJMK_00114	GANCLMNP_00737
OG0000584	OENGLBIA_00659	BGOCFPNC_01005	JIJLMCDE_00475	LOLNPPPD_01113	ICNFDDEA_00984	LNCGHJMK_00115	GANCLMNP_00738
OG0000585	OENGLBIA_00660	BGOCFPNC_01004	JIJLMCDE_00476	LOLNPPPD_01111	ICNFDDEA_00986	LNCGHJMK_00117	GANCLMNP_00740
OG0000586	OENGLBIA_00661	BGOCFPNC_01003	JIJLMCDE_00477	LOLNPPPD_01110	ICNFDDEA_00987	LNCGHJMK_00118	GANCLMNP_00741
OG0000587	OENGLBIA_00663	BGOCFPNC_01001	JIJLMCDE_00479	LOLNPPPD_01104	ICNFDDEA_00989	LNCGHJMK_00122	GANCLMNP_00960
OG0000588	OENGLBIA_00664	BGOCFPNC_01000	JIJLMCDE_00480	LOLNPPPD_01102	ICNFDDEA_00990	LNCGHJMK_00124	GANCLMNP_00962
OG0000589	OENGLBIA_00665	BGOCFPNC_00999	JIJLMCDE_00481	LOLNPPPD_01101	ICNFDDEA_00991	LNCGHJMK_00125	GANCLMNP_00963
OG0000590	OENGLBIA_00666	BGOCFPNC_00998	JIJLMCDE_00482	LOLNPPPD_01100	ICNFDDEA_00992	LNCGHJMK_00126	GANCLMNP_00964
OG0000591	OENGLBIA_00667	BGOCFPNC_00997	JIJLMCDE_00483	LOLNPPPD_01099	ICNFDDEA_00993	LNCGHJMK_00127	GANCLMNP_00965
OG0000592	OENGLBIA_00668	BGOCFPNC_00996	JIJLMCDE_00484	LOLNPPPD_01098	ICNFDDEA_00994	LNCGHJMK_00128	GANCLMNP_00966
OG0000593	OENGLBIA_00669	BGOCFPNC_00995	JIJLMCDE_00485	LOLNPPPD_01097	ICNFDDEA_00995	LNCGHJMK_00129	GANCLMNP_00967
OG0000594	OENGLBIA_00670	BGOCFPNC_00994	JIJLMCDE_00486	LOLNPPPD_01096	ICNFDDEA_00996	LNCGHJMK_00130	GANCLMNP_00968
OG0000595	OENGLBIA_00671	BGOCFPNC_00993	JIJLMCDE_00487	LOLNPPPD_01095	ICNFDDEA_00997	LNCGHJMK_00131	GANCLMNP_00969
OG0000596	OENGLBIA_00672	BGOCFPNC_00992	JIJLMCDE_00488	LOLNPPPD_01094	ICNFDDEA_00998	LNCGHJMK_00132	GANCLMNP_01132
OG0000597	OENGLBIA_00673	BGOCFPNC_00991	JIJLMCDE_00489	LOLNPPPD_01093	ICNFDDEA_00999	LNCGHJMK_00133	GANCLMNP_01133
OG0000598	OENGLBIA_00674	BGOCFPNC_00990	JIJLMCDE_00490	LOLNPPPD_01092	ICNFDDEA_01000	LNCGHJMK_00134	GANCLMNP_01134
OG0000599	OENGLBIA_00675	BGOCFPNC_00989	JIJLMCDE_00491	LOLNPPPD_01091	ICNFDDEA_01001	LNCGHJMK_00135	GANCLMNP_01135
OG0000600	OENGLBIA_00676	BGOCFPNC_00988	JIJLMCDE_00492	LOLNPPPD_01090	ICNFDDEA_01002	LNCGHJMK_00136	GANCLMNP_01136
OG0000601	OENGLBIA_00678	BGOCFPNC_00986	JIJLMCDE_00494	LOLNPPPD_00703	ICNFDDEA_01004	LNCGHJMK_00138	GANCLMNP_01138
OG0000602	OENGLBIA_00679	BGOCFPNC_00985	JIJLMCDE_00495	LOLNPPPD_00702	ICNFDDEA_01005	LNCGHJMK_00139	GANCLMNP_01139
OG0000603	OENGLBIA_00680	BGOCFPNC_00984	JIJLMCDE_00496	LOLNPPPD_00701	ICNFDDEA_01006	LNCGHJMK_00140	GANCLMNP_01140
OG0000604	OENGLBIA_00681	BGOCFPNC_00983	JIJLMCDE_00497	LOLNPPPD_00700	ICNFDDEA_01007	LNCGHJMK_00141	GANCLMNP_01141
OG0000605	OENGLBIA_00682	BGOCFPNC_00982	JIJLMCDE_00498	LOLNPPPD_00699	ICNFDDEA_01008	LNCGHJMK_00142	GANCLMNP_01142
OG0000606	OENGLBIA_00683	BGOCFPNC_00981	JIJLMCDE_00499	LOLNPPPD_00698	ICNFDDEA_01009	LNCGHJMK_00143	GANCLMNP_01143
OG0000607	OENGLBIA_00684	BGOCFPNC_00980	JIJLMCDE_00501	LOLNPPPD_00697	ICNFDDEA_01010	LNCGHJMK_00144	GANCLMNP_01144
OG0000608	OENGLBIA_00685	BGOCFPNC_00979	JIJLMCDE_00502	LOLNPPPD_00696	ICNFDDEA_01011	LNCGHJMK_00145	GANCLMNP_01145
OG0000609	OENGLBIA_00688	BGOCFPNC_01231	JIJLMCDE_00505	LOLNPPPD_00693	ICNFDDEA_01014	LNCGHJMK_00148	GANCLMNP_00832
OG0000610	OENGLBIA_00689	BGOCFPNC_01232	JIJLMCDE_00506	LOLNPPPD_00692	ICNFDDEA_01015	LNCGHJMK_00149	GANCLMNP_00831
OG0000611	OENGLBIA_00692	BGOCFPNC_01235	JIJLMCDE_00509	LOLNPPPD_00686	ICNFDDEA_01022	LNCGHJMK_00156	GANCLMNP_00826
OG0000612	OENGLBIA_00693	BGOCFPNC_01236	JIJLMCDE_00512	LOLNPPPD_00685	ICNFDDEA_01023	LNCGHJMK_00157	GANCLMNP_00825
OG0000613	OENGLBIA_00694	BGOCFPNC_01237	JIJLMCDE_00513	LOLNPPPD_00684	ICNFDDEA_01024	LNCGHJMK_00158	GANCLMNP_00824
OG0000614	OENGLBIA_00695	BGOCFPNC_01238	JIJLMCDE_00514	LOLNPPPD_00683	ICNFDDEA_01025	LNCGHJMK_00159	GANCLMNP_00823
OG0000615	OENGLBIA_00696	BGOCFPNC_01239	JIJLMCDE_00515	LOLNPPPD_00682	ICNFDDEA_01026	LNCGHJMK_00160	GANCLMNP_00822
OG0000616	OENGLBIA_00697	BGOCFPNC_01240	JIJLMCDE_00516	LOLNPPPD_00681	ICNFDDEA_01027	LNCGHJMK_00161	GANCLMNP_00821
OG0000617	OENGLBIA_00698	BGOCFPNC_01241	JIJLMCDE_00517	LOLNPPPD_00680	ICNFDDEA_01028	LNCGHJMK_00162	GANCLMNP_00820
OG0000618	OENGLBIA_00699	BGOCFPNC_01242	JIJLMCDE_00518	LOLNPPPD_00679	ICNFDDEA_01029	LNCGHJMK_00163	GANCLMNP_00819
OG0000619	OENGLBIA_00701	BGOCFPNC_01243	JIJLMCDE_00519	LOLNPPPD_00678	ICNFDDEA_01030	LNCGHJMK_00164	GANCLMNP_00818
OG0000620	OENGLBIA_00702	BGOCFPNC_01244	JIJLMCDE_00520	LOLNPPPD_00677	ICNFDDEA_01031	LNCGHJMK_00165	GANCLMNP_00817
OG0000621	OENGLBIA_00703	BGOCFPNC_01245	JIJLMCDE_00521	LOLNPPPD_00676	ICNFDDEA_01032	LNCGHJMK_00166	GANCLMNP_00816
OG0000622	OENGLBIA_00704	BGOCFPNC_01246	JIJLMCDE_00522	LOLNPPPD_00675	ICNFDDEA_01033	LNCGHJMK_00167	GANCLMNP_00815
OG0000623	OENGLBIA_00705	BGOCFPNC_01247	JIJLMCDE_00524	LOLNPPPD_00674	ICNFDDEA_01034	LNCGHJMK_00168	GANCLMNP_00814
OG0000624	OENGLBIA_00706	BGOCFPNC_01248	JIJLMCDE_00525	LOLNPPPD_00673	ICNFDDEA_01035	LNCGHJMK_00169	GANCLMNP_00813
OG0000625	OENGLBIA_00707	BGOCFPNC_01249	JIJLMCDE_00526	LOLNPPPD_00672	ICNFDDEA_01036	LNCGHJMK_00170	GANCLMNP_00812
OG0000626	OENGLBIA_00708	BGOCFPNC_01250	JIJLMCDE_00527	LOLNPPPD_00671	ICNFDDEA_01037	LNCGHJMK_00171	GANCLMNP_00811
OG0000627	OENGLBIA_00709	BGOCFPNC_01251	JIJLMCDE_00528	LOLNPPPD_00670	ICNFDDEA_01038	LNCGHJMK_00172	GANCLMNP_00810
OG0000628	OENGLBIA_00710	BGOCFPNC_01252	JIJLMCDE_00529	LOLNPPPD_00669	ICNFDDEA_01039	LNCGHJMK_00173	GANCLMNP_00809
OG0000629	OENGLBIA_00711	BGOCFPNC_01253	JIJLMCDE_00530	LOLNPPPD_00668	ICNFDDEA_01040	LNCGHJMK_00174	GANCLMNP_00808
OG0000630	OENGLBIA_00713	BGOCFPNC_01255	JIJLMCDE_00532	LOLNPPPD_00666	ICNFDDEA_01043	LNCGHJMK_00177	GANCLMNP_00806
OG0000631	OENGLBIA_00715	BGOCFPNC_01257	JIJLMCDE_00534	LOLNPPPD_00664	ICNFDDEA_01045	LNCGHJMK_00179	GANCLMNP_00804
OG0000632	OENGLBIA_00716	BGOCFPNC_01258	JIJLMCDE_00535	LOLNPPPD_00663	ICNFDDEA_01046	LNCGHJMK_00180	GANCLMNP_00803
OG0000633	OENGLBIA_00717	BGOCFPNC_01259	JIJLMCDE_00536	LOLNPPPD_00662	ICNFDDEA_01047	LNCGHJMK_00181	GANCLMNP_00802
OG0000634	OENGLBIA_00718	BGOCFPNC_01260	JIJLMCDE_00347	LOLNPPPD_00661	ICNFDDEA_01048	LNCGHJMK_00182	GANCLMNP_00801
OG0000635	OENGLBIA_00719	BGOCFPNC_01261	JIJLMCDE_00348	LOLNPPPD_00660	ICNFDDEA_01049	LNCGHJMK_00183	GANCLMNP_00995
OG0000636	OENGLBIA_00720	BGOCFPNC_01262	JIJLMCDE_00349	LOLNPPPD_00659	ICNFDDEA_01050	LNCGHJMK_00184	GANCLMNP_00996
OG0000637	OENGLBIA_00721	BGOCFPNC_01263	JIJLMCDE_00350	LOLNPPPD_00658	ICNFDDEA_01051	LNCGHJMK_00185	GANCLMNP_00997
OG0000638	OENGLBIA_00722	BGOCFPNC_01264	JIJLMCDE_00351	LOLNPPPD_00657	ICNFDDEA_01052	LNCGHJMK_00186	GANCLMNP_00998
OG0000639	OENGLBIA_00723	BGOCFPNC_01265	JIJLMCDE_00352	LOLNPPPD_00656	ICNFDDEA_01053	LNCGHJMK_00187	GANCLMNP_00999
OG0000640	OENGLBIA_00724	BGOCFPNC_01266	JIJLMCDE_00353	LOLNPPPD_00655	ICNFDDEA_01054	LNCGHJMK_00188	GANCLMNP_01000
OG0000641	OENGLBIA_00725	BGOCFPNC_01267	JIJLMCDE_00354	LOLNPPPD_00654	ICNFDDEA_01055	LNCGHJMK_00189	GANCLMNP_01001
OG0000642	OENGLBIA_00727	BGOCFPNC_01269	JIJLMCDE_00018	LOLNPPPD_00652	ICNFDDEA_01057	LNCGHJMK_00191	GANCLMNP_01003
OG0000643	OENGLBIA_00729	BGOCFPNC_01271	JIJLMCDE_00020	LOLNPPPD_00651	ICNFDDEA_01058	LNCGHJMK_00192	GANCLMNP_01004
OG0000644	OENGLBIA_00730	BGOCFPNC_01272	JIJLMCDE_00021	LOLNPPPD_00650	ICNFDDEA_01059	LNCGHJMK_00193	GANCLMNP_01005
OG0000645	OENGLBIA_00731	BGOCFPNC_01273	JIJLMCDE_00022	LOLNPPPD_00648	ICNFDDEA_01061	LNCGHJMK_00195	GANCLMNP_01007
OG0000646	OENGLBIA_00732	BGOCFPNC_01274	JIJLMCDE_00023	LOLNPPPD_01009	ICNFDDEA_01062	LNCGHJMK_00196	GANCLMNP_01008
OG0000647	OENGLBIA_00734	BGOCFPNC_01276	JIJLMCDE_00025	LOLNPPPD_01011	ICNFDDEA_01064	LNCGHJMK_00198	GANCLMNP_01010
OG0000648	OENGLBIA_00735	BGOCFPNC_01277	JIJLMCDE_00026	LOLNPPPD_01012	ICNFDDEA_01065	LNCGHJMK_00199	GANCLMNP_01011
OG0000649	OENGLBIA_00736	BGOCFPNC_01278	JIJLMCDE_00027	LOLNPPPD_01013	ICNFDDEA_01066	LNCGHJMK_00200	GANCLMNP_01012
OG0000650	OENGLBIA_00737	BGOCFPNC_01279	JIJLMCDE_00028	LOLNPPPD_01014	ICNFDDEA_01067	LNCGHJMK_00201	GANCLMNP_01013
OG0000651	OENGLBIA_00738	BGOCFPNC_01280	JIJLMCDE_00029	LOLNPPPD_01015	ICNFDDEA_01068	LNCGHJMK_00202	GANCLMNP_01014
OG0000652	OENGLBIA_00739	BGOCFPNC_01281	JIJLMCDE_00030	LOLNPPPD_01016	ICNFDDEA_01069	LNCGHJMK_00203	GANCLMNP_01015
OG0000653	OENGLBIA_00740	BGOCFPNC_01282	JIJLMCDE_00031	LOLNPPPD_01017	ICNFDDEA_01070	LNCGHJMK_00204	GANCLMNP_01016
OG0000654	OENGLBIA_00743	BGOCFPNC_01285	JIJLMCDE_00034	LOLNPPPD_01020	ICNFDDEA_01073	LNCGHJMK_00207	GANCLMNP_00879
OG0000655	OENGLBIA_00744	BGOCFPNC_01286	JIJLMCDE_00035	LOLNPPPD_01021	ICNFDDEA_01074	LNCGHJMK_00208	GANCLMNP_00880
OG0000656	OENGLBIA_00745	BGOCFPNC_01287	JIJLMCDE_00036	LOLNPPPD_01022	ICNFDDEA_01075	LNCGHJMK_00209	GANCLMNP_00881
OG0000657	OENGLBIA_00746	BGOCFPNC_01288	JIJLMCDE_00037	LOLNPPPD_01023	ICNFDDEA_01076	LNCGHJMK_00210	GANCLMNP_00882
OG0000658	OENGLBIA_00747	BGOCFPNC_01289	JIJLMCDE_00038	LOLNPPPD_01024	ICNFDDEA_01077	LNCGHJMK_00211	GANCLMNP_00883
OG0000659	OENGLBIA_00748	BGOCFPNC_00313	JIJLMCDE_00039	LOLNPPPD_01025	ICNFDDEA_01078	LNCGHJMK_00212	GANCLMNP_00884
OG0000660	OENGLBIA_00749	BGOCFPNC_00314	JIJLMCDE_00040	LOLNPPPD_01026	ICNFDDEA_01079	LNCGHJMK_00213	GANCLMNP_00885
OG0000661	OENGLBIA_00750	BGOCFPNC_00315	JIJLMCDE_00041	LOLNPPPD_01027	ICNFDDEA_01080	LNCGHJMK_00214	GANCLMNP_00886
OG0000662	OENGLBIA_00751	BGOCFPNC_00316	JIJLMCDE_00042	LOLNPPPD_01028	ICNFDDEA_01081	LNCGHJMK_00215	GANCLMNP_00887
OG0000663	OENGLBIA_00752	BGOCFPNC_00317	JIJLMCDE_00043	LOLNPPPD_01029	ICNFDDEA_01082	LNCGHJMK_00216	GANCLMNP_00888
OG0000664	OENGLBIA_00753	BGOCFPNC_00318	JIJLMCDE_00044	LOLNPPPD_01030	ICNFDDEA_01083	LNCGHJMK_00217	GANCLMNP_00889
OG0000665	OENGLBIA_00754	BGOCFPNC_00319	JIJLMCDE_00045	LOLNPPPD_01031	ICNFDDEA_01084	LNCGHJMK_00218	GANCLMNP_00890
OG0000666	OENGLBIA_00755	BGOCFPNC_00320	JIJLMCDE_00046	LOLNPPPD_01032	ICNFDDEA_01085	LNCGHJMK_00219	GANCLMNP_00891
OG0000667	OENGLBIA_00756	BGOCFPNC_00321	JIJLMCDE_00047	LOLNPPPD_01033	ICNFDDEA_01086	LNCGHJMK_00220	GANCLMNP_00892
OG0000668	OENGLBIA_00757	BGOCFPNC_00322	JIJLMCDE_00048	LOLNPPPD_01034	ICNFDDEA_01087	LNCGHJMK_00221	GANCLMNP_00893
OG0000669	OENGLBIA_00758	BGOCFPNC_00323	JIJLMCDE_00049	LOLNPPPD_01035	ICNFDDEA_01088	LNCGHJMK_00222	GANCLMNP_00894
OG0000670	OENGLBIA_00759	BGOCFPNC_00324	JIJLMCDE_00050	LOLNPPPD_01036	ICNFDDEA_01089	LNCGHJMK_00223	GANCLMNP_00895
OG0000671	OENGLBIA_00760	BGOCFPNC_00325	JIJLMCDE_00051	LOLNPPPD_01037	ICNFDDEA_01090	LNCGHJMK_00224	GANCLMNP_00896
OG0000672	OENGLBIA_00761	BGOCFPNC_00326	JIJLMCDE_00052	LOLNPPPD_01038	ICNFDDEA_01091	LNCGHJMK_00225	GANCLMNP_00897
OG0000673	OENGLBIA_00762	BGOCFPNC_00327	JIJLMCDE_00053	LOLNPPPD_01039	ICNFDDEA_01092	LNCGHJMK_00226	GANCLMNP_00898
OG0000674	OENGLBIA_00763	BGOCFPNC_00328	JIJLMCDE_00054	LOLNPPPD_01040	ICNFDDEA_01093	LNCGHJMK_00227	GANCLMNP_00899
OG0000675	OENGLBIA_00764	BGOCFPNC_00329	JIJLMCDE_00055	LOLNPPPD_01041	ICNFDDEA_01094	LNCGHJMK_00228	GANCLMNP_00900
OG0000676	OENGLBIA_00766	BGOCFPNC_00331	JIJLMCDE_00057	LOLNPPPD_01043	ICNFDDEA_01096	LNCGHJMK_00230	GANCLMNP_00902
OG0000677	OENGLBIA_00767	BGOCFPNC_00332	JIJLMCDE_00059	LOLNPPPD_01044	ICNFDDEA_01097	LNCGHJMK_00231	GANCLMNP_00903
OG0000678	OENGLBIA_00768	BGOCFPNC_00333	JIJLMCDE_00060	LOLNPPPD_01045	ICNFDDEA_01098	LNCGHJMK_00232	GANCLMNP_00904
OG0000679	OENGLBIA_00770	BGOCFPNC_00873	JIJLMCDE_00062	LOLNPPPD_01047	ICNFDDEA_01100	LNCGHJMK_00234	GANCLMNP_00906
OG0000680	OENGLBIA_00771	BGOCFPNC_00874	JIJLMCDE_00063	LOLNPPPD_01048	ICNFDDEA_01101	LNCGHJMK_00235	GANCLMNP_00907
OG0000681	OENGLBIA_00772	BGOCFPNC_00875	JIJLMCDE_00064	LOLNPPPD_01049	ICNFDDEA_01102	LNCGHJMK_00236	GANCLMNP_00908
OG0000682	OENGLBIA_00774	BGOCFPNC_00877	JIJLMCDE_00066	LOLNPPPD_01182	ICNFDDEA_01104	LNCGHJMK_00238	GANCLMNP_00910
OG0000683	OENGLBIA_00775	BGOCFPNC_00878	JIJLMCDE_00067	LOLNPPPD_01181	ICNFDDEA_01105	LNCGHJMK_00239	GANCLMNP_00911
OG0000684	OENGLBIA_00776	BGOCFPNC_00879	JIJLMCDE_00068	LOLNPPPD_01180	ICNFDDEA_01106	LNCGHJMK_00240	GANCLMNP_00912
OG0000685	OENGLBIA_00777	BGOCFPNC_00880	JIJLMCDE_00069	LOLNPPPD_01179	ICNFDDEA_01107	LNCGHJMK_00241	GANCLMNP_00913
OG0000686	OENGLBIA_00778	BGOCFPNC_00881	JIJLMCDE_00070	LOLNPPPD_01178	ICNFDDEA_01108	LNCGHJMK_00242	GANCLMNP_00914
OG0000687	OENGLBIA_00779	BGOCFPNC_00882	JIJLMCDE_00071	LOLNPPPD_01177	ICNFDDEA_01109	LNCGHJMK_00243	GANCLMNP_00915
OG0000688	OENGLBIA_00780	BGOCFPNC_00883	JIJLMCDE_00072	LOLNPPPD_01176	ICNFDDEA_01110	LNCGHJMK_00244	GANCLMNP_00916
OG0000689	OENGLBIA_00781	BGOCFPNC_00884	JIJLMCDE_00073	LOLNPPPD_01175	ICNFDDEA_01111	LNCGHJMK_00245	GANCLMNP_00339
OG0000690	OENGLBIA_00782	BGOCFPNC_00885	JIJLMCDE_00074	LOLNPPPD_01174	ICNFDDEA_01112	LNCGHJMK_00246	GANCLMNP_00340
OG0000691	OENGLBIA_00783	BGOCFPNC_00886	JIJLMCDE_00075	LOLNPPPD_01173	ICNFDDEA_01113	LNCGHJMK_00247	GANCLMNP_00341
OG0000692	OENGLBIA_00784	BGOCFPNC_00887	JIJLMCDE_00076	LOLNPPPD_01172	ICNFDDEA_01114	LNCGHJMK_00248	GANCLMNP_00342
OG0000693	OENGLBIA_00787	BGOCFPNC_00890	JIJLMCDE_00079	LOLNPPPD_01235	ICNFDDEA_01119	LNCGHJMK_00253	GANCLMNP_00347
OG0000694	OENGLBIA_00789	BGOCFPNC_00892	JIJLMCDE_00081	LOLNPPPD_01245	ICNFDDEA_01121	LNCGHJMK_00255	GANCLMNP_00349
OG0000695	OENGLBIA_00791	BGOCFPNC_00894	JIJLMCDE_00083	LOLNPPPD_00326	ICNFDDEA_01123	LNCGHJMK_00257	GANCLMNP_00351
OG0000696	OENGLBIA_00792	BGOCFPNC_00895	JIJLMCDE_00084	LOLNPPPD_00325	ICNFDDEA_01124	LNCGHJMK_00258	GANCLMNP_00352
OG0000697	OENGLBIA_00793	BGOCFPNC_00896	JIJLMCDE_00085	LOLNPPPD_00324	ICNFDDEA_01125	LNCGHJMK_00259	GANCLMNP_00353
OG0000698	OENGLBIA_00794	BGOCFPNC_00897	JIJLMCDE_00086	LOLNPPPD_00323	ICNFDDEA_01126	LNCGHJMK_00260	GANCLMNP_00354
OG0000699	OENGLBIA_00796	BGOCFPNC_00899	JIJLMCDE_00375	LOLNPPPD_00321	ICNFDDEA_01128	LNCGHJMK_00262	GANCLMNP_00356
OG0000700	OENGLBIA_00797	BGOCFPNC_00900	JIJLMCDE_00374	LOLNPPPD_00320	ICNFDDEA_01129	LNCGHJMK_00263	GANCLMNP_00357
OG0000701	OENGLBIA_00798	BGOCFPNC_00901	JIJLMCDE_00373	LOLNPPPD_00319	ICNFDDEA_01130	LNCGHJMK_00264	GANCLMNP_00358
OG0000702	OENGLBIA_00799	BGOCFPNC_00903	JIJLMCDE_00372	LOLNPPPD_00318	ICNFDDEA_01131	LNCGHJMK_00265	GANCLMNP_00359
OG0000703	OENGLBIA_00801	BGOCFPNC_00905	JIJLMCDE_00370	LOLNPPPD_00316	ICNFDDEA_01133	LNCGHJMK_00267	GANCLMNP_00361
OG0000704	OENGLBIA_00802	BGOCFPNC_00906	JIJLMCDE_00861	LOLNPPPD_00315	ICNFDDEA_01134	LNCGHJMK_00268	GANCLMNP_00362
OG0000705	OENGLBIA_00805	BGOCFPNC_00909	JIJLMCDE_00864	LOLNPPPD_00312	ICNFDDEA_01137	LNCGHJMK_00271	GANCLMNP_00183
OG0000706	OENGLBIA_00806	BGOCFPNC_00910	JIJLMCDE_00865	LOLNPPPD_00311	ICNFDDEA_01138	LNCGHJMK_00272	GANCLMNP_00184
OG0000707	OENGLBIA_00808	BGOCFPNC_00912	JIJLMCDE_00867	LOLNPPPD_00309	ICNFDDEA_01140	LNCGHJMK_00274	GANCLMNP_00186
OG0000708	OENGLBIA_00809	BGOCFPNC_00913	JIJLMCDE_00868	LOLNPPPD_00308	ICNFDDEA_01141	LNCGHJMK_00275	GANCLMNP_00187
OG0000709	OENGLBIA_00810	BGOCFPNC_00914	JIJLMCDE_00869	LOLNPPPD_00307	ICNFDDEA_01142	LNCGHJMK_00276	GANCLMNP_00188
OG0000710	OENGLBIA_00811	BGOCFPNC_00915	JIJLMCDE_00870	LOLNPPPD_00306	ICNFDDEA_01143	LNCGHJMK_00277	GANCLMNP_00189
OG0000711	OENGLBIA_00812	BGOCFPNC_00916	JIJLMCDE_00871	LOLNPPPD_00305	ICNFDDEA_01144	LNCGHJMK_00278	GANCLMNP_00190
OG0000712	OENGLBIA_00813	BGOCFPNC_00917	JIJLMCDE_00872	LOLNPPPD_00304	ICNFDDEA_01145	LNCGHJMK_00279	GANCLMNP_00191
OG0000713	OENGLBIA_00814	BGOCFPNC_00918	JIJLMCDE_00873	LOLNPPPD_00303	ICNFDDEA_01146	LNCGHJMK_00280	GANCLMNP_00192
OG0000714	OENGLBIA_00815	BGOCFPNC_00919	JIJLMCDE_00874	LOLNPPPD_00302	ICNFDDEA_01147	LNCGHJMK_00281	GANCLMNP_00193
OG0000715	OENGLBIA_00816	BGOCFPNC_00920	JIJLMCDE_00875	LOLNPPPD_00301	ICNFDDEA_01148	LNCGHJMK_00282	GANCLMNP_00194
OG0000716	OENGLBIA_00817	BGOCFPNC_00921	JIJLMCDE_00876	LOLNPPPD_00300	ICNFDDEA_01149	LNCGHJMK_00283	GANCLMNP_00195
OG0000717	OENGLBIA_00818	BGOCFPNC_00922	JIJLMCDE_00877	LOLNPPPD_00299	ICNFDDEA_01150	LNCGHJMK_00284	GANCLMNP_00196
OG0000718	OENGLBIA_00819	BGOCFPNC_00923	JIJLMCDE_00878	LOLNPPPD_00298	ICNFDDEA_01151	LNCGHJMK_00285	GANCLMNP_00197
OG0000719	OENGLBIA_00820	BGOCFPNC_00924	JIJLMCDE_00879	LOLNPPPD_00297	ICNFDDEA_01152	LNCGHJMK_00286	GANCLMNP_00198
OG0000720	OENGLBIA_00823	BGOCFPNC_00927	JIJLMCDE_01176	LOLNPPPD_00294	ICNFDDEA_01155	LNCGHJMK_00289	GANCLMNP_00201
OG0000721	OENGLBIA_00825	BGOCFPNC_00929	JIJLMCDE_01178	LOLNPPPD_00292	ICNFDDEA_01157	LNCGHJMK_00291	GANCLMNP_00203
OG0000722	OENGLBIA_00826	BGOCFPNC_00930	JIJLMCDE_01179	LOLNPPPD_00291	ICNFDDEA_01158	LNCGHJMK_00292	GANCLMNP_00204
OG0000723	OENGLBIA_00827	BGOCFPNC_00931	JIJLMCDE_01180	LOLNPPPD_00290	ICNFDDEA_01159	LNCGHJMK_00293	GANCLMNP_00205
OG0000724	OENGLBIA_00828	BGOCFPNC_00932	JIJLMCDE_01181	LOLNPPPD_00289	ICNFDDEA_01160	LNCGHJMK_00294	GANCLMNP_00206
OG0000725	OENGLBIA_00829	BGOCFPNC_00933	JIJLMCDE_01182	LOLNPPPD_00288	ICNFDDEA_01161	LNCGHJMK_00295	GANCLMNP_00207
OG0000726	OENGLBIA_00830	BGOCFPNC_00934	JIJLMCDE_01183	LOLNPPPD_00287	ICNFDDEA_01162	LNCGHJMK_00296	GANCLMNP_00208
OG0000727	OENGLBIA_00831	BGOCFPNC_00935	JIJLMCDE_01184	LOLNPPPD_00286	ICNFDDEA_01163	LNCGHJMK_00297	GANCLMNP_00209
OG0000728	OENGLBIA_00833	BGOCFPNC_00937	JIJLMCDE_01186	LOLNPPPD_00285	ICNFDDEA_01164	LNCGHJMK_00298	GANCLMNP_00210
OG0000729	OENGLBIA_00834	BGOCFPNC_00938	JIJLMCDE_01187	LOLNPPPD_00284	ICNFDDEA_01165	LNCGHJMK_00299	GANCLMNP_00211
OG0000730	OENGLBIA_00835	BGOCFPNC_00939	JIJLMCDE_01188	LOLNPPPD_00283	ICNFDDEA_01166	LNCGHJMK_00300	GANCLMNP_00212
OG0000731	OENGLBIA_00836	BGOCFPNC_00940	JIJLMCDE_01189	LOLNPPPD_00281	ICNFDDEA_01168	LNCGHJMK_00302	GANCLMNP_00214
OG0000732	OENGLBIA_00838	BGOCFPNC_00942	JIJLMCDE_01191	LOLNPPPD_00279	ICNFDDEA_01170	LNCGHJMK_00304	GANCLMNP_00216
OG0000733	OENGLBIA_00841	BGOCFPNC_00945	JIJLMCDE_00884	LOLNPPPD_00275	ICNFDDEA_01174	LNCGHJMK_00308	GANCLMNP_01043
OG0000734	OENGLBIA_00842	BGOCFPNC_00946	JIJLMCDE_00885	LOLNPPPD_00274	ICNFDDEA_01175	LNCGHJMK_00309	GANCLMNP_01042
OG0000735	OENGLBIA_00843	BGOCFPNC_00947	JIJLMCDE_00886	LOLNPPPD_00273	ICNFDDEA_01176	LNCGHJMK_00310	GANCLMNP_01041
OG0000736	OENGLBIA_00844	BGOCFPNC_00948	JIJLMCDE_00887	LOLNPPPD_00272	ICNFDDEA_01177	LNCGHJMK_00311	GANCLMNP_01040
OG0000737	OENGLBIA_00845	BGOCFPNC_00949	JIJLMCDE_00888	LOLNPPPD_00271	ICNFDDEA_01178	LNCGHJMK_00312	GANCLMNP_01039
OG0000738	OENGLBIA_00846	BGOCFPNC_00950	JIJLMCDE_00889	LOLNPPPD_00270	ICNFDDEA_01179	LNCGHJMK_00313	GANCLMNP_01038
OG0000739	OENGLBIA_00847	BGOCFPNC_00951	JIJLMCDE_00890	LOLNPPPD_00269	ICNFDDEA_01180	LNCGHJMK_00314	GANCLMNP_01037
OG0000740	OENGLBIA_00848	BGOCFPNC_00952	JIJLMCDE_00891	LOLNPPPD_00268	ICNFDDEA_01181	LNCGHJMK_00315	GANCLMNP_01036
OG0000741	OENGLBIA_00850	BGOCFPNC_00955	JIJLMCDE_00346	LOLNPPPD_00266	ICNFDDEA_01183	LNCGHJMK_00317	GANCLMNP_01034
OG0000742	OENGLBIA_00851	BGOCFPNC_00956	JIJLMCDE_00345	LOLNPPPD_00265	ICNFDDEA_01184	LNCGHJMK_00318	GANCLMNP_01033
OG0000743	OENGLBIA_00852	BGOCFPNC_00957	JIJLMCDE_00344	LOLNPPPD_00264	ICNFDDEA_01185	LNCGHJMK_00319	GANCLMNP_01032
OG0000744	OENGLBIA_00853	BGOCFPNC_00958	JIJLMCDE_00343	LOLNPPPD_00263	ICNFDDEA_01186	LNCGHJMK_00320	GANCLMNP_01031
OG0000745	OENGLBIA_00854	BGOCFPNC_00959	JIJLMCDE_00342	LOLNPPPD_00262	ICNFDDEA_01187	LNCGHJMK_00321	GANCLMNP_01030
OG0000746	OENGLBIA_00855	BGOCFPNC_00960	JIJLMCDE_00341	LOLNPPPD_00261	ICNFDDEA_01188	LNCGHJMK_00322	GANCLMNP_01029
OG0000747	OENGLBIA_00856	BGOCFPNC_00961	JIJLMCDE_00340	LOLNPPPD_00260	ICNFDDEA_01189	LNCGHJMK_00323	GANCLMNP_01028
OG0000748	OENGLBIA_00857	BGOCFPNC_00962	JIJLMCDE_00339	LOLNPPPD_00259	ICNFDDEA_01190	LNCGHJMK_00324	GANCLMNP_01027
OG0000749	OENGLBIA_00858	BGOCFPNC_00963	JIJLMCDE_00338	LOLNPPPD_00258	ICNFDDEA_01191	LNCGHJMK_00325	GANCLMNP_01026
OG0000750	OENGLBIA_00860	BGOCFPNC_00965	JIJLMCDE_00335	LOLNPPPD_00256	ICNFDDEA_01194	LNCGHJMK_00327	GANCLMNP_01024
OG0000751	OENGLBIA_00861	BGOCFPNC_00966	JIJLMCDE_00334	LOLNPPPD_00255	ICNFDDEA_01195	LNCGHJMK_00328	GANCLMNP_01023
OG0000752	OENGLBIA_00862	BGOCFPNC_00967	JIJLMCDE_00333	LOLNPPPD_00254	ICNFDDEA_01196	LNCGHJMK_00329	GANCLMNP_01022
OG0000753	OENGLBIA_00863	BGOCFPNC_00968	JIJLMCDE_00332	LOLNPPPD_00253	ICNFDDEA_01197	LNCGHJMK_00330	GANCLMNP_01021
OG0000754	OENGLBIA_00865	BGOCFPNC_00969	JIJLMCDE_00331	LOLNPPPD_00252	ICNFDDEA_01198	LNCGHJMK_00331	GANCLMNP_01020
OG0000755	OENGLBIA_00866	BGOCFPNC_00970	JIJLMCDE_00330	LOLNPPPD_00251	ICNFDDEA_01199	LNCGHJMK_00332	GANCLMNP_01019
OG0000756	OENGLBIA_00868	BGOCFPNC_00971	JIJLMCDE_00328	LOLNPPPD_00250	ICNFDDEA_01200	LNCGHJMK_00333	GANCLMNP_01018
OG0000757	OENGLBIA_00869	BGOCFPNC_00972	JIJLMCDE_00327	LOLNPPPD_00249	ICNFDDEA_01201	LNCGHJMK_00334	GANCLMNP_01017
OG0000758	OENGLBIA_00870	BGOCFPNC_00973	JIJLMCDE_00326	LOLNPPPD_00248	ICNFDDEA_01202	LNCGHJMK_00335	GANCLMNP_01207
OG0000759	OENGLBIA_00871	BGOCFPNC_00974	JIJLMCDE_00325	LOLNPPPD_00247	ICNFDDEA_01203	LNCGHJMK_00336	GANCLMNP_01208
OG0000760	OENGLBIA_00872	BGOCFPNC_00975	JIJLMCDE_00324	LOLNPPPD_00246	ICNFDDEA_01204	LNCGHJMK_00337	GANCLMNP_01209
OG0000761	OENGLBIA_00873	BGOCFPNC_00976	JIJLMCDE_00323	LOLNPPPD_00245	ICNFDDEA_01205	LNCGHJMK_00338	GANCLMNP_01210
OG0000762	OENGLBIA_00874	BGOCFPNC_00977	JIJLMCDE_00322	LOLNPPPD_00244	ICNFDDEA_01206	LNCGHJMK_00339	GANCLMNP_01211
OG0000763	OENGLBIA_00876	BGOCFPNC_00247	JIJLMCDE_00320	LOLNPPPD_00242	ICNFDDEA_01208	LNCGHJMK_00341	GANCLMNP_01213
OG0000764	OENGLBIA_00877	BGOCFPNC_00246	JIJLMCDE_00319	LOLNPPPD_00241	ICNFDDEA_01209	LNCGHJMK_00342	GANCLMNP_01214
OG0000765	OENGLBIA_00879	BGOCFPNC_00244	JIJLMCDE_00317	LOLNPPPD_00240	ICNFDDEA_01210	LNCGHJMK_00343	GANCLMNP_01215
OG0000766	OENGLBIA_00881	BGOCFPNC_00242	JIJLMCDE_00315	LOLNPPPD_00238	ICNFDDEA_01212	LNCGHJMK_00345	GANCLMNP_01117
OG0000767	OENGLBIA_00882	BGOCFPNC_00241	JIJLMCDE_00314	LOLNPPPD_00237	ICNFDDEA_01213	LNCGHJMK_00346	GANCLMNP_01116
OG0000768	OENGLBIA_00883	BGOCFPNC_00240	JIJLMCDE_00313	LOLNPPPD_00236	ICNFDDEA_01214	LNCGHJMK_00347	GANCLMNP_01115
OG0000769	OENGLBIA_00884	BGOCFPNC_00239	JIJLMCDE_00312	LOLNPPPD_00235	ICNFDDEA_01215	LNCGHJMK_00348	GANCLMNP_01114
OG0000770	OENGLBIA_00886	BGOCFPNC_00237	JIJLMCDE_00821	LOLNPPPD_00233	ICNFDDEA_01217	LNCGHJMK_00350	GANCLMNP_01112
OG0000771	OENGLBIA_00887	BGOCFPNC_00236	JIJLMCDE_00822	LOLNPPPD_00232	ICNFDDEA_01218	LNCGHJMK_00351	GANCLMNP_01111
OG0000772	OENGLBIA_00888	BGOCFPNC_00235	JIJLMCDE_00823	LOLNPPPD_00231	ICNFDDEA_01219	LNCGHJMK_00352	GANCLMNP_01110
OG0000773	OENGLBIA_00889	BGOCFPNC_00234	JIJLMCDE_00824	LOLNPPPD_00230	ICNFDDEA_01220	LNCGHJMK_00353	GANCLMNP_01109
OG0000774	OENGLBIA_00890	BGOCFPNC_00233	JIJLMCDE_00825	LOLNPPPD_00229	ICNFDDEA_01222	LNCGHJMK_00354	GANCLMNP_01108
OG0000775	OENGLBIA_00892	BGOCFPNC_00231	JIJLMCDE_00827	LOLNPPPD_00226	ICNFDDEA_01224	LNCGHJMK_00356	GANCLMNP_01106
OG0000776	OENGLBIA_00893	BGOCFPNC_00230	JIJLMCDE_00828	LOLNPPPD_00225	ICNFDDEA_01225	LNCGHJMK_00357	GANCLMNP_01105
OG0000777	OENGLBIA_00895	BGOCFPNC_00228	JIJLMCDE_00830	LOLNPPPD_00223	ICNFDDEA_01227	LNCGHJMK_00359	GANCLMNP_01103
OG0000778	OENGLBIA_00897	BGOCFPNC_00226	JIJLMCDE_00832	LOLNPPPD_00221	ICNFDDEA_01229	LNCGHJMK_00361	GANCLMNP_01101
OG0000779	OENGLBIA_00898	BGOCFPNC_00225	JIJLMCDE_00833	LOLNPPPD_00220	ICNFDDEA_01230	LNCGHJMK_00362	GANCLMNP_01100
OG0000780	OENGLBIA_00899	BGOCFPNC_00224	JIJLMCDE_00834	LOLNPPPD_00219	ICNFDDEA_01231	LNCGHJMK_00363	GANCLMNP_01099
OG0000781	OENGLBIA_00900	BGOCFPNC_00223	JIJLMCDE_00835	LOLNPPPD_00218	ICNFDDEA_01232	LNCGHJMK_00364	GANCLMNP_01098
OG0000782	OENGLBIA_00901	BGOCFPNC_00222	JIJLMCDE_00836	LOLNPPPD_00217	ICNFDDEA_01233	LNCGHJMK_00365	GANCLMNP_01097
OG0000783	OENGLBIA_00903	BGOCFPNC_00220	JIJLMCDE_00838	LOLNPPPD_00215	ICNFDDEA_01235	LNCGHJMK_00367	GANCLMNP_01095
OG0000784	OENGLBIA_00904	BGOCFPNC_00219	JIJLMCDE_00839	LOLNPPPD_00214	ICNFDDEA_01236	LNCGHJMK_00368	GANCLMNP_01094
OG0000785	OENGLBIA_00906	BGOCFPNC_00217	JIJLMCDE_00841	LOLNPPPD_00213	ICNFDDEA_01237	LNCGHJMK_00369	GANCLMNP_01131
OG0000786	OENGLBIA_00907	BGOCFPNC_00216	JIJLMCDE_00842	LOLNPPPD_00212	ICNFDDEA_01238	LNCGHJMK_00370	GANCLMNP_01130
OG0000787	OENGLBIA_00908	BGOCFPNC_00215	JIJLMCDE_00843	LOLNPPPD_00211	ICNFDDEA_01239	LNCGHJMK_00371	GANCLMNP_01129
OG0000788	OENGLBIA_00909	BGOCFPNC_00214	JIJLMCDE_00013	LOLNPPPD_00210	ICNFDDEA_01240	LNCGHJMK_00372	GANCLMNP_01128
OG0000789	OENGLBIA_00910	BGOCFPNC_00213	JIJLMCDE_00012	LOLNPPPD_00209	ICNFDDEA_01241	LNCGHJMK_00373	GANCLMNP_01127
OG0000790	OENGLBIA_00911	BGOCFPNC_00212	JIJLMCDE_00011	LOLNPPPD_00208	ICNFDDEA_01242	LNCGHJMK_00374	GANCLMNP_01126
OG0000791	OENGLBIA_00912	BGOCFPNC_00211	JIJLMCDE_00010	LOLNPPPD_00206	ICNFDDEA_01244	LNCGHJMK_00377	GANCLMNP_01124
OG0000792	OENGLBIA_00913	BGOCFPNC_00210	JIJLMCDE_00009	LOLNPPPD_00205	ICNFDDEA_01245	LNCGHJMK_00378	GANCLMNP_01123
OG0000793	OENGLBIA_00914	BGOCFPNC_00209	JIJLMCDE_00008	LOLNPPPD_00204	ICNFDDEA_01246	LNCGHJMK_00379	GANCLMNP_01122
OG0000794	OENGLBIA_00915	BGOCFPNC_00208	JIJLMCDE_00007	LOLNPPPD_00203	ICNFDDEA_01247	LNCGHJMK_00380	GANCLMNP_01121
OG0000795	OENGLBIA_00916	BGOCFPNC_00207	JIJLMCDE_00006	LOLNPPPD_00202	ICNFDDEA_01248	LNCGHJMK_00381	GANCLMNP_01120
OG0000796	OENGLBIA_00917	BGOCFPNC_00206	JIJLMCDE_00005	LOLNPPPD_00201	ICNFDDEA_01249	LNCGHJMK_00382	GANCLMNP_01119
OG0000797	OENGLBIA_00918	BGOCFPNC_00205	JIJLMCDE_00004	LOLNPPPD_00200	ICNFDDEA_01250	LNCGHJMK_00383	GANCLMNP_01118
OG0000798	OENGLBIA_00923	BGOCFPNC_00311	JIJLMCDE_00859	LOLNPPPD_00812	ICNFDDEA_00001	LNCGHJMK_00699	GANCLMNP_00583
OG0000799	OENGLBIA_00924	BGOCFPNC_00310	JIJLMCDE_00858	LOLNPPPD_00811	ICNFDDEA_00002	LNCGHJMK_00698	GANCLMNP_00584
OG0000800	OENGLBIA_00925	BGOCFPNC_00309	JIJLMCDE_00857	LOLNPPPD_00810	ICNFDDEA_00003	LNCGHJMK_00697	GANCLMNP_00585
OG0000801	OENGLBIA_00926	BGOCFPNC_00308	JIJLMCDE_00856	LOLNPPPD_00809	ICNFDDEA_00004	LNCGHJMK_00696	GANCLMNP_00586
OG0000802	OENGLBIA_00927	BGOCFPNC_00307	JIJLMCDE_00855	LOLNPPPD_00808	ICNFDDEA_00005	LNCGHJMK_00695	GANCLMNP_00587
OG0000803	OENGLBIA_00928	BGOCFPNC_00306	JIJLMCDE_00854	LOLNPPPD_00807	ICNFDDEA_00006	LNCGHJMK_00694	GANCLMNP_00588
OG0000804	OENGLBIA_00929	BGOCFPNC_00305	JIJLMCDE_00853	LOLNPPPD_00806	ICNFDDEA_00007	LNCGHJMK_00693	GANCLMNP_00589
OG0000805	OENGLBIA_00930	BGOCFPNC_00304	JIJLMCDE_00852	LOLNPPPD_00805	ICNFDDEA_00008	LNCGHJMK_00692	GANCLMNP_00590
OG0000806	OENGLBIA_00931	BGOCFPNC_00303	JIJLMCDE_00851	LOLNPPPD_00804	ICNFDDEA_00009	LNCGHJMK_00691	GANCLMNP_00591
OG0000807	OENGLBIA_00932	BGOCFPNC_00302	JIJLMCDE_00850	LOLNPPPD_00803	ICNFDDEA_00010	LNCGHJMK_00690	GANCLMNP_00592
OG0000808	OENGLBIA_00933	BGOCFPNC_00301	JIJLMCDE_00849	LOLNPPPD_00802	ICNFDDEA_00011	LNCGHJMK_00689	GANCLMNP_00593
OG0000809	OENGLBIA_00934	BGOCFPNC_00300	JIJLMCDE_00848	LOLNPPPD_00801	ICNFDDEA_00012	LNCGHJMK_00687	GANCLMNP_00595
OG0000810	OENGLBIA_00935	BGOCFPNC_00299	JIJLMCDE_00847	LOLNPPPD_00800	ICNFDDEA_00013	LNCGHJMK_00686	GANCLMNP_00596
OG0000811	OENGLBIA_00938	BGOCFPNC_00296	JIJLMCDE_00275	LOLNPPPD_00797	ICNFDDEA_00016	LNCGHJMK_00683	GANCLMNP_00599
OG0000812	OENGLBIA_00940	BGOCFPNC_00294	JIJLMCDE_00277	LOLNPPPD_00795	ICNFDDEA_00018	LNCGHJMK_00681	GANCLMNP_00601
OG0000813	OENGLBIA_00941	BGOCFPNC_00293	JIJLMCDE_00278	LOLNPPPD_00794	ICNFDDEA_00019	LNCGHJMK_00680	GANCLMNP_00602
OG0000814	OENGLBIA_00942	BGOCFPNC_00292	JIJLMCDE_00279	LOLNPPPD_00793	ICNFDDEA_00020	LNCGHJMK_00679	GANCLMNP_00603
OG0000815	OENGLBIA_00943	BGOCFPNC_00291	JIJLMCDE_00280	LOLNPPPD_00792	ICNFDDEA_00021	LNCGHJMK_00678	GANCLMNP_00604
OG0000816	OENGLBIA_00944	BGOCFPNC_00290	JIJLMCDE_00281	LOLNPPPD_00791	ICNFDDEA_00022	LNCGHJMK_00677	GANCLMNP_00605
OG0000817	OENGLBIA_00945	BGOCFPNC_00289	JIJLMCDE_00282	LOLNPPPD_00790	ICNFDDEA_00023	LNCGHJMK_00676	GANCLMNP_00606
OG0000818	OENGLBIA_00946	BGOCFPNC_00288	JIJLMCDE_00283	LOLNPPPD_00789	ICNFDDEA_00024	LNCGHJMK_00675	GANCLMNP_00607
OG0000819	OENGLBIA_00947	BGOCFPNC_00286	JIJLMCDE_00284	LOLNPPPD_00788	ICNFDDEA_00025	LNCGHJMK_00674	GANCLMNP_00608
OG0000820	OENGLBIA_00949	BGOCFPNC_00001	JIJLMCDE_01011	LOLNPPPD_00786	ICNFDDEA_00027	LNCGHJMK_00672	GANCLMNP_00610
OG0000821	OENGLBIA_00950	BGOCFPNC_00002	JIJLMCDE_01010	LOLNPPPD_00785	ICNFDDEA_00028	LNCGHJMK_00671	GANCLMNP_00611
OG0000822	OENGLBIA_00951	BGOCFPNC_00003	JIJLMCDE_01009	LOLNPPPD_00784	ICNFDDEA_00029	LNCGHJMK_00670	GANCLMNP_00612
OG0000823	OENGLBIA_00952	BGOCFPNC_00004	JIJLMCDE_01008	LOLNPPPD_00783	ICNFDDEA_00030	LNCGHJMK_00669	GANCLMNP_00613
OG0000824	OENGLBIA_00954	BGOCFPNC_00719	JIJLMCDE_01006	LOLNPPPD_00781	ICNFDDEA_00032	LNCGHJMK_00667	GANCLMNP_00615
OG0000825	OENGLBIA_00955	BGOCFPNC_00718	JIJLMCDE_01005	LOLNPPPD_00780	ICNFDDEA_00033	LNCGHJMK_00666	GANCLMNP_00616
OG0000826	OENGLBIA_00956	BGOCFPNC_00717	JIJLMCDE_01004	LOLNPPPD_00779	ICNFDDEA_00034	LNCGHJMK_00665	GANCLMNP_00617
OG0000827	OENGLBIA_00957	BGOCFPNC_00716	JIJLMCDE_01003	LOLNPPPD_00778	ICNFDDEA_00035	LNCGHJMK_00664	GANCLMNP_00618
OG0000828	OENGLBIA_00958	BGOCFPNC_00715	JIJLMCDE_01002	LOLNPPPD_00777	ICNFDDEA_00036	LNCGHJMK_00663	GANCLMNP_00619
OG0000829	OENGLBIA_00959	BGOCFPNC_00714	JIJLMCDE_01001	LOLNPPPD_00776	ICNFDDEA_00037	LNCGHJMK_00662	GANCLMNP_00620
OG0000830	OENGLBIA_00961	BGOCFPNC_00712	JIJLMCDE_00999	LOLNPPPD_00775	ICNFDDEA_00038	LNCGHJMK_00661	GANCLMNP_00621
OG0000831	OENGLBIA_00962	BGOCFPNC_00711	JIJLMCDE_00998	LOLNPPPD_00774	ICNFDDEA_00039	LNCGHJMK_00660	GANCLMNP_00622
OG0000832	OENGLBIA_00963	BGOCFPNC_00710	JIJLMCDE_00997	LOLNPPPD_00773	ICNFDDEA_00040	LNCGHJMK_00659	GANCLMNP_00623
OG0000833	OENGLBIA_00964	BGOCFPNC_00709	JIJLMCDE_00996	LOLNPPPD_00772	ICNFDDEA_00041	LNCGHJMK_00658	GANCLMNP_00624
OG0000834	OENGLBIA_00965	BGOCFPNC_00708	JIJLMCDE_00995	LOLNPPPD_00771	ICNFDDEA_00042	LNCGHJMK_00657	GANCLMNP_00625
OG0000835	OENGLBIA_00966	BGOCFPNC_00707	JIJLMCDE_00994	LOLNPPPD_00770	ICNFDDEA_00043	LNCGHJMK_00656	GANCLMNP_00626
OG0000836	OENGLBIA_00967	BGOCFPNC_00706	JIJLMCDE_00993	LOLNPPPD_00769	ICNFDDEA_00044	LNCGHJMK_00655	GANCLMNP_00627
OG0000837	OENGLBIA_00968	BGOCFPNC_00705	JIJLMCDE_00992	LOLNPPPD_00768	ICNFDDEA_00045	LNCGHJMK_00654	GANCLMNP_00628
OG0000838	OENGLBIA_00969	BGOCFPNC_00704	JIJLMCDE_00991	LOLNPPPD_00767	ICNFDDEA_00046	LNCGHJMK_00653	GANCLMNP_00629
OG0000839	OENGLBIA_00970	BGOCFPNC_00703	JIJLMCDE_00990	LOLNPPPD_00765	ICNFDDEA_00048	LNCGHJMK_00651	GANCLMNP_00631
OG0000840	OENGLBIA_00971	BGOCFPNC_00702	JIJLMCDE_00989	LOLNPPPD_00577	ICNFDDEA_00049	LNCGHJMK_00650	GANCLMNP_00632
OG0000841	OENGLBIA_00973	BGOCFPNC_00700	JIJLMCDE_00987	LOLNPPPD_00574	ICNFDDEA_00052	LNCGHJMK_00647	GANCLMNP_00635
OG0000842	OENGLBIA_00974	BGOCFPNC_00699	JIJLMCDE_00986	LOLNPPPD_00573	ICNFDDEA_00053	LNCGHJMK_00646	GANCLMNP_00636
OG0000843	OENGLBIA_00975	BGOCFPNC_00698	JIJLMCDE_00985	LOLNPPPD_00572	ICNFDDEA_00054	LNCGHJMK_00645	GANCLMNP_00637
OG0000844	OENGLBIA_00976	BGOCFPNC_00697	JIJLMCDE_00984	LOLNPPPD_00571	ICNFDDEA_00055	LNCGHJMK_00644	GANCLMNP_00638
OG0000845	OENGLBIA_00977	BGOCFPNC_00696	JIJLMCDE_00983	LOLNPPPD_00570	ICNFDDEA_00056	LNCGHJMK_00643	GANCLMNP_00639
OG0000846	OENGLBIA_00978	BGOCFPNC_00695	JIJLMCDE_00982	LOLNPPPD_00569	ICNFDDEA_00057	LNCGHJMK_00642	GANCLMNP_00640
OG0000847	OENGLBIA_00979	BGOCFPNC_00694	JIJLMCDE_00981	LOLNPPPD_00568	ICNFDDEA_00058	LNCGHJMK_00641	GANCLMNP_00641
OG0000848	OENGLBIA_00981	BGOCFPNC_00692	JIJLMCDE_00979	LOLNPPPD_00566	ICNFDDEA_00060	LNCGHJMK_00639	GANCLMNP_00643
OG0000849	OENGLBIA_00982	BGOCFPNC_00691	JIJLMCDE_00978	LOLNPPPD_00565	ICNFDDEA_00061	LNCGHJMK_00638	GANCLMNP_00644
OG0000850	OENGLBIA_00984	BGOCFPNC_00689	JIJLMCDE_00017	LOLNPPPD_00563	ICNFDDEA_00063	LNCGHJMK_00636	GANCLMNP_00646
OG0000851	OENGLBIA_00985	BGOCFPNC_00688	JIJLMCDE_00016	LOLNPPPD_00562	ICNFDDEA_00064	LNCGHJMK_00635	GANCLMNP_00647
OG0000852	OENGLBIA_00987	BGOCFPNC_00686	JIJLMCDE_00014	LOLNPPPD_00560	ICNFDDEA_00066	LNCGHJMK_00633	GANCLMNP_00649
OG0000853	OENGLBIA_00988	BGOCFPNC_00685	JIJLMCDE_00820	LOLNPPPD_00559	ICNFDDEA_00067	LNCGHJMK_00632	GANCLMNP_00650
OG0000854	OENGLBIA_00989	BGOCFPNC_00684	JIJLMCDE_00819	LOLNPPPD_00558	ICNFDDEA_00068	LNCGHJMK_00631	GANCLMNP_00651
OG0000855	OENGLBIA_00990	BGOCFPNC_00683	JIJLMCDE_00818	LOLNPPPD_00557	ICNFDDEA_00069	LNCGHJMK_00630	GANCLMNP_00652
OG0000856	OENGLBIA_00991	BGOCFPNC_00682	JIJLMCDE_00817	LOLNPPPD_00556	ICNFDDEA_00070	LNCGHJMK_00629	GANCLMNP_00653
OG0000857	OENGLBIA_00992	BGOCFPNC_00681	JIJLMCDE_00816	LOLNPPPD_00555	ICNFDDEA_00071	LNCGHJMK_00628	GANCLMNP_00654
OG0000858	OENGLBIA_00993	BGOCFPNC_00680	JIJLMCDE_00815	LOLNPPPD_00554	ICNFDDEA_00072	LNCGHJMK_00627	GANCLMNP_00655
OG0000859	OENGLBIA_00994	BGOCFPNC_00679	JIJLMCDE_00814	LOLNPPPD_00553	ICNFDDEA_00073	LNCGHJMK_00626	GANCLMNP_00656
OG0000860	OENGLBIA_00995	BGOCFPNC_00678	JIJLMCDE_00813	LOLNPPPD_00552	ICNFDDEA_00074	LNCGHJMK_00625	GANCLMNP_00657
OG0000861	OENGLBIA_00996	BGOCFPNC_00677	JIJLMCDE_00812	LOLNPPPD_00551	ICNFDDEA_00075	LNCGHJMK_00624	GANCLMNP_00658
OG0000862	OENGLBIA_00997	BGOCFPNC_00676	JIJLMCDE_00811	LOLNPPPD_00550	ICNFDDEA_00076	LNCGHJMK_00623	GANCLMNP_00659
OG0000863	OENGLBIA_00998	BGOCFPNC_00675	JIJLMCDE_00810	LOLNPPPD_00549	ICNFDDEA_00077	LNCGHJMK_00622	GANCLMNP_00660
OG0000864	OENGLBIA_01000	BGOCFPNC_00674	JIJLMCDE_00809	LOLNPPPD_00548	ICNFDDEA_00078	LNCGHJMK_00621	GANCLMNP_00661
OG0000865	OENGLBIA_01001	BGOCFPNC_00673	JIJLMCDE_00808	LOLNPPPD_00547	ICNFDDEA_00079	LNCGHJMK_00620	GANCLMNP_00662
OG0000866	OENGLBIA_01002	BGOCFPNC_00672	JIJLMCDE_00807	LOLNPPPD_00546	ICNFDDEA_00080	LNCGHJMK_00619	GANCLMNP_00663
OG0000867	OENGLBIA_01003	BGOCFPNC_00671	JIJLMCDE_00806	LOLNPPPD_00545	ICNFDDEA_00081	LNCGHJMK_00618	GANCLMNP_00664
OG0000868	OENGLBIA_01004	BGOCFPNC_00670	JIJLMCDE_00805	LOLNPPPD_00544	ICNFDDEA_00082	LNCGHJMK_00617	GANCLMNP_00665
OG0000869	OENGLBIA_01005	BGOCFPNC_00669	JIJLMCDE_00804	LOLNPPPD_00543	ICNFDDEA_00083	LNCGHJMK_00616	GANCLMNP_00666
OG0000870	OENGLBIA_01006	BGOCFPNC_00668	JIJLMCDE_00803	LOLNPPPD_00542	ICNFDDEA_00084	LNCGHJMK_00615	GANCLMNP_00667
OG0000871	OENGLBIA_01007	BGOCFPNC_00667	JIJLMCDE_00802	LOLNPPPD_00541	ICNFDDEA_00085	LNCGHJMK_00614	GANCLMNP_00668
OG0000872	OENGLBIA_01008	BGOCFPNC_00666	JIJLMCDE_00801	LOLNPPPD_00540	ICNFDDEA_00086	LNCGHJMK_00613	GANCLMNP_00669
OG0000873	OENGLBIA_01009	BGOCFPNC_00665	JIJLMCDE_00800	LOLNPPPD_00539	ICNFDDEA_00087	LNCGHJMK_00612	GANCLMNP_00670
OG0000874	OENGLBIA_01010	BGOCFPNC_00664	JIJLMCDE_00799	LOLNPPPD_00538	ICNFDDEA_00088	LNCGHJMK_00611	GANCLMNP_00671
OG0000875	OENGLBIA_01011	BGOCFPNC_00663	JIJLMCDE_00798	LOLNPPPD_00537	ICNFDDEA_00089	LNCGHJMK_00610	GANCLMNP_00672
OG0000876	OENGLBIA_01012	BGOCFPNC_00662	JIJLMCDE_00797	LOLNPPPD_00536	ICNFDDEA_00090	LNCGHJMK_00609	GANCLMNP_00673
OG0000877	OENGLBIA_01013	BGOCFPNC_00661	JIJLMCDE_00796	LOLNPPPD_00535	ICNFDDEA_00091	LNCGHJMK_00608	GANCLMNP_00674
OG0000878	OENGLBIA_01014	BGOCFPNC_00660	JIJLMCDE_00795	LOLNPPPD_00534	ICNFDDEA_00092	LNCGHJMK_00607	GANCLMNP_00675
OG0000879	OENGLBIA_01015	BGOCFPNC_00659	JIJLMCDE_00794	LOLNPPPD_00533	ICNFDDEA_00093	LNCGHJMK_00606	GANCLMNP_00676
OG0000880	OENGLBIA_01016	BGOCFPNC_00658	JIJLMCDE_00793	LOLNPPPD_00532	ICNFDDEA_00094	LNCGHJMK_00605	GANCLMNP_00677
OG0000881	OENGLBIA_01017	BGOCFPNC_00657	JIJLMCDE_00792	LOLNPPPD_00531	ICNFDDEA_00095	LNCGHJMK_00604	GANCLMNP_00678
OG0000882	OENGLBIA_01018	BGOCFPNC_00656	JIJLMCDE_00791	LOLNPPPD_00530	ICNFDDEA_00096	LNCGHJMK_00603	GANCLMNP_00679
OG0000883	OENGLBIA_01019	BGOCFPNC_00655	JIJLMCDE_00790	LOLNPPPD_00529	ICNFDDEA_00097	LNCGHJMK_00602	GANCLMNP_00680
OG0000884	OENGLBIA_01020	BGOCFPNC_00654	JIJLMCDE_00789	LOLNPPPD_00527	ICNFDDEA_00099	LNCGHJMK_00600	GANCLMNP_00682
OG0000885	OENGLBIA_01021	BGOCFPNC_00653	JIJLMCDE_00788	LOLNPPPD_00526	ICNFDDEA_00100	LNCGHJMK_00599	GANCLMNP_00683
OG0000886	OENGLBIA_01022	BGOCFPNC_00652	JIJLMCDE_00787	LOLNPPPD_00525	ICNFDDEA_00101	LNCGHJMK_00598	GANCLMNP_00684
OG0000887	OENGLBIA_01023	BGOCFPNC_00651	JIJLMCDE_00786	LOLNPPPD_00524	ICNFDDEA_00102	LNCGHJMK_00597	GANCLMNP_00685
OG0000888	OENGLBIA_01024	BGOCFPNC_00650	JIJLMCDE_00369	LOLNPPPD_00523	ICNFDDEA_00103	LNCGHJMK_00596	GANCLMNP_00686
OG0000889	OENGLBIA_01025	BGOCFPNC_00649	JIJLMCDE_00368	LOLNPPPD_00522	ICNFDDEA_00104	LNCGHJMK_00595	GANCLMNP_00687
OG0000890	OENGLBIA_01026	BGOCFPNC_00648	JIJLMCDE_00367	LOLNPPPD_00521	ICNFDDEA_00105	LNCGHJMK_00594	GANCLMNP_00688
OG0000891	OENGLBIA_01027	BGOCFPNC_00647	JIJLMCDE_00366	LOLNPPPD_00520	ICNFDDEA_00106	LNCGHJMK_00593	GANCLMNP_00689
OG0000892	OENGLBIA_01028	BGOCFPNC_00646	JIJLMCDE_00365	LOLNPPPD_00519	ICNFDDEA_00107	LNCGHJMK_00592	GANCLMNP_00690
OG0000893	OENGLBIA_01030	BGOCFPNC_00644	JIJLMCDE_00363	LOLNPPPD_00518	ICNFDDEA_00108	LNCGHJMK_00591	GANCLMNP_00691
OG0000894	OENGLBIA_01031	BGOCFPNC_00643	JIJLMCDE_00362	LOLNPPPD_00517	ICNFDDEA_00109	LNCGHJMK_00590	GANCLMNP_00692
OG0000895	OENGLBIA_01032	BGOCFPNC_00642	JIJLMCDE_00361	LOLNPPPD_00516	ICNFDDEA_00110	LNCGHJMK_00589	GANCLMNP_00693
OG0000896	OENGLBIA_01033	BGOCFPNC_00641	JIJLMCDE_00360	LOLNPPPD_00515	ICNFDDEA_00111	LNCGHJMK_00588	GANCLMNP_00694
OG0000897	OENGLBIA_01034	BGOCFPNC_00640	JIJLMCDE_00359	LOLNPPPD_00514	ICNFDDEA_00112	LNCGHJMK_00587	GANCLMNP_00695
OG0000898	OENGLBIA_01035	BGOCFPNC_00639	JIJLMCDE_00358	LOLNPPPD_00513	ICNFDDEA_00113	LNCGHJMK_00586	GANCLMNP_00696
OG0000899	OENGLBIA_01037	BGOCFPNC_00637	JIJLMCDE_00356	LOLNPPPD_00511	ICNFDDEA_00115	LNCGHJMK_00584	GANCLMNP_00698
OG0000900	OENGLBIA_01038	BGOCFPNC_00636	JIJLMCDE_00257	LOLNPPPD_00509	ICNFDDEA_00116	LNCGHJMK_00582	GANCLMNP_00699
OG0000901	OENGLBIA_01039	BGOCFPNC_00635	JIJLMCDE_00256	LOLNPPPD_00508	ICNFDDEA_00117	LNCGHJMK_00581	GANCLMNP_00700
OG0000902	OENGLBIA_01040	BGOCFPNC_00634	JIJLMCDE_00255	LOLNPPPD_00507	ICNFDDEA_00118	LNCGHJMK_00580	GANCLMNP_00701
OG0000903	OENGLBIA_01041	BGOCFPNC_00633	JIJLMCDE_00254	LOLNPPPD_00506	ICNFDDEA_00119	LNCGHJMK_00579	GANCLMNP_00702
OG0000904	OENGLBIA_01042	BGOCFPNC_00632	JIJLMCDE_00253	LOLNPPPD_00505	ICNFDDEA_00120	LNCGHJMK_00578	GANCLMNP_00703
OG0000905	OENGLBIA_01043	BGOCFPNC_00631	JIJLMCDE_00252	LOLNPPPD_00504	ICNFDDEA_00121	LNCGHJMK_00577	GANCLMNP_00704
OG0000906	OENGLBIA_01044	BGOCFPNC_00630	JIJLMCDE_00251	LOLNPPPD_00503	ICNFDDEA_00122	LNCGHJMK_00576	GANCLMNP_00705
OG0000907	OENGLBIA_01045	BGOCFPNC_00629	JIJLMCDE_00250	LOLNPPPD_00502	ICNFDDEA_00123	LNCGHJMK_00575	GANCLMNP_00706
OG0000908	OENGLBIA_01046	BGOCFPNC_00628	JIJLMCDE_00248	LOLNPPPD_00501	ICNFDDEA_00124	LNCGHJMK_00574	GANCLMNP_00707
OG0000909	OENGLBIA_01047	BGOCFPNC_00627	JIJLMCDE_00247	LOLNPPPD_00500	ICNFDDEA_00125	LNCGHJMK_00573	GANCLMNP_00708
OG0000910	OENGLBIA_01048	BGOCFPNC_00626	JIJLMCDE_00246	LOLNPPPD_00499	ICNFDDEA_00126	LNCGHJMK_00572	GANCLMNP_00709
OG0000911	OENGLBIA_01049	BGOCFPNC_00625	JIJLMCDE_00245	LOLNPPPD_00498	ICNFDDEA_00127	LNCGHJMK_00571	GANCLMNP_00710
OG0000912	OENGLBIA_01050	BGOCFPNC_00624	JIJLMCDE_00244	LOLNPPPD_00497	ICNFDDEA_00128	LNCGHJMK_00570	GANCLMNP_00711
OG0000913	OENGLBIA_01052	BGOCFPNC_00622	JIJLMCDE_00242	LOLNPPPD_00495	ICNFDDEA_00130	LNCGHJMK_00568	GANCLMNP_00713
OG0000914	OENGLBIA_01053	BGOCFPNC_00621	JIJLMCDE_00241	LOLNPPPD_00494	ICNFDDEA_00131	LNCGHJMK_00567	GANCLMNP_01165
OG0000915	OENGLBIA_01055	BGOCFPNC_00618	JIJLMCDE_00239	LOLNPPPD_00493	ICNFDDEA_00132	LNCGHJMK_00566	GANCLMNP_01166
OG0000916	OENGLBIA_01056	BGOCFPNC_00617	JIJLMCDE_00238	LOLNPPPD_00492	ICNFDDEA_00133	LNCGHJMK_00565	GANCLMNP_01167
OG0000917	OENGLBIA_01057	BGOCFPNC_00616	JIJLMCDE_00237	LOLNPPPD_00491	ICNFDDEA_00134	LNCGHJMK_00564	GANCLMNP_01168
OG0000918	OENGLBIA_01058	BGOCFPNC_00615	JIJLMCDE_00236	LOLNPPPD_00490	ICNFDDEA_00135	LNCGHJMK_00563	GANCLMNP_01169
OG0000919	OENGLBIA_01061	BGOCFPNC_00612	JIJLMCDE_00233	LOLNPPPD_00487	ICNFDDEA_00138	LNCGHJMK_00560	GANCLMNP_01069
OG0000920	OENGLBIA_01062	BGOCFPNC_00611	JIJLMCDE_00232	LOLNPPPD_00486	ICNFDDEA_00139	LNCGHJMK_00559	GANCLMNP_01070
OG0000921	OENGLBIA_01067	BGOCFPNC_00606	JIJLMCDE_00227	LOLNPPPD_00481	ICNFDDEA_00144	LNCGHJMK_00554	GANCLMNP_00276
OG0000922	OENGLBIA_01068	BGOCFPNC_00604	JIJLMCDE_00225	LOLNPPPD_00480	ICNFDDEA_00145	LNCGHJMK_00553	GANCLMNP_00277
OG0000923	OENGLBIA_01069	BGOCFPNC_00603	JIJLMCDE_00224	LOLNPPPD_00479	ICNFDDEA_00146	LNCGHJMK_00552	GANCLMNP_00278
OG0000924	OENGLBIA_01070	BGOCFPNC_00602	JIJLMCDE_00223	LOLNPPPD_00478	ICNFDDEA_00147	LNCGHJMK_00551	GANCLMNP_00279
OG0000925	OENGLBIA_01071	BGOCFPNC_00601	JIJLMCDE_00222	LOLNPPPD_00477	ICNFDDEA_00148	LNCGHJMK_00550	GANCLMNP_00280
OG0000926	OENGLBIA_01072	BGOCFPNC_00600	JIJLMCDE_00221	LOLNPPPD_00476	ICNFDDEA_00149	LNCGHJMK_00549	GANCLMNP_00281
OG0000927	OENGLBIA_01073	BGOCFPNC_00599	JIJLMCDE_00220	LOLNPPPD_00475	ICNFDDEA_00150	LNCGHJMK_00548	GANCLMNP_00282
OG0000928	OENGLBIA_01074	BGOCFPNC_00598	JIJLMCDE_00219	LOLNPPPD_00474	ICNFDDEA_00151	LNCGHJMK_00547	GANCLMNP_00283
OG0000929	OENGLBIA_01075	BGOCFPNC_00597	JIJLMCDE_00218	LOLNPPPD_00473	ICNFDDEA_00152	LNCGHJMK_00546	GANCLMNP_00284
OG0000930	OENGLBIA_01076	BGOCFPNC_00596	JIJLMCDE_00217	LOLNPPPD_00472	ICNFDDEA_00153	LNCGHJMK_00545	GANCLMNP_00285
OG0000931	OENGLBIA_01077	BGOCFPNC_00595	JIJLMCDE_00216	LOLNPPPD_00471	ICNFDDEA_00154	LNCGHJMK_00544	GANCLMNP_00258
OG0000932	OENGLBIA_01079	BGOCFPNC_00593	JIJLMCDE_00214	LOLNPPPD_00469	ICNFDDEA_00156	LNCGHJMK_00542	GANCLMNP_00256
OG0000933	OENGLBIA_01080	BGOCFPNC_00592	JIJLMCDE_00213	LOLNPPPD_00468	ICNFDDEA_00157	LNCGHJMK_00541	GANCLMNP_00255
OG0000934	OENGLBIA_01081	BGOCFPNC_00591	JIJLMCDE_00212	LOLNPPPD_00467	ICNFDDEA_00158	LNCGHJMK_00540	GANCLMNP_00254
OG0000935	OENGLBIA_01082	BGOCFPNC_00590	JIJLMCDE_00211	LOLNPPPD_00466	ICNFDDEA_00159	LNCGHJMK_00539	GANCLMNP_00253
OG0000936	OENGLBIA_01083	BGOCFPNC_00589	JIJLMCDE_00210	LOLNPPPD_00464	ICNFDDEA_00161	LNCGHJMK_00537	GANCLMNP_00251
OG0000937	OENGLBIA_01084	BGOCFPNC_00588	JIJLMCDE_00209	LOLNPPPD_00463	ICNFDDEA_00162	LNCGHJMK_00536	GANCLMNP_00250
OG0000938	OENGLBIA_01085	BGOCFPNC_00587	JIJLMCDE_00208	LOLNPPPD_00462	ICNFDDEA_00163	LNCGHJMK_00535	GANCLMNP_00249
OG0000939	OENGLBIA_01086	BGOCFPNC_00586	JIJLMCDE_00207	LOLNPPPD_00461	ICNFDDEA_00164	LNCGHJMK_00534	GANCLMNP_00248
OG0000940	OENGLBIA_01087	BGOCFPNC_00585	JIJLMCDE_00206	LOLNPPPD_00460	ICNFDDEA_00165	LNCGHJMK_00533	GANCLMNP_00247
OG0000941	OENGLBIA_01088	BGOCFPNC_00584	JIJLMCDE_00205	LOLNPPPD_00459	ICNFDDEA_00166	LNCGHJMK_00532	GANCLMNP_00246
OG0000942	OENGLBIA_01089	BGOCFPNC_00583	JIJLMCDE_00204	LOLNPPPD_00457	ICNFDDEA_00168	LNCGHJMK_00530	GANCLMNP_00244
OG0000943	OENGLBIA_01090	BGOCFPNC_00582	JIJLMCDE_00203	LOLNPPPD_00456	ICNFDDEA_00169	LNCGHJMK_00529	GANCLMNP_00243
OG0000944	OENGLBIA_01091	BGOCFPNC_00581	JIJLMCDE_00202	LOLNPPPD_00455	ICNFDDEA_00170	LNCGHJMK_00528	GANCLMNP_00242
OG0000945	OENGLBIA_01092	BGOCFPNC_00580	JIJLMCDE_00201	LOLNPPPD_00454	ICNFDDEA_00171	LNCGHJMK_00527	GANCLMNP_00241
OG0000946	OENGLBIA_01093	BGOCFPNC_00579	JIJLMCDE_00200	LOLNPPPD_00453	ICNFDDEA_00172	LNCGHJMK_00526	GANCLMNP_00240
OG0000947	OENGLBIA_01096	BGOCFPNC_00576	JIJLMCDE_00197	LOLNPPPD_00450	ICNFDDEA_00175	LNCGHJMK_00523	GANCLMNP_00237
OG0000948	OENGLBIA_01097	BGOCFPNC_00575	JIJLMCDE_00196	LOLNPPPD_00449	ICNFDDEA_00176	LNCGHJMK_00522	GANCLMNP_00236
OG0000949	OENGLBIA_01100	BGOCFPNC_00112	JIJLMCDE_00193	LOLNPPPD_01221	ICNFDDEA_00178	LNCGHJMK_00520	GANCLMNP_00234
OG0000950	OENGLBIA_01101	BGOCFPNC_00111	JIJLMCDE_00192	LOLNPPPD_01222	ICNFDDEA_00179	LNCGHJMK_00519	GANCLMNP_00233
OG0000951	OENGLBIA_01102	BGOCFPNC_00110	JIJLMCDE_00191	LOLNPPPD_00862	ICNFDDEA_00180	LNCGHJMK_00518	GANCLMNP_00232
OG0000952	OENGLBIA_01103	BGOCFPNC_00109	JIJLMCDE_00190	LOLNPPPD_00861	ICNFDDEA_00181	LNCGHJMK_00517	GANCLMNP_00231
OG0000953	OENGLBIA_01104	BGOCFPNC_00108	JIJLMCDE_00189	LOLNPPPD_00860	ICNFDDEA_00182	LNCGHJMK_00516	GANCLMNP_00230
OG0000954	OENGLBIA_01105	BGOCFPNC_00107	JIJLMCDE_00188	LOLNPPPD_00859	ICNFDDEA_00183	LNCGHJMK_00515	GANCLMNP_00229
OG0000955	OENGLBIA_01106	BGOCFPNC_00106	JIJLMCDE_00187	LOLNPPPD_00858	ICNFDDEA_00184	LNCGHJMK_00514	GANCLMNP_00228
OG0000956	OENGLBIA_01107	BGOCFPNC_00105	JIJLMCDE_00186	LOLNPPPD_00857	ICNFDDEA_00185	LNCGHJMK_00513	GANCLMNP_00227
OG0000957	OENGLBIA_01108	BGOCFPNC_00104	JIJLMCDE_00185	LOLNPPPD_00856	ICNFDDEA_00186	LNCGHJMK_00512	GANCLMNP_00226
OG0000958	OENGLBIA_01109	BGOCFPNC_00103	JIJLMCDE_00184	LOLNPPPD_00855	ICNFDDEA_00187	LNCGHJMK_00511	GANCLMNP_00225
OG0000959	OENGLBIA_01110	BGOCFPNC_00102	JIJLMCDE_00183	LOLNPPPD_00854	ICNFDDEA_00188	LNCGHJMK_00510	GANCLMNP_00224
OG0000960	OENGLBIA_01111	BGOCFPNC_00101	JIJLMCDE_00182	LOLNPPPD_00853	ICNFDDEA_00189	LNCGHJMK_00509	GANCLMNP_00223
OG0000961	OENGLBIA_01113	BGOCFPNC_00100	JIJLMCDE_00181	LOLNPPPD_00852	ICNFDDEA_00190	LNCGHJMK_00508	GANCLMNP_00222
OG0000962	OENGLBIA_01114	BGOCFPNC_00099	JIJLMCDE_00180	LOLNPPPD_00851	ICNFDDEA_00191	LNCGHJMK_00507	GANCLMNP_00221
OG0000963	OENGLBIA_01115	BGOCFPNC_00098	JIJLMCDE_00179	LOLNPPPD_00850	ICNFDDEA_00192	LNCGHJMK_00506	GANCLMNP_00220
OG0000964	OENGLBIA_01116	BGOCFPNC_00097	JIJLMCDE_00178	LOLNPPPD_00849	ICNFDDEA_00193	LNCGHJMK_00505	GANCLMNP_00219
OG0000965	OENGLBIA_01117	BGOCFPNC_00096	JIJLMCDE_00177	LOLNPPPD_00848	ICNFDDEA_00194	LNCGHJMK_00504	GANCLMNP_00218
OG0000966	OENGLBIA_01118	BGOCFPNC_00095	JIJLMCDE_00176	LOLNPPPD_00847	ICNFDDEA_00195	LNCGHJMK_00503	GANCLMNP_00217
OG0000967	OENGLBIA_01128	BGOCFPNC_00085	JIJLMCDE_00166	LOLNPPPD_00836	ICNFDDEA_00206	LNCGHJMK_00492	GANCLMNP_00107
OG0000968	OENGLBIA_01129	BGOCFPNC_00084	JIJLMCDE_00165	LOLNPPPD_00835	ICNFDDEA_00207	LNCGHJMK_00491	GANCLMNP_00108
OG0000969	OENGLBIA_01130	BGOCFPNC_00083	JIJLMCDE_00164	LOLNPPPD_00834	ICNFDDEA_00208	LNCGHJMK_00490	GANCLMNP_00109
OG0000970	OENGLBIA_01131	BGOCFPNC_00082	JIJLMCDE_00163	LOLNPPPD_00833	ICNFDDEA_00209	LNCGHJMK_00489	GANCLMNP_00110
OG0000971	OENGLBIA_01132	BGOCFPNC_00081	JIJLMCDE_00162	LOLNPPPD_00832	ICNFDDEA_00210	LNCGHJMK_00488	GANCLMNP_00111
OG0000972	OENGLBIA_01133	BGOCFPNC_00080	JIJLMCDE_00161	LOLNPPPD_00831	ICNFDDEA_00211	LNCGHJMK_00487	GANCLMNP_00112
OG0000973	OENGLBIA_01134	BGOCFPNC_00079	JIJLMCDE_00160	LOLNPPPD_00830	ICNFDDEA_00212	LNCGHJMK_00486	GANCLMNP_00113
OG0000974	OENGLBIA_01135	BGOCFPNC_00078	JIJLMCDE_00159	LOLNPPPD_00829	ICNFDDEA_00213	LNCGHJMK_00485	GANCLMNP_00114
OG0000975	OENGLBIA_01136	BGOCFPNC_00077	JIJLMCDE_00158	LOLNPPPD_00828	ICNFDDEA_00214	LNCGHJMK_00484	GANCLMNP_00115
OG0000976	OENGLBIA_01137	BGOCFPNC_00076	JIJLMCDE_00157	LOLNPPPD_00827	ICNFDDEA_00215	LNCGHJMK_00483	GANCLMNP_00116
OG0000977	OENGLBIA_01138	BGOCFPNC_00075	JIJLMCDE_00156	LOLNPPPD_00826	ICNFDDEA_00216	LNCGHJMK_00482	GANCLMNP_00117
OG0000978	OENGLBIA_01139	BGOCFPNC_00074	JIJLMCDE_00155	LOLNPPPD_00825	ICNFDDEA_00217	LNCGHJMK_00481	GANCLMNP_00118
OG0000979	OENGLBIA_01140	BGOCFPNC_00073	JIJLMCDE_00154	LOLNPPPD_00824	ICNFDDEA_00218	LNCGHJMK_00480	GANCLMNP_00119
OG0000980	OENGLBIA_01141	BGOCFPNC_00072	JIJLMCDE_00153	LOLNPPPD_00823	ICNFDDEA_00219	LNCGHJMK_00479	GANCLMNP_00120
OG0000981	OENGLBIA_01143	BGOCFPNC_00070	JIJLMCDE_00151	LOLNPPPD_00821	ICNFDDEA_00221	LNCGHJMK_00477	GANCLMNP_00122
OG0000982	OENGLBIA_01144	BGOCFPNC_00069	JIJLMCDE_00150	LOLNPPPD_00820	ICNFDDEA_00222	LNCGHJMK_00476	GANCLMNP_00123
OG0000983	OENGLBIA_01145	BGOCFPNC_00068	JIJLMCDE_00149	LOLNPPPD_00819	ICNFDDEA_00223	LNCGHJMK_00475	GANCLMNP_00124
OG0000984	OENGLBIA_01147	BGOCFPNC_00065	JIJLMCDE_00147	LOLNPPPD_00818	ICNFDDEA_00224	LNCGHJMK_00474	GANCLMNP_00125
OG0000985	OENGLBIA_01148	BGOCFPNC_00064	JIJLMCDE_00146	LOLNPPPD_00817	ICNFDDEA_00225	LNCGHJMK_00473	GANCLMNP_00126
OG0000986	OENGLBIA_01150	BGOCFPNC_00062	JIJLMCDE_00144	LOLNPPPD_01211	ICNFDDEA_00227	LNCGHJMK_00471	GANCLMNP_00128
OG0000987	OENGLBIA_01151	BGOCFPNC_00061	JIJLMCDE_00143	LOLNPPPD_01212	ICNFDDEA_00228	LNCGHJMK_00470	GANCLMNP_00129
OG0000988	OENGLBIA_01152	BGOCFPNC_00060	JIJLMCDE_00142	LOLNPPPD_01213	ICNFDDEA_00229	LNCGHJMK_00469	GANCLMNP_00130
OG0000989	OENGLBIA_01153	BGOCFPNC_00059	JIJLMCDE_00141	LOLNPPPD_01214	ICNFDDEA_00230	LNCGHJMK_00468	GANCLMNP_00131
OG0000990	OENGLBIA_01155	BGOCFPNC_00057	JIJLMCDE_00139	LOLNPPPD_01215	ICNFDDEA_00231	LNCGHJMK_00467	GANCLMNP_00132
OG0000991	OENGLBIA_01157	BGOCFPNC_00055	JIJLMCDE_00137	LOLNPPPD_00446	ICNFDDEA_00233	LNCGHJMK_00465	GANCLMNP_00134
OG0000992	OENGLBIA_01158	BGOCFPNC_00054	JIJLMCDE_00136	LOLNPPPD_00445	ICNFDDEA_00234	LNCGHJMK_00464	GANCLMNP_00135
OG0000993	OENGLBIA_01159	BGOCFPNC_00053	JIJLMCDE_00135	LOLNPPPD_00444	ICNFDDEA_00235	LNCGHJMK_00463	GANCLMNP_00136
OG0000994	OENGLBIA_01160	BGOCFPNC_00052	JIJLMCDE_00134	LOLNPPPD_00443	ICNFDDEA_00236	LNCGHJMK_00462	GANCLMNP_00137
OG0000995	OENGLBIA_01161	BGOCFPNC_00051	JIJLMCDE_00133	LOLNPPPD_00442	ICNFDDEA_00237	LNCGHJMK_00461	GANCLMNP_00138
OG0000996	OENGLBIA_01162	BGOCFPNC_00050	JIJLMCDE_00132	LOLNPPPD_00441	ICNFDDEA_00238	LNCGHJMK_00460	GANCLMNP_00139
OG0000997	OENGLBIA_01163	BGOCFPNC_00049	JIJLMCDE_00131	LOLNPPPD_00440	ICNFDDEA_00239	LNCGHJMK_00459	GANCLMNP_00140
OG0000998	OENGLBIA_01164	BGOCFPNC_00048	JIJLMCDE_00130	LOLNPPPD_00439	ICNFDDEA_00240	LNCGHJMK_00458	GANCLMNP_00141
OG0000999	OENGLBIA_01165	BGOCFPNC_00047	JIJLMCDE_00129	LOLNPPPD_00438	ICNFDDEA_00241	LNCGHJMK_00457	GANCLMNP_00142
OG0001000	OENGLBIA_01166	BGOCFPNC_00046	JIJLMCDE_00128	LOLNPPPD_00437	ICNFDDEA_00242	LNCGHJMK_00456	GANCLMNP_00143
OG0001001	OENGLBIA_01167	BGOCFPNC_00045	JIJLMCDE_00127	LOLNPPPD_00436	ICNFDDEA_00243	LNCGHJMK_00455	GANCLMNP_00144
OG0001002	OENGLBIA_01169	BGOCFPNC_00043	JIJLMCDE_00125	LOLNPPPD_00435	ICNFDDEA_00244	LNCGHJMK_00454	GANCLMNP_00145
OG0001003	OENGLBIA_01170	BGOCFPNC_00042	JIJLMCDE_00124	LOLNPPPD_00434	ICNFDDEA_00245	LNCGHJMK_00453	GANCLMNP_00146
OG0001004	OENGLBIA_01172	BGOCFPNC_00040	JIJLMCDE_00122	LOLNPPPD_00431	ICNFDDEA_00248	LNCGHJMK_00450	GANCLMNP_00149
OG0001005	OENGLBIA_01175	BGOCFPNC_00037	JIJLMCDE_00118	LOLNPPPD_00430	ICNFDDEA_00250	LNCGHJMK_00449	GANCLMNP_00150
OG0001006	OENGLBIA_01176	BGOCFPNC_00036	JIJLMCDE_00117	LOLNPPPD_00429	ICNFDDEA_00251	LNCGHJMK_00448	GANCLMNP_00151
OG0001007	OENGLBIA_01177	BGOCFPNC_00035	JIJLMCDE_00116	LOLNPPPD_00428	ICNFDDEA_00252	LNCGHJMK_00447	GANCLMNP_00152
OG0001008	OENGLBIA_01178	BGOCFPNC_00034	JIJLMCDE_00115	LOLNPPPD_00427	ICNFDDEA_00253	LNCGHJMK_00446	GANCLMNP_00153
OG0001009	OENGLBIA_01179	BGOCFPNC_00033	JIJLMCDE_00114	LOLNPPPD_00426	ICNFDDEA_00254	LNCGHJMK_00445	GANCLMNP_00154
OG0001010	OENGLBIA_01180	BGOCFPNC_00032	JIJLMCDE_00113	LOLNPPPD_00425	ICNFDDEA_00255	LNCGHJMK_00444	GANCLMNP_00155
OG0001011	OENGLBIA_01181	BGOCFPNC_00031	JIJLMCDE_00112	LOLNPPPD_00424	ICNFDDEA_00256	LNCGHJMK_00443	GANCLMNP_00156
OG0001012	OENGLBIA_01182	BGOCFPNC_00030	JIJLMCDE_00111	LOLNPPPD_00423	ICNFDDEA_00257	LNCGHJMK_00442	GANCLMNP_00157
OG0001013	OENGLBIA_01183	BGOCFPNC_00029	JIJLMCDE_00110	LOLNPPPD_00422	ICNFDDEA_00258	LNCGHJMK_00441	GANCLMNP_00158
OG0001014	OENGLBIA_01184	BGOCFPNC_00028	JIJLMCDE_00109	LOLNPPPD_00421	ICNFDDEA_00259	LNCGHJMK_00440	GANCLMNP_00159
OG0001015	OENGLBIA_01185	BGOCFPNC_00027	JIJLMCDE_00108	LOLNPPPD_00420	ICNFDDEA_00260	LNCGHJMK_00439	GANCLMNP_00160
OG0001016	OENGLBIA_01186	BGOCFPNC_00026	JIJLMCDE_00107	LOLNPPPD_00419	ICNFDDEA_00261	LNCGHJMK_00438	GANCLMNP_00161
OG0001017	OENGLBIA_01187	BGOCFPNC_00025	JIJLMCDE_00106	LOLNPPPD_00418	ICNFDDEA_00262	LNCGHJMK_00437	GANCLMNP_00162
OG0001018	OENGLBIA_01188	BGOCFPNC_00024	JIJLMCDE_00105	LOLNPPPD_00417	ICNFDDEA_00263	LNCGHJMK_00436	GANCLMNP_00163
OG0001019	OENGLBIA_01189	BGOCFPNC_00023	JIJLMCDE_00104	LOLNPPPD_00416	ICNFDDEA_00264	LNCGHJMK_00435	GANCLMNP_00164
OG0001020	OENGLBIA_01190	BGOCFPNC_00022	JIJLMCDE_00103	LOLNPPPD_00415	ICNFDDEA_00265	LNCGHJMK_00434	GANCLMNP_00165
OG0001021	OENGLBIA_01191	BGOCFPNC_00021	JIJLMCDE_00102	LOLNPPPD_00414	ICNFDDEA_00266	LNCGHJMK_00433	GANCLMNP_00166
OG0001022	OENGLBIA_01192	BGOCFPNC_00020	JIJLMCDE_00101	LOLNPPPD_00413	ICNFDDEA_00267	LNCGHJMK_00432	GANCLMNP_00167
OG0001023	OENGLBIA_01193	BGOCFPNC_00019	JIJLMCDE_00100	LOLNPPPD_00412	ICNFDDEA_00268	LNCGHJMK_00431	GANCLMNP_00168
OG0001024	OENGLBIA_01194	BGOCFPNC_00018	JIJLMCDE_00099	LOLNPPPD_00411	ICNFDDEA_00269	LNCGHJMK_00430	GANCLMNP_00169
OG0001025	OENGLBIA_01195	BGOCFPNC_00017	JIJLMCDE_00098	LOLNPPPD_00409	ICNFDDEA_00271	LNCGHJMK_00428	GANCLMNP_00171
OG0001026	OENGLBIA_01196	BGOCFPNC_00016	JIJLMCDE_00097	LOLNPPPD_00408	ICNFDDEA_00272	LNCGHJMK_00427	GANCLMNP_00172
OG0001027	OENGLBIA_01197	BGOCFPNC_00015	JIJLMCDE_00096	LOLNPPPD_00407	ICNFDDEA_00273	LNCGHJMK_00426	GANCLMNP_00173
OG0001028	OENGLBIA_01198	BGOCFPNC_00014	JIJLMCDE_00095	LOLNPPPD_00406	ICNFDDEA_00274	LNCGHJMK_00425	GANCLMNP_00174
OG0001029	OENGLBIA_01199	BGOCFPNC_00013	JIJLMCDE_00094	LOLNPPPD_00405	ICNFDDEA_00275	LNCGHJMK_00424	GANCLMNP_00175
OG0001030	OENGLBIA_01200	BGOCFPNC_00012	JIJLMCDE_00093	LOLNPPPD_00404	ICNFDDEA_00276	LNCGHJMK_00423	GANCLMNP_00176
OG0001031	OENGLBIA_01201	BGOCFPNC_00011	JIJLMCDE_00092	LOLNPPPD_00403	ICNFDDEA_00277	LNCGHJMK_00422	GANCLMNP_00177
OG0001032	OENGLBIA_01202	BGOCFPNC_00010	JIJLMCDE_00091	LOLNPPPD_00402	ICNFDDEA_00278	LNCGHJMK_00421	GANCLMNP_00178
OG0001033	OENGLBIA_01203	BGOCFPNC_00009	JIJLMCDE_00090	LOLNPPPD_00401	ICNFDDEA_00279	LNCGHJMK_00420	GANCLMNP_00179
OG0001034	OENGLBIA_01204	BGOCFPNC_00008	JIJLMCDE_00089	LOLNPPPD_00400	ICNFDDEA_00280	LNCGHJMK_00419	GANCLMNP_00180
OG0001035	OENGLBIA_01205	BGOCFPNC_00007	JIJLMCDE_00088	LOLNPPPD_00399	ICNFDDEA_00281	LNCGHJMK_00418	GANCLMNP_00181
OG0001036	OENGLBIA_01206	BGOCFPNC_00006	JIJLMCDE_00932	LOLNPPPD_00398	ICNFDDEA_00282	LNCGHJMK_00417	GANCLMNP_00182
OG0001037	OENGLBIA_01208	BGOCFPNC_00506	JIJLMCDE_00934	LOLNPPPD_00395	ICNFDDEA_00285	LNCGHJMK_00414	GANCLMNP_00755
OG0001038	OENGLBIA_01209	BGOCFPNC_00507	JIJLMCDE_00935	LOLNPPPD_00394	ICNFDDEA_00286	LNCGHJMK_00413	GANCLMNP_00754
OG0001039	OENGLBIA_01210	BGOCFPNC_00508	JIJLMCDE_00936	LOLNPPPD_00393	ICNFDDEA_00287	LNCGHJMK_00412	GANCLMNP_00753
OG0001040	OENGLBIA_01211	BGOCFPNC_00509	JIJLMCDE_00937	LOLNPPPD_00392	ICNFDDEA_00288	LNCGHJMK_00411	GANCLMNP_00752
OG0001041	OENGLBIA_01212	BGOCFPNC_00510	JIJLMCDE_00938	LOLNPPPD_00391	ICNFDDEA_00289	LNCGHJMK_00410	GANCLMNP_00751
OG0001042	OENGLBIA_01213	BGOCFPNC_00511	JIJLMCDE_00939	LOLNPPPD_00390	ICNFDDEA_00290	LNCGHJMK_00409	GANCLMNP_00750
OG0001043	OENGLBIA_01215	BGOCFPNC_00513	JIJLMCDE_00941	LOLNPPPD_00388	ICNFDDEA_00292	LNCGHJMK_00407	GANCLMNP_00748
OG0001044	OENGLBIA_01216	BGOCFPNC_00514	JIJLMCDE_00942	LOLNPPPD_00387	ICNFDDEA_00293	LNCGHJMK_00406	GANCLMNP_00747
OG0001045	OENGLBIA_01217	BGOCFPNC_00515	JIJLMCDE_00943	LOLNPPPD_00386	ICNFDDEA_00294	LNCGHJMK_00405	GANCLMNP_00746
OG0001046	OENGLBIA_01218	BGOCFPNC_00516	JIJLMCDE_00944	LOLNPPPD_00385	ICNFDDEA_00295	LNCGHJMK_00404	GANCLMNP_00745
OG0001047	OENGLBIA_01219	BGOCFPNC_00517	JIJLMCDE_00945	LOLNPPPD_00384	ICNFDDEA_00296	LNCGHJMK_00403	GANCLMNP_00744
OG0001048	OENGLBIA_01221	BGOCFPNC_00352	JIJLMCDE_00947	LOLNPPPD_00382	ICNFDDEA_00297	LNCGHJMK_00402	GANCLMNP_00743
OG0001049	OENGLBIA_01222	BGOCFPNC_00351	JIJLMCDE_00948	LOLNPPPD_00381	ICNFDDEA_00298	LNCGHJMK_00401	GANCLMNP_00742
OG0001050	OENGLBIA_01223	BGOCFPNC_00350	JIJLMCDE_00949	LOLNPPPD_00380	ICNFDDEA_00299	LNCGHJMK_00400	GANCLMNP_00970
OG0001051	OENGLBIA_01224	BGOCFPNC_00349	JIJLMCDE_00950	LOLNPPPD_00379	ICNFDDEA_00300	LNCGHJMK_00399	GANCLMNP_00971
OG0001052	OENGLBIA_01225	BGOCFPNC_00348	JIJLMCDE_00951	LOLNPPPD_00378	ICNFDDEA_00301	LNCGHJMK_00398	GANCLMNP_00972
OG0001053	OENGLBIA_01228	BGOCFPNC_00345	JIJLMCDE_00954	LOLNPPPD_00375	ICNFDDEA_00304	LNCGHJMK_00395	GANCLMNP_00975
OG0001054	OENGLBIA_01229	BGOCFPNC_00344	JIJLMCDE_00955	LOLNPPPD_00374	ICNFDDEA_00305	LNCGHJMK_00394	GANCLMNP_00976
OG0001055	OENGLBIA_01230	BGOCFPNC_00343	JIJLMCDE_00956	LOLNPPPD_00373	ICNFDDEA_00306	LNCGHJMK_00393	GANCLMNP_00977
OG0001056	OENGLBIA_01231	BGOCFPNC_00342	JIJLMCDE_00957	LOLNPPPD_00372	ICNFDDEA_00307	LNCGHJMK_00392	GANCLMNP_00978
OG0001057	OENGLBIA_01232	BGOCFPNC_00341	JIJLMCDE_00958	LOLNPPPD_00371	ICNFDDEA_00308	LNCGHJMK_00391	GANCLMNP_00979
OG0001058	OENGLBIA_01233	BGOCFPNC_00340	JIJLMCDE_00959	LOLNPPPD_00370	ICNFDDEA_00309	LNCGHJMK_00390	GANCLMNP_00980
OG0001059	OENGLBIA_01234	BGOCFPNC_00339	JIJLMCDE_00960	LOLNPPPD_00369	ICNFDDEA_00310	LNCGHJMK_00389	GANCLMNP_00981
OG0001060	OENGLBIA_01235	BGOCFPNC_00338	JIJLMCDE_00961	LOLNPPPD_00368	ICNFDDEA_00311	LNCGHJMK_00388	GANCLMNP_00982
OG0001061	OENGLBIA_01236	BGOCFPNC_00337	JIJLMCDE_00962	LOLNPPPD_00367	ICNFDDEA_00312	LNCGHJMK_00387	GANCLMNP_00983
OG0001062	OENGLBIA_01237	BGOCFPNC_00336	JIJLMCDE_00963	LOLNPPPD_00366	ICNFDDEA_00313	LNCGHJMK_00386	GANCLMNP_00984
OG0001063	OENGLBIA_01238	BGOCFPNC_00335	JIJLMCDE_00964	LOLNPPPD_00365	ICNFDDEA_00314	LNCGHJMK_00385	GANCLMNP_00985
OG0001064	OENGLBIA_00005	BGOCFPNC_00538		LOLNPPPD_00358	ICNFDDEA_00320	LNCGHJMK_01156	GANCLMNP_00467
OG0001065	OENGLBIA_00006	BGOCFPNC_00537		LOLNPPPD_00357	ICNFDDEA_00321	LNCGHJMK_01155	GANCLMNP_00466
OG0001066	OENGLBIA_00007	BGOCFPNC_00536		LOLNPPPD_00356	ICNFDDEA_00322	LNCGHJMK_01154	GANCLMNP_00465
OG0001067	OENGLBIA_00008	BGOCFPNC_00535		LOLNPPPD_00355	ICNFDDEA_00323	LNCGHJMK_01153	GANCLMNP_00464
OG0001068	OENGLBIA_00010	BGOCFPNC_00533		LOLNPPPD_00353	ICNFDDEA_00325	LNCGHJMK_01151	GANCLMNP_00462
OG0001069	OENGLBIA_00011	BGOCFPNC_00532		LOLNPPPD_00352	ICNFDDEA_00326	LNCGHJMK_01150	GANCLMNP_00461
OG0001070	OENGLBIA_00012	BGOCFPNC_00531		LOLNPPPD_00351	ICNFDDEA_00327	LNCGHJMK_01149	GANCLMNP_00460
OG0001071	OENGLBIA_00013	BGOCFPNC_00530		LOLNPPPD_00350	ICNFDDEA_00328	LNCGHJMK_01148	GANCLMNP_00459
OG0001072	OENGLBIA_00014	BGOCFPNC_00544		LOLNPPPD_00349	ICNFDDEA_00329	LNCGHJMK_01147	GANCLMNP_00458
OG0001073	OENGLBIA_00016	BGOCFPNC_00546		LOLNPPPD_00347	ICNFDDEA_00330	LNCGHJMK_01145	GANCLMNP_00456
OG0001074	OENGLBIA_00017	BGOCFPNC_00547		LOLNPPPD_00346	ICNFDDEA_00331	LNCGHJMK_01144	GANCLMNP_00455
OG0001075	OENGLBIA_00019		JIJLMCDE_00305	LOLNPPPD_00344	ICNFDDEA_00333	LNCGHJMK_01142	GANCLMNP_00453
OG0001076	OENGLBIA_00020		JIJLMCDE_00306	LOLNPPPD_00343	ICNFDDEA_00334	LNCGHJMK_01141	GANCLMNP_00452
OG0001077	OENGLBIA_00032		JIJLMCDE_00440	LOLNPPPD_00333	ICNFDDEA_00344	LNCGHJMK_01131	GANCLMNP_01072
OG0001078	OENGLBIA_00059	BGOCFPNC_01179	JIJLMCDE_01076		ICNFDDEA_00371	LNCGHJMK_01105	GANCLMNP_00952
OG0001079	OENGLBIA_00064	BGOCFPNC_01184	JIJLMCDE_01081		ICNFDDEA_00376	LNCGHJMK_01100	GANCLMNP_00947
OG0001080	OENGLBIA_00178	BGOCFPNC_00437	JIJLMCDE_00755	LOLNPPPD_01079	ICNFDDEA_00492	LNCGHJMK_00984
OG0001081	OENGLBIA_00200	BGOCFPNC_00415	JIJLMCDE_00769	LOLNPPPD_00753	ICNFDDEA_00515	LNCGHJMK_01235
OG0001082	OENGLBIA_00201	BGOCFPNC_00414	JIJLMCDE_00770	LOLNPPPD_00752	ICNFDDEA_00516	LNCGHJMK_01234
OG0001083	OENGLBIA_00202	BGOCFPNC_00413	JIJLMCDE_00771	LOLNPPPD_00751	ICNFDDEA_00517	LNCGHJMK_01233
OG0001084	OENGLBIA_00217	BGOCFPNC_00398		LOLNPPPD_00736	ICNFDDEA_00532	LNCGHJMK_01218	GANCLMNP_00429
OG0001085	OENGLBIA_00242		JIJLMCDE_00576	LOLNPPPD_00710	ICNFDDEA_00557	LNCGHJMK_01193	GANCLMNP_01178
OG0001086	OENGLBIA_00245	BGOCFPNC_00561	JIJLMCDE_00573	LOLNPPPD_00707	ICNFDDEA_00560	LNCGHJMK_01190
OG0001087	OENGLBIA_00301	BGOCFPNC_01119	JIJLMCDE_00894		ICNFDDEA_00617	LNCGHJMK_00724	GANCLMNP_00042
OG0001088	OENGLBIA_00303	BGOCFPNC_01117	JIJLMCDE_00686		ICNFDDEA_00619	LNCGHJMK_00726	GANCLMNP_00044
OG0001089	OENGLBIA_00453		JIJLMCDE_01026	LOLNPPPD_00150	ICNFDDEA_00773	LNCGHJMK_00881	GANCLMNP_00487
OG0001090	OENGLBIA_00516	BGOCFPNC_00141	JIJLMCDE_01196	LOLNPPPD_00981	ICNFDDEA_00838	LNCGHJMK_00946
OG0001091	OENGLBIA_00522	BGOCFPNC_00147	JIJLMCDE_00602	LOLNPPPD_00987	ICNFDDEA_00844	LNCGHJMK_00952
OG0001092	OENGLBIA_00523	BGOCFPNC_00148	JIJLMCDE_00603	LOLNPPPD_00988	ICNFDDEA_00845	LNCGHJMK_00953
OG0001093	OENGLBIA_00524	BGOCFPNC_00149	JIJLMCDE_00604	LOLNPPPD_00989	ICNFDDEA_00846	LNCGHJMK_00954
OG0001094	OENGLBIA_00525	BGOCFPNC_00150	JIJLMCDE_00605	LOLNPPPD_00990	ICNFDDEA_00847	LNCGHJMK_00955
OG0001095	OENGLBIA_00526	BGOCFPNC_00151	JIJLMCDE_00606	LOLNPPPD_00991	ICNFDDEA_00848	LNCGHJMK_00956
OG0001096	OENGLBIA_00562	BGOCFPNC_00180		LOLNPPPD_01140	ICNFDDEA_00884	LNCGHJMK_00015	GANCLMNP_00273
OG0001097	OENGLBIA_00574	BGOCFPNC_00192	JIJLMCDE_01018		ICNFDDEA_00897	LNCGHJMK_00028	GANCLMNP_00867
OG0001098	OENGLBIA_00576	BGOCFPNC_00194	JIJLMCDE_01020		ICNFDDEA_00899	LNCGHJMK_00030	GANCLMNP_00865
OG0001099	OENGLBIA_00582	BGOCFPNC_00200	JIJLMCDE_01138		ICNFDDEA_00905	LNCGHJMK_00036	GANCLMNP_00859
OG0001100	OENGLBIA_00583	BGOCFPNC_00201	JIJLMCDE_01139		ICNFDDEA_00906	LNCGHJMK_00037	GANCLMNP_00858
OG0001101	OENGLBIA_00585	BGOCFPNC_00203	JIJLMCDE_01141		ICNFDDEA_00909	LNCGHJMK_00040	GANCLMNP_00855
OG0001102	OENGLBIA_00587		JIJLMCDE_01143	LOLNPPPD_00914	ICNFDDEA_00911	LNCGHJMK_00042	GANCLMNP_00853
OG0001103	OENGLBIA_00588		JIJLMCDE_01144	LOLNPPPD_00913	ICNFDDEA_00912	LNCGHJMK_00043	GANCLMNP_01147
OG0001104	OENGLBIA_00604	BGOCFPNC_01060		LOLNPPPD_00898	ICNFDDEA_00927	LNCGHJMK_00058	GANCLMNP_01162
OG0001105	OENGLBIA_00741	BGOCFPNC_01283	JIJLMCDE_00032	LOLNPPPD_01018	ICNFDDEA_01071	LNCGHJMK_00205
OG0001106	OENGLBIA_00769		JIJLMCDE_00061	LOLNPPPD_01046	ICNFDDEA_01099	LNCGHJMK_00233	GANCLMNP_00905
OG0001107	OENGLBIA_00786	BGOCFPNC_00889	JIJLMCDE_00078		ICNFDDEA_01117	LNCGHJMK_00251	GANCLMNP_00345
OG0001108	OENGLBIA_00790	BGOCFPNC_00893	JIJLMCDE_00082		ICNFDDEA_01122	LNCGHJMK_00256	GANCLMNP_00350
OG0001109	OENGLBIA_00822	BGOCFPNC_00926		LOLNPPPD_00295	ICNFDDEA_01154	LNCGHJMK_00288	GANCLMNP_00200
OG0001110	OENGLBIA_00839	BGOCFPNC_00943	JIJLMCDE_00882	LOLNPPPD_00277	ICNFDDEA_01172	LNCGHJMK_00306
OG0001111	OENGLBIA_00840	BGOCFPNC_00944	JIJLMCDE_00883	LOLNPPPD_00276	ICNFDDEA_01173	LNCGHJMK_00307
OG0001112	OENGLBIA_00880	BGOCFPNC_00243	JIJLMCDE_00316	LOLNPPPD_00239	ICNFDDEA_01211	LNCGHJMK_00344
OG0001113	OENGLBIA_00885	BGOCFPNC_00238		LOLNPPPD_00234	ICNFDDEA_01216	LNCGHJMK_00349	GANCLMNP_01113
OG0001114	OENGLBIA_00953		JIJLMCDE_01007	LOLNPPPD_00782	ICNFDDEA_00031	LNCGHJMK_00668	GANCLMNP_00614
OG0001115	OENGLBIA_00983	BGOCFPNC_00690		LOLNPPPD_00564	ICNFDDEA_00062	LNCGHJMK_00637	GANCLMNP_00645
OG0001116	OENGLBIA_01063	BGOCFPNC_00610	JIJLMCDE_00231	LOLNPPPD_00485	ICNFDDEA_00140	LNCGHJMK_00558
OG0001117	OENGLBIA_01064	BGOCFPNC_00609	JIJLMCDE_00230	LOLNPPPD_00484	ICNFDDEA_00141	LNCGHJMK_00557
OG0001118	OENGLBIA_01065	BGOCFPNC_00608	JIJLMCDE_00229	LOLNPPPD_00483	ICNFDDEA_00142	LNCGHJMK_00556
OG0001119	OENGLBIA_01119	BGOCFPNC_00094	JIJLMCDE_00175	LOLNPPPD_00846	ICNFDDEA_00196	LNCGHJMK_00502
OG0001120	OENGLBIA_01120	BGOCFPNC_00093	JIJLMCDE_00174	LOLNPPPD_00845	ICNFDDEA_00197	LNCGHJMK_00501
OG0001121	OENGLBIA_01121	BGOCFPNC_00092	JIJLMCDE_00173	LOLNPPPD_00844	ICNFDDEA_00198	LNCGHJMK_00500
OG0001122	OENGLBIA_01122	BGOCFPNC_00091	JIJLMCDE_00172	LOLNPPPD_00843	ICNFDDEA_00199	LNCGHJMK_00499
OG0001123	OENGLBIA_01123	BGOCFPNC_00090	JIJLMCDE_00171	LOLNPPPD_00842	ICNFDDEA_00200	LNCGHJMK_00498
OG0001124	OENGLBIA_01124	BGOCFPNC_00089	JIJLMCDE_00170	LOLNPPPD_00841	ICNFDDEA_00201	LNCGHJMK_00497
OG0001125	OENGLBIA_01126	BGOCFPNC_00087	JIJLMCDE_00168	LOLNPPPD_00838	ICNFDDEA_00204	LNCGHJMK_00494
OG0001126	OENGLBIA_01127	BGOCFPNC_00086	JIJLMCDE_00167	LOLNPPPD_00837	ICNFDDEA_00205	LNCGHJMK_00493
OG0001127		BGOCFPNC_00334	JIJLMCDE_00965	LOLNPPPD_00364	ICNFDDEA_00315	LNCGHJMK_00384	GANCLMNP_00986
OG0001128	OENGLBIA_00015	BGOCFPNC_00545		LOLNPPPD_00348		LNCGHJMK_01146	GANCLMNP_00457
OG0001129	OENGLBIA_00188	BGOCFPNC_00427	JIJLMCDE_01133		ICNFDDEA_00503	LNCGHJMK_01247
OG0001130		BGOCFPNC_00251		LOLNPPPD_00154	ICNFDDEA_00777	LNCGHJMK_00885	GANCLMNP_00491
OG0001131	OENGLBIA_00920		JIJLMCDE_00002	LOLNPPPD_00815			GANCLMNP_00580
OG0001132	OENGLBIA_01220	BGOCFPNC_00518	JIJLMCDE_00946	LOLNPPPD_00383
OG0001133				LOLNPPPD_00002	ICNFDDEA_00626	LNCGHJMK_00733	GANCLMNP_00051
OG0001134				LOLNPPPD_00054	ICNFDDEA_00677	LNCGHJMK_00785	GANCLMNP_00786
OG0001135				LOLNPPPD_00063	ICNFDDEA_00686	LNCGHJMK_00794	GANCLMNP_00777
OG0001136				LOLNPPPD_00065	ICNFDDEA_00688	LNCGHJMK_00796	GANCLMNP_00775
OG0001137				LOLNPPPD_00134	ICNFDDEA_00757	LNCGHJMK_00865	GANCLMNP_00471
OG0001138				LOLNPPPD_00195	ICNFDDEA_00816	LNCGHJMK_00924	GANCLMNP_00530
OG0001139				LOLNPPPD_00207	ICNFDDEA_01243	LNCGHJMK_00376	GANCLMNP_01125
OG0001140				LOLNPPPD_00282	ICNFDDEA_01167	LNCGHJMK_00301	GANCLMNP_00213
OG0001141				LOLNPPPD_00396	ICNFDDEA_00284	LNCGHJMK_00415	GANCLMNP_00756
OG0001142				LOLNPPPD_00410	ICNFDDEA_00270	LNCGHJMK_00429	GANCLMNP_00170
OG0001143				LOLNPPPD_00432	ICNFDDEA_00247	LNCGHJMK_00451	GANCLMNP_00148
OG0001144				LOLNPPPD_00458	ICNFDDEA_00167	LNCGHJMK_00531	GANCLMNP_00245
OG0001145				LOLNPPPD_00465	ICNFDDEA_00160	LNCGHJMK_00538	GANCLMNP_00252
OG0001146				LOLNPPPD_00528	ICNFDDEA_00098	LNCGHJMK_00601	GANCLMNP_00681
OG0001147				LOLNPPPD_00575	ICNFDDEA_00051	LNCGHJMK_00648	GANCLMNP_00634
OG0001148				LOLNPPPD_00598	ICNFDDEA_00414	LNCGHJMK_01062	GANCLMNP_00563
OG0001149				LOLNPPPD_00633	ICNFDDEA_00449	LNCGHJMK_01027	GANCLMNP_00384
OG0001150				LOLNPPPD_00649	ICNFDDEA_01060	LNCGHJMK_00194	GANCLMNP_01006
OG0001151				LOLNPPPD_00688	ICNFDDEA_01020	LNCGHJMK_00154	GANCLMNP_00828
OG0001152				LOLNPPPD_00689	ICNFDDEA_01019	LNCGHJMK_00153	GANCLMNP_00829
OG0001153				LOLNPPPD_00690	ICNFDDEA_01018	LNCGHJMK_00152	GANCLMNP_00830
OG0001154				LOLNPPPD_00766	ICNFDDEA_00047	LNCGHJMK_00652	GANCLMNP_00630
OG0001155				LOLNPPPD_00893	ICNFDDEA_00932	LNCGHJMK_00063	GANCLMNP_00321
OG0001156				LOLNPPPD_00894	ICNFDDEA_00931	LNCGHJMK_00062	GANCLMNP_00322
OG0001157				LOLNPPPD_00895	ICNFDDEA_00930	LNCGHJMK_00061	GANCLMNP_00323
OG0001158				LOLNPPPD_00923	ICNFDDEA_00609	LNCGHJMK_00716	GANCLMNP_00034
OG0001159				LOLNPPPD_00971	ICNFDDEA_00827	LNCGHJMK_00935	GANCLMNP_00541
OG0001160				LOLNPPPD_01042	ICNFDDEA_01095	LNCGHJMK_00229	GANCLMNP_00901
OG0001161				LOLNPPPD_01084	ICNFDDEA_00497	LNCGHJMK_00979	GANCLMNP_01186
OG0001162				LOLNPPPD_01112	ICNFDDEA_00985	LNCGHJMK_00116	GANCLMNP_00739
OG0001163				LOLNPPPD_01127	ICNFDDEA_00871	LNCGHJMK_00002	GANCLMNP_00260
OG0001164				LOLNPPPD_01128	ICNFDDEA_00872	LNCGHJMK_00003	GANCLMNP_00261
OG0001165				LOLNPPPD_01151	ICNFDDEA_00895	LNCGHJMK_00026	GANCLMNP_00869
OG0001166				LOLNPPPD_01158	ICNFDDEA_00356	LNCGHJMK_01119	GANCLMNP_01084
OG0001167				LOLNPPPD_01219	ICNFDDEA_00392	LNCGHJMK_01084	GANCLMNP_00931
OG0001168				LOLNPPPD_01234	ICNFDDEA_01118	LNCGHJMK_00252	GANCLMNP_00346
OG0001169				LOLNPPPD_01238	ICNFDDEA_01115	LNCGHJMK_00249	GANCLMNP_00343
OG0001170				LOLNPPPD_01251	ICNFDDEA_00908	LNCGHJMK_00039	GANCLMNP_00856
OG0001171	OENGLBIA_00023	BGOCFPNC_00521	JIJLMCDE_00309
OG0001172	OENGLBIA_00025	BGOCFPNC_00523	JIJLMCDE_00311
OG0001173	OENGLBIA_00443	BGOCFPNC_00847	JIJLMCDE_00969
OG0001174	OENGLBIA_00466	BGOCFPNC_00261	JIJLMCDE_01039
OG0001175	OENGLBIA_00508	BGOCFPNC_00133	JIJLMCDE_01204
OG0001176	OENGLBIA_00544	BGOCFPNC_00555	JIJLMCDE_00552
OG0001177	OENGLBIA_00552	BGOCFPNC_00170	JIJLMCDE_00268
OG0001178	OENGLBIA_00728	BGOCFPNC_01270	JIJLMCDE_00019
OG0001179	OENGLBIA_00765	BGOCFPNC_00330	JIJLMCDE_00056
OG0001180	OENGLBIA_00832	BGOCFPNC_00936	JIJLMCDE_01185
OG0001181	OENGLBIA_00878	BGOCFPNC_00245	JIJLMCDE_00318
OG0001182	OENGLBIA_00905	BGOCFPNC_00218	JIJLMCDE_00840
OG0001183	OENGLBIA_00960	BGOCFPNC_00713	JIJLMCDE_01000
OG0001184	OENGLBIA_01054	BGOCFPNC_00619	JIJLMCDE_00240
OG0001185	OENGLBIA_01099	BGOCFPNC_00113	JIJLMCDE_00194
OG0001186	OENGLBIA_01146	BGOCFPNC_00067	JIJLMCDE_00148
OG0001187	OENGLBIA_01154	BGOCFPNC_00058	JIJLMCDE_00140
OG0001188	OENGLBIA_01168	BGOCFPNC_00044	JIJLMCDE_00126
OG0001189	OENGLBIA_01173	BGOCFPNC_00039	JIJLMCDE_00121
OG0001190	OENGLBIA_01174	BGOCFPNC_00038	JIJLMCDE_00119
OG0001191				LOLNPPPD_00278	ICNFDDEA_01171	LNCGHJMK_00305
OG0001192				LOLNPPPD_00691	ICNFDDEA_01017	LNCGHJMK_00151
OG0001193				LOLNPPPD_00839	ICNFDDEA_00203	LNCGHJMK_00495
OG0001194				LOLNPPPD_01103		LNCGHJMK_00123	GANCLMNP_00961
OG0001195				LOLNPPPD_01105		LNCGHJMK_00121	GANCLMNP_00959
OG0001196	OENGLBIA_00260	BGOCFPNC_00360
OG0001197	OENGLBIA_00603	BGOCFPNC_01061
OG0001198	OENGLBIA_00867		JIJLMCDE_00329
OG0001199		BGOCFPNC_00559, BGOCFPNC_00743
OG0001200		BGOCFPNC_00605	JIJLMCDE_00226
OG0001201				LOLNPPPD_00003		LNCGHJMK_00734
OG0001202				LOLNPPPD_00359		LNCGHJMK_01157
OG0001203				LOLNPPPD_00510		LNCGHJMK_00583
OG0001204					ICNFDDEA_01016	LNCGHJMK_00150
OG0001205					ICNFDDEA_01041	LNCGHJMK_00175
OG0001206						LNCGHJMK_00688	GANCLMNP_00594
