# Supplementary material for: Comparative Genomics Insights Into the Evolutionary Disparities Between Nitroplast‐Evolved Ecotype UCYN‐A2 and Its Closest Relative UCYN‐A1
Source: Ecol Evol. 2025 Jul 7;15(7):e71739. doi: 10.1002/ece3.71739 (PMC12234771; doi:10.1002/ece3.71739)
Supplement: Supplementary file 5 — Table S4. INDELs identified in the 1020 single‐copy orthologous genes among the seven UCYN‐A strains. [file ECE3-15-e71739-s006.xlsx]

## Sheet: Sheet1
Table S4. INDELs identified in the 1020 single-copy orthologous genes among the seven UCYN-A strains.
File name	Ref ID	Repeat times	Seq ID	Taxa ID	Type	Start	End	Indel length	Sequence
OG0000044_m	A11_00018	4	A21_00345	A21	Deletion	1021	1035	15	TCTATGTCACATTAA
OG0000044_m	A11_00018	4	A22_00332	A22	Deletion	1021	1035	15	TCTATGTCACATTAA
OG0000044_m	A11_00018	4	A23_01143	A23	Deletion	1021	1035	15	TCTATGTCACATTAA
OG0000044_m	A11_00018	4	A24_00454	A24	Deletion	1021	1035	15	TCTATGTCACATTAA
OG0000045_m	A11_00021	8	A21_00342	A21	Insertion	1	9	9	GTGAAACAA
OG0000045_m	A11_00021	8	A22_00335	A22	Insertion	1	9	9	GTGAAACAA
OG0000045_m	A11_00021	8	A23_01140	A23	Insertion	1	9	9	GTGAAACAA
OG0000045_m	A11_00021	8	A24_00451	A24	Insertion	1	9	9	GTGAAACAA
OG0000045_m	A11_00021	8	A21_00342	A21	Insertion	1902	1904	3	TGT
OG0000045_m	A11_00021	8	A22_00335	A22	Insertion	1902	1904	3	TGT
OG0000045_m	A11_00021	8	A23_01140	A23	Insertion	1902	1904	3	TGT
OG0000045_m	A11_00021	8	A24_00451	A24	Insertion	1902	1904	3	TGT
OG0000046_m	A11_00022	4	A21_00341	A21	Deletion	1873	1881	9	ATATCCTAA
OG0000046_m	A11_00022	4	A22_00336	A22	Deletion	1873	1881	9	ATATCCTAA
OG0000046_m	A11_00022	4	A23_01139	A23	Deletion	1873	1881	9	ATATCCTAA
OG0000046_m	A11_00022	4	A24_00450	A24	Deletion	1873	1881	9	ATATCCTAA
OG0000047_m	A11_00024	4	A21_00340	A21	Deletion	1	6	6	ATGTAT
OG0000047_m	A11_00024	4	A22_00337	A22	Deletion	1	6	6	ATGTAT
OG0000047_m	A11_00024	4	A23_01138	A23	Deletion	1	6	6	ATGTAT
OG0000047_m	A11_00024	4	A24_00449	A24	Deletion	1	6	6	ATGTAT
OG0000048_m	A11_00026	4	A21_00339	A21	Deletion	1	54	54	TTGATTTTATCAATATACGTTTTAGATAACCAAGGAGAAATAACCAAGGAGAAA
OG0000048_m	A11_00026	4	A22_00338	A22	Deletion	1	54	54	TTGATTTTATCAATATACGTTTTAGATAACCAAGGAGAAATAACCAAGGAGAAA
OG0000048_m	A11_00026	4	A23_01137	A23	Deletion	1	54	54	TTGATTTTATCAATATACGTTTTAGATAACCAAGGAGAAATAACCAAGGAGAAA
OG0000048_m	A11_00026	4	A24_00448	A24	Deletion	1	54	54	TTGATTTTATCAATATACGTTTTAGATAACCAAGGAGAAATAACCAAGGAGAAA
OG0000052_m	A11_00030	4	A21_00335	A21	Deletion	1	12	12	ATGGATAGGTCT
OG0000052_m	A11_00030	4	A22_00342	A22	Deletion	1	12	12	ATGGATAGGTCT
OG0000052_m	A11_00030	4	A23_01133	A23	Deletion	1	12	12	ATGGATAGGTCT
OG0000052_m	A11_00030	4	A24_00444	A24	Deletion	1	12	12	ATGGATAGGTCT
OG0000058_m	A11_00037	8	A21_00328	A21	Deletion	582	736	155	TAAAGCATTGACAGTCTTCTCCGTACCATTAATTAACTACAAATTACAGGCTACAGATTTAGTTTTATTACAAAACCTAAATCAATCTTATTTACCGCATGCGGGAAAACTCTTACCATCAAATGTTCTTAGTCAAGACTTTATTGTTCCTTGGC
OG0000058_m	A11_00037	8	A22_00349	A22	Deletion	582	736	155	TAAAGCATTGACAGTCTTCTCCGTACCATTAATTAACTACAAATTACAGGCTACAGATTTAGTTTTATTACAAAACCTAAATCAATCTTATTTACCGCATGCGGGAAAACTCTTACCATCAAATGTTCTTAGTCAAGACTTTATTGTTCCTTGGC
OG0000058_m	A11_00037	8	A23_01126	A23	Deletion	582	736	155	TAAAGCATTGACAGTCTTCTCCGTACCATTAATTAACTACAAATTACAGGCTACAGATTTAGTTTTATTACAAAACCTAAATCAATCTTATTTACCGCATGCGGGAAAACTCTTACCATCAAATGTTCTTAGTCAAGACTTTATTGTTCCTTGGC
OG0000058_m	A11_00037	8	A24_01077	A24	Deletion	582	736	155	TAAAGCATTGACAGTCTTCTCCGTACCATTAATTAACTACAAATTACAGGCTACAGATTTAGTTTTATTACAAAACCTAAATCAATCTTATTTACCGCATGCGGGAAAACTCTTACCATCAAATGTTCTTAGTCAAGACTTTATTGTTCCTTGGC
OG0000058_m	A11_00037	8	A21_00328	A21	Deletion	747	837	91	ACATCTTTTAAGAGATTATACTCAATATCAATTAGGATGTTCTTTTCAGTCAGTAGTTTTAATAGATAGTTTACCTAATTTAGAATTTTAA
OG0000058_m	A11_00037	8	A22_00349	A22	Deletion	747	837	91	ACATCTTTTAAGAGATTATACTCAATATCAATTAGGATGTTCTTTTCAGTCAGTAGTTTTAATAGATAGTTTACCTAATTTAGAATTTTAA
OG0000058_m	A11_00037	8	A23_01126	A23	Deletion	747	837	91	ACATCTTTTAAGAGATTATACTCAATATCAATTAGGATGTTCTTTTCAGTCAGTAGTTTTAATAGATAGTTTACCTAATTTAGAATTTTAA
OG0000058_m	A11_00037	8	A24_01077	A24	Deletion	747	837	91	ACATCTTTTAAGAGATTATACTCAATATCAATTAGGATGTTCTTTTCAGTCAGTAGTTTTAATAGATAGTTTACCTAATTTAGAATTTTAA
OG0000059_m	A11_00038	4	A21_00327	A21	Deletion	1	36	36	ATGCCCAGTAGTAATACTTTTGAAAAGATTAGAATA
OG0000059_m	A11_00038	4	A22_00350	A22	Deletion	1	36	36	ATGCCCAGTAGTAATACTTTTGAAAAGATTAGAATA
OG0000059_m	A11_00038	4	A23_01125	A23	Deletion	1	36	36	ATGCCCAGTAGTAATACTTTTGAAAAGATTAGAATA
OG0000059_m	A11_00038	4	A24_01078	A24	Deletion	1	36	36	ATGCCCAGTAGTAATACTTTTGAAAAGATTAGAATA
OG0000060_m	A11_00039	5	A21_01153	A21	Deletion	1	372	372	ATGAGAAAAAAAATTAATCTTGCTATTGATACATTAATTGTTTTTAATCGTCGACAGAAACAAAAAATAATAATCTTTTTAGTTATTTTCTTAGGAAGTTTATGCACTCAATTTATTTTTTCTTCACTTTTACCTGTATATTCTCATAACAAACCAGCAGAAATAAGAGGTGTTTGGTTGACTAATATAGATAGTGAAGTATTGTTCGATTCAAAAGTGTTAACTGAAAGTATAAATACCCTCTCCGAGCTTAACTTTAATACTCTTTATCCTGCTGTTTGGAATTGGGGTTATACTTTATATCCTTCTGATATTGCTCAGTCTAAAATCGGAGAGAGTTTAGATCCCGAAGAAAAACTTCAAGAAAGAGAT
OG0000060_m	A11_00039	5	A22_00351	A22	Deletion	1	198	198	ATGAGAAAAAAAATTAATCTTGCTATTGATACATTAATTGTTTTTAATCGTCGACAGAAACAAAAAATAATAATCTTTTTAGTTATTTTCTTAGGAAGTTTATGCACTCAATTTATTTTTTCTTCACTTTTACCTGTATATTCTCATAACAAACCAGCAGAAATAAGAGGTGTTTGGTTGACTAATATAGATAGTGAA
OG0000060_m	A11_00039	5	A23_01124	A23	Deletion	1	198	198	ATGAGAAAAAAAATTAATCTTGCTATTGATACATTAATTGTTTTTAATCGTCGACAGAAACAAAAAATAATAATCTTTTTAGTTATTTTCTTAGGAAGTTTATGCACTCAATTTATTTTTTCTTCACTTTTACCTGTATATTCTCATAACAAACCAGCAGAAATAAGAGGTGTTTGGTTGACTAATATAGATAGTGAA
OG0000060_m	A11_00039	5	A24_01079	A24	Deletion	1	198	198	ATGAGAAAAAAAATTAATCTTGCTATTGATACATTAATTGTTTTTAATCGTCGACAGAAACAAAAAATAATAATCTTTTTAGTTATTTTCTTAGGAAGTTTATGCACTCAATTTATTTTTTCTTCACTTTTACCTGTATATTCTCATAACAAACCAGCAGAAATAAGAGGTGTTTGGTTGACTAATATAGATAGTGAA
OG0000060_m	A11_00039	5	A23_01124	A23	Insertion	1241	1267	27	TTTTTCCTACATCAATTGATCGTCCAT
OG0000063_m	A11_00042	1	A22_00354	A22	Insertion	1	33	33	ATGGTAATCTTGAAAAATTTCAAAAAAAAAACA
OG0000064_m	A11_00043	8	A21_01157	A21	Insertion	1	522	522	ATGACTTTCAAGATTAAAAAATCAACATTTTTTCTGGGATTAGGAATTTTTTTGTTGTGGATCGAGGAAAGTCTATATCATAACATCGTAACTTTGAGTGAGTGGATCTTACCGATTATGGTTCTTGTTGGAATCTTTCTTTTGAAAGAGCAGATTAAGAATCAGAAACAAAAAAAGTGTTCTATTTCATCTTCACTGACTCTAAGCGATTTGAATCAAGTTATTTCTGATGCAAAGGAAATTATAAATTGTATTGTGGAAGAAGATCCCAGTCAGAACATATCTAATTTAAAAATACAGCTCCAAATTTTGGAAAATAATCCTCACCTATCGTCTTTTTCTATTGGAATAGTTGGAAAAAACAATACAGGAAAAACTAGTTTGAAGAAATTATTAAAT…
OG0000064_m	A11_00043	8	A22_00355	A22	Insertion	1	522	522	ATGACTTTCAAGATTAAAAAATCAACATTTTTTCTGGGATTAGGAATTTTTTTGTTGTGGATCGAGGAAAGTCTATATCATAACATCGTAACTTTGAGTGAGTGGATCTTACCGATTATGGTTCTTGTTGGAATCTTTCTTTTGAAAGAGCAGATTAAGAATCAGAAACAAAAAAAGTATTCTATTTCATCTTCACTGACTCTAAGCGATTTGAATCAAGTTATTTCTGATGCAAAGGAAATTATAAATTGTATTGTGGAAGAAGATCCCAGTCAGAACATATCTAATTTAAAAATACAGCTCCAAATTTTGGAAAATAATCCTCACCTATCGTCTTTTTCTATTGGAATAGTTGGAAAAAACAATACAGGAAAAACTAGTTTGAAGAAATTATTAAAT…
OG0000064_m	A11_00043	8	A23_01120	A23	Insertion	1	522	522	ATGACTTTCAAGATTAAAAAATCAACATTTTTTCTGGGATTAGGAATTTTTTTGTTGTGGATCGAGGAAAGTCTATATCATAACATCGTAACTTTAAGTGAGTGGATCTTACCGATTATGGTTCTTGTTGGAATCTTTCTTTTGAAAGAGCAGATTAAGAATCAGAAACAAAAAAAGTGTTCTATTTCATCTTCACTGACTCTAAGCGATTTGAATCAAGTTATTTCTGATGCAAAGGAAATTATAAATTGTATTGTGGAAGAAGATCCCAGTCAGAACATATCTAATTTAAAAATACAGCTCCAAATTTTGGAAAATAATCCTCACCTATCGTCTTTTTCTATTGGAATAGTTGGAAAAAACAATACAGGAAAAACTAGTTTGAAGAAATTATTAAAT…
OG0000064_m	A11_00043	8	A24_01083	A24	Insertion	1	522	522	ATGACTTTCAAGATTAAAAAATCAACATTTTTTCTGGGATTAGGAATTTTTTTGTTGTGGATCGAGGAAAGTCTATATCATAACATCGTAACTTTGAGTGAGTGGATCTTACCGATTATGGTTCTTGTTGGAATCTTTCTTTTGAAAGAGCAGATTAAGAATCAGAAACAAAAAAAGTGTTCTATTTCATCTTCACTGACTCTAAGCGATTTGAATCAAGTTATTTCTGATGCAAAGGAAATTATAAATTGTATTGTGGAAGAAGATCCCAGTCAGAACATATCTAATTTAAAAATACAGCTCCAAATTTTGGAAAATAATCCTCACCTATCGTCTTTTTCTATTGGAATAGTTGGAAAAAACAATACAGGAAAAACTAGTTTGAAGAAATTATTAAAT…
OG0000064_m	A11_00043	8	A21_01157	A21	Insertion	1364	1372	9	TTACAGTTC
OG0000064_m	A11_00043	8	A22_00355	A22	Insertion	1364	1372	9	TTACAGTTC
OG0000064_m	A11_00043	8	A23_01120	A23	Insertion	1364	1372	9	TTACAGTTC
OG0000064_m	A11_00043	8	A24_01083	A24	Insertion	1364	1372	9	TTACAGTTC
OG0000065_m	A11_00045	8	A21_01159	A21	Insertion	784	789	6	GACCAT
OG0000065_m	A11_00045	8	A22_00357	A22	Insertion	784	789	6	GACCAT
OG0000065_m	A11_00045	8	A23_01118	A23	Insertion	784	789	6	GACCAT
OG0000065_m	A11_00045	8	A24_01085	A24	Insertion	784	789	6	GACCAT
OG0000065_m	A11_00045	8	A21_01159	A21	Insertion	820	831	12	GATACTACAGTT
OG0000065_m	A11_00045	8	A22_00357	A22	Insertion	820	831	12	GACACTACAGTT
OG0000065_m	A11_00045	8	A23_01118	A23	Insertion	820	831	12	GATACTACAGTT
OG0000065_m	A11_00045	8	A24_01085	A24	Insertion	820	831	12	GATACTACAGTT
OG0000066_m	A11_00046	4	A21_01160	A21	Deletion	7	9	3	GAA
OG0000066_m	A11_00046	4	A22_00358	A22	Deletion	7	9	3	GAA
OG0000066_m	A11_00046	4	A23_01117	A23	Deletion	7	9	3	GAA
OG0000066_m	A11_00046	4	A24_01086	A24	Deletion	7	9	3	GAA
OG0000069_m	A11_00049	4	A21_01163	A21	Insertion	295	504	210	ATTGTAGAAGATTTTTCTGAGACTCTATCATCAGAAGGATATTTCGATCCTAAGGTTTGGATGTATGAACAACTATCATTATCCGTACCTTTGAGAAAATTATGTAGCAATAATTGTCAAATACCAGTAAGTATTGATAAAAAAAGTTCGATTTCAATTAATAATTACTGGAAAGGTTTGGAAAACTTTAAGAAAAAATTACCAAAGTAA
OG0000069_m	A11_00049	4	A22_00361	A22	Insertion	295	504	210	ATTGTAGAAGATTTTTCTGAGACTCTATCATCAGAAGGATATTTCGATCCTAAGGTTTGGATGTATGAACAACTATCATTATCCGTACCTTTGAGAAAATTATGTAGCAATGATTGTCAAATACCAGTAAGTATTGATAAAAAAAGTTCGATTTCAATTAATAATTACTGGAAAGGTTTGGAAAACTTTAAGAAAAAATTACCAAAGTAA
OG0000069_m	A11_00049	4	A23_01114	A23	Insertion	295	504	210	ATTGTAGAAGATTTTTCTGAGACTCTATCATCAGAAGGATATTTCGATCCTAAGGTTTGGATGTATGAACAACTATCATTATCCGTACCTTTGAGAAAATTATGTAGCAATGATTGTCAAATACCAGTAAGTATTGATAAAAAAAGTTCGATTTCAATTAATAATTACTGGAAAGGTTTGGAAAACTTTAAGAAAAAATTACCAAAGTAA
OG0000069_m	A11_00049	4	A24_01089	A24	Insertion	295	504	210	ATTGTAGAAGATTTTTCTGAGACTCTATCATCAGAAGGATATTTCGATCCTAAGGTTTGGATGTATGAACAACTATCATTATCCGTACCTTTGAGAAAATTATGTAGTAATGATTGTCAAATACCAGTAAGTATTGATAAAAAAAGTTCGATTTCAATTAATAATTACTGGAAAGGTTTGGAAAACTTTAAGAAAAAATTACCAAAGTAA
OG0000070_m	A11_00050	12	A21_01164	A21	Insertion	1	95	95	ATGAAAATTAATGTTGAAGAAATTAAGTCTTATATTAAGAAACCCTCTTATCCAATATATGTTTTTGATAGAGTTTCTTCTACTAATGCTGTAGC
OG0000070_m	A11_00050	12	A22_00362	A22	Insertion	1	95	95	ATGAAAATTAATGTTGAAGAAATTAAGTCTTATATTAAGAAACCCTCTTATCCAATATATGTTTTTGATAGAGTTTCTTCTACTAATGCTGTAGC
OG0000070_m	A11_00050	12	A23_01113	A23	Insertion	1	95	95	ATGAAAATTAATGTTGAAGAAATTAAGTCTTATATTAAGAAACCCTCTTATCCAATATATGTTTTTGATAGAGTTTCTTCTACTAATGCTGTAGC
OG0000070_m	A11_00050	12	A24_01090	A24	Insertion	1	95	95	ATGAAAATTAATGTTGAAGAAATTAAGTCTTATATTAAGAAACCCTCTTATCCAATATATGTTTTTGATAGAGTTTCTTCTACTAATGCTGTAGC
OG0000070_m	A11_00050	12	A21_01164	A21	Insertion	108	108	1	G
OG0000070_m	A11_00050	12	A22_00362	A22	Insertion	108	108	1	G
OG0000070_m	A11_00050	12	A23_01113	A23	Insertion	108	108	1	G
OG0000070_m	A11_00050	12	A24_01090	A24	Insertion	108	108	1	G
OG0000070_m	A11_00050	12	A21_01164	A21	Insertion	727	765	39	TCTGGAGCTATATCTTTAGGCTATAGTTCTAGATTTTGA
OG0000070_m	A11_00050	12	A22_00362	A22	Insertion	727	765	39	TCTGGAGCTATATCTTTAGGCTATAGTTCTAGATTTTGA
OG0000070_m	A11_00050	12	A23_01113	A23	Insertion	727	765	39	TCTGGAGCTATATCTTTAGGCTATAGTTCTAGATTTTGA
OG0000070_m	A11_00050	12	A24_01090	A24	Insertion	727	732	6	TCTTGA
OG0000071_m	A11_00052	4	A21_01165	A21	Deletion	853	858	6	GATTAA
OG0000071_m	A11_00052	4	A22_00364	A22	Deletion	853	858	6	GATTAA
OG0000071_m	A11_00052	4	A23_01112	A23	Deletion	853	858	6	GATTAA
OG0000071_m	A11_00052	4	A24_01091	A24	Deletion	853	858	6	GATTAA
OG0000072_m	A11_00053	4	A21_01166	A21	Deletion	436	438	3	TAA
OG0000072_m	A11_00053	4	A22_00365	A22	Deletion	436	438	3	TAA
OG0000072_m	A11_00053	4	A23_01111	A23	Deletion	436	438	3	TAA
OG0000072_m	A11_00053	4	A24_01092	A24	Deletion	436	438	3	TAA
OG0000073_m	A11_00054	6	A22_00366	A22	Deletion	1	18	18	ATGTTTTCAAAAAATACT
OG0000073_m	A11_00054	6	A23_01110	A23	Deletion	1	18	18	ATGTTTTCAAAAAATACT
OG0000073_m	A11_00054	6	A21_01167	A21	Deletion	1225	1230	6	AGATAG
OG0000073_m	A11_00054	6	A22_00366	A22	Deletion	1225	1230	6	AGATAG
OG0000073_m	A11_00054	6	A23_01110	A23	Deletion	1225	1230	6	AGATAG
OG0000073_m	A11_00054	6	A24_01093	A24	Deletion	1225	1230	6	AGATAG
OG0000074_m	A11_00055	4	A21_01168	A21	Insertion	721	723	3	AAG
OG0000074_m	A11_00055	4	A22_00367	A22	Insertion	721	723	3	AAG
OG0000074_m	A11_00055	4	A23_01109	A23	Insertion	721	723	3	AAG
OG0000074_m	A11_00055	4	A24_00956	A24	Insertion	721	723	3	AAG
OG0000075_m	A11_00056	8	A21_01169	A21	Deletion	229	234	6	ATTAAA
OG0000075_m	A11_00056	8	A22_00368	A22	Deletion	229	234	6	ATTAAA
OG0000075_m	A11_00056	8	A23_01108	A23	Deletion	229	234	6	ATTAAA
OG0000075_m	A11_00056	8	A24_00955	A24	Deletion	229	234	6	ATTAAA
OG0000075_m	A11_00056	8	A21_01169	A21	Deletion	682	684	3	TAA
OG0000075_m	A11_00056	8	A22_00368	A22	Deletion	682	684	3	TAA
OG0000075_m	A11_00056	8	A23_01108	A23	Deletion	682	684	3	TAA
OG0000075_m	A11_00056	8	A24_00955	A24	Deletion	682	684	3	TAA
OG0000076_m	A11_00057	2	A21_01170	A21	Deletion	1	159	159	ATGGAAAAAGAAATTTCTATCTTTCGTATTTCCCCTTTAATACAATTTACATTAATTAGTTTATATATTTCTTTAACCATTCCTCTACCATTTCTCGCAGAAATAACTGATTCTTCTATTTCAGTTACAGCTTTATGGATCGGAATTGCTATAGGAGGA
OG0000076_m	A11_00057	2	A22_00369	A22	Deletion	1	159	159	ATGGAAAAAGAAATTTCTATCTTTCGTATTTCCCCTTTAATACAATTTACATTAATTAGTTTATATATTTCTTTAACCATTCCTCTACCATTTCTCGCAGAAATAACTGATTCTTCTATTTCAGTTACAGCTTTATGGATCGGAATTGCTATAGGAGGA
OG0000077_m	A11_00058	4	A21_01171	A21	Insertion	1609	1623	15	AAAAGTATCTCTTAA
OG0000077_m	A11_00058	4	A22_00370	A22	Insertion	1609	1623	15	AAAAGTATCTCTTAA
OG0000077_m	A11_00058	4	A23_01106	A23	Insertion	1609	1623	15	AAAAGTATCTCTTAA
OG0000077_m	A11_00058	4	A24_00953	A24	Insertion	1609	1623	15	AAAAGTATCTCTTAA
OG0000078_m	A11_00060	4	A21_01202	A21	Insertion	1338	1340	3	AAG
OG0000078_m	A11_00060	4	A22_00372	A22	Insertion	1338	1340	3	AAG
OG0000078_m	A11_00060	4	A23_01104	A23	Insertion	1338	1340	3	AAG
OG0000078_m	A11_00060	4	A24_00951	A24	Insertion	1338	1340	3	AAG
OG0000080_m	A11_00062	8	A21_01204	A21	Deletion	270	290	21	AATAACAATACATAGCAGAGA
OG0000080_m	A11_00062	8	A22_00374	A22	Deletion	270	290	21	AATAACAATACATAGCAGAGA
OG0000080_m	A11_00062	8	A23_01102	A23	Deletion	270	290	21	AATAACAATACATAGCAGAGA
OG0000080_m	A11_00062	8	A24_00949	A24	Deletion	270	290	21	AATAACAATACATAGCAGAGA
OG0000080_m	A11_00062	8	A21_01204	A21	Deletion	385	402	18	AATACTGATTACATATAG
OG0000080_m	A11_00062	8	A22_00374	A22	Deletion	385	402	18	AATACTGATTACATATAG
OG0000080_m	A11_00062	8	A23_01102	A23	Deletion	385	402	18	AATACTGATTACATATAG
OG0000080_m	A11_00062	8	A24_00949	A24	Deletion	385	402	18	AATACTGATTACATATAG
OG0000084_m	A11_00067	4	A21_01185	A21	Deletion	1	15	15	ATGCAAAATAATTAT
OG0000084_m	A11_00067	4	A22_00379	A22	Deletion	1	15	15	ATGCAAAATAATTAT
OG0000084_m	A11_00067	4	A23_01097	A23	Deletion	1	15	15	ATGCAAAATAATTAT
OG0000084_m	A11_00067	4	A24_00944	A24	Deletion	1	15	15	ATGCAAAATAATTAT
OG0000087_m	A11_00070	8	A21_01188	A21	Insertion	861	870	10	AAATAACAAT
OG0000087_m	A11_00070	8	A22_00382	A22	Insertion	861	870	10	AAATAACAAT
OG0000087_m	A11_00070	8	A23_01094	A23	Insertion	861	870	10	AAATAACAAT
OG0000087_m	A11_00070	8	A24_00941	A24	Insertion	861	870	10	AAATAACAAT
OG0000087_m	A11_00070	8	A21_01188	A21	Insertion	875	900	26	ATAATATTTCTACTAAGGGGAGGTAA
OG0000087_m	A11_00070	8	A22_00382	A22	Insertion	875	900	26	ATAATATTTCTACTAAGGGGAGGTAA
OG0000087_m	A11_00070	8	A23_01094	A23	Insertion	875	900	26	ATAATATTTCTACTAAGGGGAGGTAA
OG0000087_m	A11_00070	8	A24_00941	A24	Insertion	875	900	26	ATAATATTTCTACTAAGGGGAGGTAA
OG0000088_m	A11_00071	4	A21_01189	A21	Insertion	1343	1345	3	ATA
OG0000088_m	A11_00071	4	A22_00383	A22	Insertion	1343	1345	3	ATA
OG0000088_m	A11_00071	4	A23_01093	A23	Insertion	1343	1345	3	ATA
OG0000088_m	A11_00071	4	A24_00940	A24	Insertion	1343	1345	3	ATA
OG0000089_m	A11_00072	4	A21_01190	A21	Deletion	1	6	6	ATGCTT
OG0000089_m	A11_00072	4	A22_00384	A22	Deletion	1	6	6	ATGCTT
OG0000089_m	A11_00072	4	A23_01092	A23	Deletion	1	6	6	ATGCTT
OG0000089_m	A11_00072	4	A24_00939	A24	Deletion	1	6	6	ATGCTT
OG0000093_m	A11_00076	8	A21_01194	A21	Insertion	1	36	36	ATGAATAGAAAAAAATTTGTTGCACTCAGTCTCTTG
OG0000093_m	A11_00076	8	A22_00388	A22	Insertion	1	36	36	ATGAATAGAAAAAAATTTGTTGCACTCAGTCTCTTG
OG0000093_m	A11_00076	8	A23_01088	A23	Insertion	1	36	36	ATGAATAGAAAAAAATTTGTTGCACTCAGTCTCTTG
OG0000093_m	A11_00076	8	A24_00935	A24	Insertion	1	36	36	ATGAATAGAAAAAAATTTGTTGCACTCAGTCTCTTG
OG0000093_m	A11_00076	8	A21_01194	A21	Insertion	781	795	15	AAAAACTTAATTTAA
OG0000093_m	A11_00076	8	A22_00388	A22	Insertion	781	795	15	AAAAACTTAATTTAA
OG0000093_m	A11_00076	8	A23_01088	A23	Insertion	781	795	15	AAAAACTTAATTTAA
OG0000093_m	A11_00076	8	A24_00935	A24	Insertion	781	795	15	AAAAACTTAATTTAA
OG0000094_m	A11_00077	4	A21_01216	A21	Insertion	1	564	564	ATGAGAACTCGTACTGTTACGACAAAACCTTTCAAAGATCAAAAGCCTGGAACTTCAGGATTGCGCAAACCTGTTACTATTTTTCAGCAATCGAATTATTTGGAAAACTTTATTCAATCTATTTTTAATAGCATAAATATTTCTGAAACATCGACTTTGATTGTTGGTGGTGATGGACGTTACTATAATTCCCAAGCAATTCAAATTATTATAAAAATTGCAGCTGCTAATTCTATTAAACGAATTTTAGTAGGTCATAAAGGTATTTTTTCGACTCCCGCTATATCTGCAGCCATAAGATACCATAGAGCTTTTGGAGGAATTATATTATCTGCTAGTCACAATCCGGGAGGGGTAAATGGTGATTTTGGGATAAAGTACAATACAGAACATGGCGGA…
OG0000094_m	A11_00077	4	A22_00389	A22	Insertion	1	564	564	ATGAGAACTCGTACTGTTACGACAAAACCTTTCAAAGATCAAAAGCCTGGAACTTCAGGATTGCGCAAACCTGTTACTATTTTTCAGCAATCTAATTATTTGGAAAACTTTATTCAATCTATTTTTAATAGCATAAATATTTCTGAAACATCGACTTTGATTGTTGGTGGTGATGGACGTTACTATAATTCCCAAGCAATTCAAATTATTATAAAAATTGCAGCTGCTAATTCTATTAAACGAATTTTAGTAGGTCATAAAGGTATTTTTTCGACTCCCGCTATATCTGCAGCCATAAGATACCATAAAGCTTTTGGAGGAATTATATTATCTGCTAGTCACAATCCGGGAGGGGTAAATGGTGATTTTGGGATAAAGTACAATACAGAACATGGCGGA…
OG0000094_m	A11_00077	4	A23_01087	A23	Insertion	1	564	564	ATGAGAACTCGTACTGTTACGACAAAACCTTTCAAAGATCAAAAGCCTGGAACTTCAGGATTGCGCAAACCTGTTACTATTTTTCAGCAATCGAATTATTTGGAAAACTTTATTCAATCTATTTTTAATAGCATAAATATTTCTGAAACATCGACTTTGATTGTTGGTGGTGATGGACGTTACTATAATTCCCAAGCAATTCAAATTATTATAAAAATTGCAGCTGCTAATTCTATTAAACGAATTTTAGTAGGTCATAAAGGTATTTTTTCGACTCCCGCTATATCTGCAGCCATAAGATACCATAGAGCTTTTGGAGGAATTATATTATCTGCTAGTCACAATCCGGGAGGGGTAAATGGTGATTTTGGGATAAAGTACAATACAGAACATGGCGGA…
OG0000094_m	A11_00077	4	A24_00934	A24	Insertion	1	564	564	ATGAGAACTCGTACTGTTACGACAAAACCTTTCAAAGATCAAAAGCCTGGAACTTCAGGATTGCGCAAACCTGTTACTATTTTTCAGCAATCGAATTATTTGGAAAACTTTATTCAATCTATTTTTAATAGCATAAATATTTCTGAAACATCGACTTTGATTGTTGGTGGTGATGGACGTTACTATAATTCCCAAGCAATTCAAATTATTATAAAAATTGCAGCTGCTAATTCTATTAAACGAATTTTAGTAGGTCATAAAGGTATTTTTTCGACTCCCGCTATATCTGCAGCCATAAGATACCATAGAGCTTTTGGAGGAATTATATTATCTGCTAGTCACAATCCGGGAGGGGTAAATGGTGATTTTGGGATAAAGTACAATACAGAACATGGCGGA…
OG0000096_m	A11_00079	8	A21_01218	A21	Insertion	1	6	6	ATGGTG
OG0000096_m	A11_00079	8	A22_00391	A22	Insertion	1	6	6	ATGGTG
OG0000096_m	A11_00079	8	A23_01085	A23	Insertion	1	6	6	ATGGTG
OG0000096_m	A11_00079	8	A24_00932	A24	Insertion	1	6	6	ATGGTG
OG0000096_m	A11_00079	8	A21_01218	A21	Insertion	265	273	9	GATGAAAAC
OG0000096_m	A11_00079	8	A22_00391	A22	Insertion	265	273	9	GATGAAAAC
OG0000096_m	A11_00079	8	A23_01085	A23	Insertion	265	273	9	GATGAAAAC
OG0000096_m	A11_00079	8	A24_00932	A24	Insertion	265	273	9	GATGAAAAC
OG0000100_m	A11_00083	4	A21_00580	A21	Insertion	127	129	3	AAA
OG0000100_m	A11_00083	4	A22_00396	A22	Insertion	127	129	3	AAA
OG0000100_m	A11_00083	4	A23_01080	A23	Insertion	127	129	3	AAA
OG0000100_m	A11_00083	4	A24_00927	A24	Insertion	127	129	3	AAA
OG0000104_m	A11_00089	4	A21_00586	A21	Deletion	109	114	6	CATAAG
OG0000104_m	A11_00089	4	A22_00402	A22	Deletion	109	114	6	CATAAG
OG0000104_m	A11_00089	4	A23_01074	A23	Deletion	109	114	6	CATAAG
OG0000104_m	A11_00089	4	A24_00921	A24	Deletion	109	114	6	CATAAG
OG0000108_m	A11_00093	4	A21_00590	A21	Deletion	1078	1089	12	AAATTAAGCTAG
OG0000108_m	A11_00093	4	A22_00406	A22	Deletion	1078	1089	12	AAATTAAGCTAG
OG0000108_m	A11_00093	4	A23_01070	A23	Deletion	1078	1089	12	AAATTAAGCTAG
OG0000108_m	A11_00093	4	A24_00917	A24	Deletion	1078	1089	12	AAATTAAGCTAG
OG0000109_m	A11_00094	1	A24_00556	A24	Deletion	1	84	84	TTGCAAAAATTACTTAACATCGCTAAGGTTATAGATGCTATTAATGAATGGATAGGCAGATTTGCTTATTGGATAATCTTATTA
OG0000114_m	A11_00099	4	A21_00596	A21	Deletion	1252	1314	63	CAAGAATTTTCTCCTATAATTTATCCTCTAGATAATTCAGCAGAAGATAATGTAAAAACTTAG
OG0000114_m	A11_00099	4	A22_00412	A22	Deletion	1252	1314	63	CAAGAATTTTCTCCTATAATTTATCCTCTAGATAATTCAGCAGAAGATAATGTAAAAACTTAG
OG0000114_m	A11_00099	4	A23_01064	A23	Deletion	1252	1314	63	CAAGAATTTTCTCCTATAATTTATCCTCTAGATAATTCAGCAGAAGATAATGTAAAAACTTAG
OG0000114_m	A11_00099	4	A24_00561	A24	Deletion	1252	1314	63	CAAGAATTTTCTCCTATAATTTATCCTCTAGATAATTCAGCAGAAGATAATGTAAAAACTTAG
OG0000117_m	A11_00102	4	A21_00600	A21	Deletion	1	60	60	ATGAGTACAAGAAAATATATTAACATTAGAGTAATGGAGCTAAGAGAAAGAGGATCATTC
OG0000117_m	A11_00102	4	A22_00416	A22	Deletion	1	60	60	ATGAGTACAAGAAAATATATTAACATTAGAGTAATGGAGCTAAGAGAAAGAGGATCATTC
OG0000117_m	A11_00102	4	A23_01060	A23	Deletion	1	60	60	ATGAGTACAAGAAAATATATTAACATTAGAGTAATGGAGCTAAGAGAAAGAGGATCATTC
OG0000117_m	A11_00102	4	A24_00565	A24	Deletion	1	60	60	ATGAGTACAAGAAAATATATTAACATTAGAGTAATGGAGCTAAGAGAAAGAGGATCATTC
OG0000123_m	A11_00108	8	A21_00606	A21	Insertion	926	928	3	AAT
OG0000123_m	A11_00108	8	A22_00422	A22	Insertion	926	928	3	AAT
OG0000123_m	A11_00108	8	A23_01054	A23	Insertion	926	928	3	AAT
OG0000123_m	A11_00108	8	A24_00571	A24	Insertion	926	928	3	AAT
OG0000123_m	A11_00108	8	A21_00606	A21	Insertion	1092	1094	3	CTT
OG0000123_m	A11_00108	8	A22_00422	A22	Insertion	1092	1094	3	CTC
OG0000123_m	A11_00108	8	A23_01054	A23	Insertion	1092	1094	3	CTC
OG0000123_m	A11_00108	8	A24_00571	A24	Insertion	1092	1094	3	CTC
OG0000127_m	A11_00112	4	A21_00610	A21	Insertion	982	987	6	CTATGA
OG0000127_m	A11_00112	4	A22_00426	A22	Insertion	982	987	6	CTATAA
OG0000127_m	A11_00112	4	A23_01050	A23	Insertion	982	987	6	CTATAA
OG0000127_m	A11_00112	4	A24_00575	A24	Insertion	982	987	6	CTATAA
OG0000128_m	A11_00113	4	A21_00611	A21	Insertion	77	97	21	TATCGAATTATCCTAAAAATA
OG0000128_m	A11_00113	4	A22_00427	A22	Insertion	77	97	21	TATCGAATTATCCTAAAAATA
OG0000128_m	A11_00113	4	A23_01049	A23	Insertion	77	97	21	TATCGAATTATCCTAAAAATA
OG0000128_m	A11_00113	4	A24_00576	A24	Insertion	77	97	21	TATCGAATTATCCTAAAAATA
OG0000131_m	A11_00116	4	A21_00614	A21	Deletion	1372	1384	13	TATACATAGTTAA
OG0000131_m	A11_00116	4	A22_00430	A22	Deletion	1372	1384	13	TATACATAGTTAA
OG0000131_m	A11_00116	4	A23_01046	A23	Deletion	1372	1384	13	TATACATAGTTAA
OG0000131_m	A11_00116	4	A24_00365	A24	Deletion	1372	1384	13	TATACATAGTTAA
OG0000132_m	A11_00117	4	A21_00615	A21	Insertion	640	663	24	AAAAAAATATATGTGAAAAATTAA
OG0000132_m	A11_00117	4	A22_00431	A22	Insertion	640	663	24	AAAAAGATATATGTGAAAAATTAA
OG0000132_m	A11_00117	4	A23_01045	A23	Insertion	640	663	24	AAAAAAATATATGTGAAAAATTAA
OG0000132_m	A11_00117	4	A24_00366	A24	Insertion	640	663	24	AAAAAAATATATGTGAAAAATTAA
OG0000136_m	A11_00121	4	A21_00619	A21	Insertion	587	589	3	GAC
OG0000136_m	A11_00121	4	A22_00435	A22	Insertion	587	589	3	GAC
OG0000136_m	A11_00121	4	A23_01041	A23	Insertion	587	589	3	GAC
OG0000136_m	A11_00121	4	A24_00370	A24	Insertion	587	589	3	GAC
OG0000137_m	A11_00122	4	A21_00620	A21	Deletion	1080	1088	9	AAAAAATAC
OG0000137_m	A11_00122	4	A22_00436	A22	Deletion	1080	1088	9	AAAAAATAC
OG0000137_m	A11_00122	4	A23_01040	A23	Deletion	1080	1088	9	AAAAAATAC
OG0000137_m	A11_00122	4	A24_00371	A24	Deletion	1080	1088	9	AAAAAATAC
OG0000146_m	A11_00133	4	A21_00630	A21	Insertion	701	703	3	ATA
OG0000146_m	A11_00133	4	A22_00446	A22	Insertion	701	703	3	ATA
OG0000146_m	A11_00133	4	A23_01030	A23	Insertion	701	703	3	ATA
OG0000146_m	A11_00133	4	A24_00381	A24	Insertion	701	703	3	ATA
OG0000148_m	A11_00135	4	A21_00632	A21	Insertion	2320	2322	3	TAA
OG0000148_m	A11_00135	4	A22_00448	A22	Insertion	2320	2322	3	TAA
OG0000148_m	A11_00135	4	A23_01028	A23	Insertion	2320	2322	3	TAA
OG0000148_m	A11_00135	4	A24_00383	A24	Insertion	2320	2322	3	TAA
OG0000152_m	A11_00139	4	A21_00637	A21	Deletion	1174	1176	3	TAA
OG0000152_m	A11_00139	4	A22_00453	A22	Deletion	1174	1176	3	TAA
OG0000152_m	A11_00139	4	A23_01023	A23	Deletion	1174	1176	3	TAA
OG0000152_m	A11_00139	4	A24_00388	A24	Deletion	1174	1176	3	TAA
OG0000154_m	A11_00141	12	A21_00639	A21	Deletion	1239	1241	3	TTA
OG0000154_m	A11_00141	12	A22_00455	A22	Deletion	1239	1241	3	TTA
OG0000154_m	A11_00141	12	A23_01021	A23	Deletion	1239	1241	3	TTA
OG0000154_m	A11_00141	12	A24_00390	A24	Deletion	1239	1241	3	TTA
OG0000154_m	A11_00141	12	A21_00639	A21	Deletion	1840	1842	3	CTC
OG0000154_m	A11_00141	12	A22_00455	A22	Deletion	1840	1842	3	CTC
OG0000154_m	A11_00141	12	A23_01021	A23	Deletion	1840	1842	3	CTC
OG0000154_m	A11_00141	12	A24_00390	A24	Deletion	1840	1842	3	CTC
OG0000154_m	A11_00141	12	A21_00639	A21	Insertion	1879	1887	9	GTTACTTCG
OG0000154_m	A11_00141	12	A22_00455	A22	Insertion	1879	1887	9	GTTACTTCG
OG0000154_m	A11_00141	12	A23_01021	A23	Insertion	1879	1887	9	GTTACTTCG
OG0000154_m	A11_00141	12	A24_00390	A24	Insertion	1879	1887	9	GTTACTTCG
OG0000158_m	A11_00146	8	A21_00644	A21	Insertion	171	173	3	TAT
OG0000158_m	A11_00146	8	A22_00460	A22	Insertion	171	173	3	TAC
OG0000158_m	A11_00146	8	A23_01016	A23	Insertion	171	173	3	TAT
OG0000158_m	A11_00146	8	A24_00395	A24	Insertion	171	173	3	TAT
OG0000158_m	A11_00146	8	A21_00644	A21	Deletion	1111	1119	9	ACCATATAG
OG0000158_m	A11_00146	8	A22_00460	A22	Deletion	1111	1119	9	ACCATATAG
OG0000158_m	A11_00146	8	A23_01016	A23	Deletion	1111	1119	9	ACCATATAG
OG0000158_m	A11_00146	8	A24_00395	A24	Deletion	1111	1119	9	ACCATATAG
OG0000159_m	A11_00147	4	A21_00645	A21	Insertion	910	939	30	GAAGTTTCTACAACTTTCAAAGTTAAATAA
OG0000159_m	A11_00147	4	A22_00461	A22	Insertion	910	939	30	GAAGTTTCTACAACTTTCAAAGTTAAATAA
OG0000159_m	A11_00147	4	A23_01015	A23	Insertion	910	939	30	GAAGTTTCTACAACTTTCAAAGTTAAATAA
OG0000159_m	A11_00147	4	A24_00396	A24	Insertion	910	939	30	GAAGTTTCTACAACTTTCAAAGTTAAATAA
OG0000162_m	A11_00151	8	A21_01060	A21	Insertion	171	171	1	C
OG0000162_m	A11_00151	8	A22_00473	A22	Insertion	171	171	1	C
OG0000162_m	A11_00151	8	A23_01003	A23	Insertion	171	171	1	C
OG0000162_m	A11_00151	8	A24_00408	A24	Insertion	171	171	1	C
OG0000162_m	A11_00151	8	A21_01060	A21	Deletion	181	184	4	ATAA
OG0000162_m	A11_00151	8	A22_00473	A22	Deletion	181	184	4	ATAA
OG0000162_m	A11_00151	8	A23_01003	A23	Deletion	181	184	4	ATAA
OG0000162_m	A11_00151	8	A24_00408	A24	Deletion	181	184	4	ATAA
OG0000166_m	A11_00155	4	A21_01056	A21	Deletion	215	223	9	ATAAAAGCT
OG0000166_m	A11_00155	4	A22_00469	A22	Deletion	215	223	9	ATAAAAGCT
OG0000166_m	A11_00155	4	A23_01007	A23	Deletion	215	223	9	ATAAAAGCT
OG0000166_m	A11_00155	4	A24_00404	A24	Deletion	215	223	9	ATAAAAGCT
OG0000167_m	A11_00156	4	A21_01055	A21	Insertion	1102	1110	9	TTAGAATGA
OG0000167_m	A11_00156	4	A22_00468	A22	Insertion	1102	1110	9	TTAGAATGA
OG0000167_m	A11_00156	4	A23_01008	A23	Insertion	1102	1110	9	TTAGAATGA
OG0000167_m	A11_00156	4	A24_00403	A24	Insertion	1102	1110	9	TTAGAATGA
OG0000170_m	A11_00159	28	A21_01052	A21	Deletion	1195	1208	14	GGAAACATAAAAAA
OG0000170_m	A11_00159	28	A22_00465	A22	Deletion	1195	1208	14	GGAAACATAAAAAA
OG0000170_m	A11_00159	28	A23_01011	A23	Deletion	1195	1208	14	GGAAACATAAAAAA
OG0000170_m	A11_00159	28	A24_00400	A24	Deletion	1195	1208	14	GGAAACATAAAAAA
OG0000170_m	A11_00159	28	A21_01052	A21	Deletion	1212	1359	148	GGTTGAAAATAGCAATAATAAGAAATTGATAACAGATGATTCAAGAATTGAAGATCAAACTAAGGGAAACATAGAAAATCTGGTTGAAAATAGCAATAATAAGAAATTGATAACAGATGATTCAAGAATTGAAGATCAAACTAAAGGA
OG0000170_m	A11_00159	28	A22_00465	A22	Deletion	1212	1359	148	GGTTGAAAATAGCAATAATAAGAAATTGATAACAGATGATTCAAGAATTGAAGATCAAACTAAGGGAAACATAGAAAATCTGGTTGAAAATAGCAATAATAAGAAATTGATAACAGATGATTCAAGAATTGAAGATCAAACTAAAGGA
OG0000170_m	A11_00159	28	A23_01011	A23	Deletion	1212	1359	148	GGTTGAAAATAGCAATAATAAGAAATTGATAACAGATGATTCAAGAATTGAAGATCAAACTAAGGGAAACATAGAAAATCTGGTTGAAAATAGCAATAATAAGAAATTGATAACAGATGATTCAAGAATTGAAGATCAAACTAAAGGA
OG0000170_m	A11_00159	28	A24_00400	A24	Deletion	1212	1359	148	GGTTGAAAATAGCAATAATAAGAAATTGATAACAGATGATTCAAGAATTGAAGATCAAACTAAGGGAAACATAGAAAATCTGGTTGAAAATAGCAATAATAAGAAATTGATAACAGATGATTCAAGAATTGAAGATCAAACTAAAGGA
OG0000170_m	A11_00159	28	A21_01052	A21	Insertion	1705	1707	3	CTA
OG0000170_m	A11_00159	28	A22_00465	A22	Insertion	1705	1707	3	CTA
OG0000170_m	A11_00159	28	A23_01011	A23	Insertion	1705	1707	3	CTA
OG0000170_m	A11_00159	28	A24_00400	A24	Insertion	1705	1707	3	CTA
OG0000170_m	A11_00159	28	A21_01052	A21	Deletion	1738	1764	27	AAAAGTCTAAATAGTAATAACAATATA
OG0000170_m	A11_00159	28	A22_00465	A22	Deletion	1738	1764	27	AAAAGTCTAAATAGTAATAACAATATA
OG0000170_m	A11_00159	28	A23_01011	A23	Deletion	1738	1764	27	AAAAGTCTAAATAGTAATAACAATATA
OG0000170_m	A11_00159	28	A24_00400	A24	Deletion	1738	1764	27	AAAAGTCTAAATAGTAATAACAATATA
OG0000170_m	A11_00159	28	A21_01052	A21	Deletion	1782	1784	3	AGA
OG0000170_m	A11_00159	28	A22_00465	A22	Deletion	1782	1784	3	AGA
OG0000170_m	A11_00159	28	A23_01011	A23	Deletion	1782	1784	3	AGA
OG0000170_m	A11_00159	28	A24_00400	A24	Deletion	1782	1784	3	AGA
OG0000170_m	A11_00159	28	A21_01052	A21	Insertion	2162	2162	1	A
OG0000170_m	A11_00159	28	A22_00465	A22	Insertion	2162	2162	1	A
OG0000170_m	A11_00159	28	A23_01011	A23	Insertion	2162	2162	1	A
OG0000170_m	A11_00159	28	A24_00400	A24	Insertion	2162	2162	1	A
OG0000170_m	A11_00159	28	A21_01052	A21	Insertion	2189	2217	29	TAACAACAGAAGAAGATCTAGATTTTTAA
OG0000170_m	A11_00159	28	A22_00465	A22	Insertion	2189	2217	29	TAACAACAGAAGAAGATCTAGATTTTTAA
OG0000170_m	A11_00159	28	A23_01011	A23	Insertion	2189	2217	29	TAACAACAGAAGAAGATCTAGATTTTTAA
OG0000170_m	A11_00159	28	A24_00400	A24	Insertion	2189	2217	29	TAACAACAGAAGAAGATCTAGATTTTTAA
OG0000172_m	A11_00161	5	A22_00463	A22	Insertion	1	36	36	ATGCCGACAGTTAAGATAGTAGTAGCTGGTAGCAAT
OG0000172_m	A11_00161	5	A23_01013	A23	Insertion	1	36	36	ATGCCGACAGTTAAGATAGTAGTAGCTGGTAGCAAT
OG0000172_m	A11_00161	5	A24_00398	A24	Insertion	1	36	36	ATGCCGACAGTTAAGATAGTAGTAGCTGGTAGCAAT
OG0000172_m	A11_00161	5	A21_00647	A21	Deletion	37	201	165	ATGATCGAAGTTCCTATCAATGTAGAGCAGGCTATATGTCAAGCAAAAGAAGCCGTAAAGCTTGCCCTCTCAGAAGGGGTTGAGCGCATTTGTATTGAAATAGTTGTTCCAGAAATTGTTCTTCAAGCACAAAATTTAACTTTAGATTTTATATCTATATTTGAA
OG0000172_m	A11_00161	5	A21_00647	A21	Deletion	205	252	48	GAAGAATCAGGATTGAAAATATTTTTCCCCGACACAGGCTCTGCTGCT
OG0000173_m	A11_00162	4	A21_00646	A21	Insertion	490	504	15	ACCAGTAATTTTTAA
OG0000173_m	A11_00162	4	A22_00462	A22	Insertion	490	504	15	ACCAGTAATTTTTAA
OG0000173_m	A11_00162	4	A23_01014	A23	Insertion	490	504	15	ACCAGTAATTTTTAA
OG0000173_m	A11_00162	4	A24_00397	A24	Insertion	490	504	15	ACCAGTAATTTTTAA
OG0000176_m	A11_00165	8	A21_01066	A21	Insertion	205	205	1	A
OG0000176_m	A11_00165	8	A22_00479	A22	Insertion	205	205	1	A
OG0000176_m	A11_00165	8	A23_00997	A23	Insertion	205	205	1	A
OG0000176_m	A11_00165	8	A24_00414	A24	Insertion	205	205	1	A
OG0000176_m	A11_00165	8	A21_01066	A21	Insertion	215	219	5	ATTAA
OG0000176_m	A11_00165	8	A22_00479	A22	Insertion	215	219	5	ATTAA
OG0000176_m	A11_00165	8	A23_00997	A23	Insertion	215	219	5	ATTAA
OG0000176_m	A11_00165	8	A24_00414	A24	Insertion	215	219	5	ATTAA
OG0000179_m	A11_00168	4	A21_01069	A21	Insertion	294	302	9	GAAATTTAC
OG0000179_m	A11_00168	4	A22_00482	A22	Insertion	294	302	9	GAAACTTAC
OG0000179_m	A11_00168	4	A23_00994	A23	Insertion	294	302	9	GAAATTTAC
OG0000179_m	A11_00168	4	A24_00417	A24	Insertion	294	302	9	GAAATTTAC
OG0000183_m	A11_00172	8	A21_01073	A21	Insertion	15	29	15	AAAAATGCATATAAA
OG0000183_m	A11_00172	8	A22_00486	A22	Insertion	15	29	15	AAAAATGCATATAAA
OG0000183_m	A11_00172	8	A23_00990	A23	Insertion	15	29	15	AAAAATGCATATAAA
OG0000183_m	A11_00172	8	A24_00421	A24	Insertion	15	29	15	AAAAATGCATATAAA
OG0000183_m	A11_00172	8	A21_01073	A21	Insertion	760	765	6	ATATGA
OG0000183_m	A11_00172	8	A22_00486	A22	Insertion	760	765	6	ATATGA
OG0000183_m	A11_00172	8	A23_00990	A23	Insertion	760	765	6	ATATGA
OG0000183_m	A11_00172	8	A24_00421	A24	Insertion	760	765	6	ATATGA
OG0000184_m	A11_00173	8	A21_01074	A21	Insertion	1	127	127	TTGATTTCTACATCTGCCTATCTTCTCGTTGTTCATGGTAGCCATAACTTACAATATAAAACTTCTCTGAAAAGATTATCTTATCTAATATCCTGGCAACTAAATTGTCTCCATACCAAAGTTCTAT
OG0000184_m	A11_00173	8	A22_00487	A22	Insertion	1	127	127	TTGATTTCTACATCTGCCTATCTTCTCGTTGTTCATGGTAGCCATAACTTACAATATAAAACTTCTCTGAAAAGATTATCTTATCTAATATCCTGGCAACTAAATTGTCTCCATACCAAAGTTCTAT
OG0000184_m	A11_00173	8	A23_00989	A23	Insertion	1	127	127	TTGATTTCTACATCTGCCTATCTTCTCGTTGTTCATGGTAGCCATAACTTACAATATAAAACTTCTCTGAAAAGATTATCTTATCTAATATCCTGGCAACTAAATTGTCTCCATACCAAAGTTCTAT
OG0000184_m	A11_00173	8	A24_00422	A24	Insertion	1	127	127	TTGATTTCTACATCTGCCTATCTTCTCGTTGTTCATGGTAGCCATAACTTACAATATAAAACTTCTCTGAAAAGATTATCTTATCTAATATCCTGGCAACTAAATTGTCTCCATACCAAAGTTCTAT
OG0000184_m	A11_00173	8	A21_01074	A21	Deletion	162	162	1	T
OG0000184_m	A11_00173	8	A22_00487	A22	Deletion	162	162	1	T
OG0000184_m	A11_00173	8	A23_00989	A23	Deletion	162	162	1	T
OG0000184_m	A11_00173	8	A24_00422	A24	Deletion	162	162	1	T
OG0000186_m	A11_00175	4	A21_01076	A21	Insertion	631	636	6	AAGTAA
OG0000186_m	A11_00175	4	A22_00489	A22	Insertion	631	636	6	AAGTAA
OG0000186_m	A11_00175	4	A23_00987	A23	Insertion	631	636	6	AAGTAA
OG0000186_m	A11_00175	4	A24_00424	A24	Insertion	631	636	6	AAGTAA
OG0000188_m	A11_00177	4	A21_01078	A21	Deletion	211	216	6	AATGAC
OG0000188_m	A11_00177	4	A22_00491	A22	Deletion	211	216	6	AATGAC
OG0000188_m	A11_00177	4	A23_00985	A23	Deletion	211	216	6	AATGAC
OG0000188_m	A11_00177	4	A24_00426	A24	Deletion	211	216	6	AATGAC
OG0000193_m	A11_00184	4	A21_01086	A21	Insertion	715	720	6	TTATAA
OG0000193_m	A11_00184	4	A22_00499	A22	Insertion	715	720	6	TTATAA
OG0000193_m	A11_00184	4	A23_00977	A23	Insertion	715	720	6	TTATAA
OG0000193_m	A11_00184	4	A24_01184	A24	Insertion	715	720	6	TTATAA
OG0000198_m	A11_00190	4	A21_00763	A21	Insertion	607	612	6	CGGTAA
OG0000198_m	A11_00190	4	A22_00505	A22	Insertion	607	612	6	CGGTAA
OG0000198_m	A11_00190	4	A23_01245	A23	Insertion	607	612	6	CGGTAA
OG0000198_m	A11_00190	4	A24_00790	A24	Insertion	607	612	6	CGGTAA
OG0000199_m	A11_00191	8	A21_00762	A21	Deletion	1	54	54	TTGATTTCCTGTGTTACTATTTCGGGTAGAGCTAAAGTAAATATCGAATCTTTT
OG0000199_m	A11_00191	8	A22_00506	A22	Deletion	1	54	54	TTGATTTCCTGTGTTACTATTTCGGGTAGAGCTAAAGTAAATATCGAATCTTTT
OG0000199_m	A11_00191	8	A23_01244	A23	Deletion	1	54	54	TTGATTTCCTGTGTTACTATTTCGGGTAGAGCTAAAGTAAATATCGAATCTTTT
OG0000199_m	A11_00191	8	A24_00791	A24	Deletion	1	54	54	TTGATTTCCTGTGTTACTATTTCGGGTAGAGCTAAAGTAAATATCGAATCTTTT
OG0000199_m	A11_00191	8	A21_00762	A21	Insertion	498	500	3	TTT
OG0000199_m	A11_00191	8	A22_00506	A22	Insertion	498	500	3	TTT
OG0000199_m	A11_00191	8	A23_01244	A23	Insertion	498	500	3	TTT
OG0000199_m	A11_00191	8	A24_00791	A24	Insertion	498	500	3	TTT
OG0000208_m	A11_00203	4	A21_00750	A21	Deletion	1165	1176	12	AACATTTATTAA
OG0000208_m	A11_00203	4	A22_00518	A22	Deletion	1165	1176	12	AACATTTATTAA
OG0000208_m	A11_00203	4	A23_01232	A23	Deletion	1165	1176	12	AACATTTATTAA
OG0000208_m	A11_00203	4	A24_00443	A24	Deletion	1165	1176	12	AACATTTATTAA
OG0000210_m	A11_00205	4	A21_00748	A21	Insertion	1	63	63	GTGCCAAATCTTGGTACTTTTATACATTTACCAAAAATTTGCAAAGTTATTTATAGAGTCAAT
OG0000210_m	A11_00205	4	A22_00520	A22	Insertion	1	63	63	GTGCCAAATCTTGGTACTTTTATACATTTACCAAAAATTTGCAAAGTTATTTATAGAGTCAAT
OG0000210_m	A11_00205	4	A23_01230	A23	Insertion	1	63	63	GTGCCAAATCTTGGTACTTTTATACATTTACCAAAAATTTGCAAAGTTATTTATAGAGTCAAT
OG0000210_m	A11_00205	4	A24_00441	A24	Insertion	1	63	63	GTGCCAAATCTTGGTACTTTTATACATTTACCAAAAATTTGCAAAGTTATTTATAGAGTCAAT
OG0000213_m	A11_00208	4	A21_00745	A21	Deletion	263	271	9	GATTAGATG
OG0000213_m	A11_00208	4	A22_00523	A22	Deletion	263	271	9	GATTAGATG
OG0000213_m	A11_00208	4	A23_01227	A23	Deletion	263	271	9	GATTAGATG
OG0000213_m	A11_00208	4	A24_00438	A24	Deletion	263	271	9	GATTAGATG
OG0000220_m	A11_00215	4	A21_00738	A21	Deletion	77	82	6	ATGTAG
OG0000220_m	A11_00215	4	A22_00530	A22	Deletion	77	82	6	ATGTAG
OG0000220_m	A11_00215	4	A23_01220	A23	Deletion	77	82	6	ATGTAG
OG0000220_m	A11_00215	4	A24_00431	A24	Deletion	77	82	6	ATGTAG
OG0000226_m	A11_00224	1	A21_00728	A21	Deletion	1	174	174	ATGAAAACGCTACAATCACTAAAAAAGAACTTGGTAAAACTTTTACGAGAAAATTATTCCAAACATTTCGGGCTGAAGAAAAAAAACAATTTTGAATCAAAAATTATTTATGAGTCAAATTGGTTAGCAAAGTTACATCAATCAAAATCAATTAAGAAAATTTATCCACCATTA
OG0000227_m	A11_00225	8	A21_00727	A21	Insertion	76	78	3	AGC
OG0000227_m	A11_00225	8	A22_00540	A22	Insertion	76	78	3	AGC
OG0000227_m	A11_00225	8	A23_01210	A23	Insertion	76	78	3	AGC
OG0000227_m	A11_00225	8	A24_00849	A24	Insertion	76	78	3	AGC
OG0000227_m	A11_00225	8	A21_00727	A21	Insertion	1159	1167	9	AAAATTTAG
OG0000227_m	A11_00225	8	A22_00540	A22	Insertion	1159	1167	9	AAAATTTAG
OG0000227_m	A11_00225	8	A23_01210	A23	Insertion	1159	1167	9	AAAATTTAG
OG0000227_m	A11_00225	8	A24_00849	A24	Insertion	1159	1167	9	AAAATTTAG
OG0000228_m	A11_00226	8	A21_00726	A21	Deletion	1	9	9	ATGAAATAT
OG0000228_m	A11_00226	8	A22_00541	A22	Deletion	1	9	9	ATGAAATAT
OG0000228_m	A11_00226	8	A23_01209	A23	Deletion	1	9	9	ATGAAATAT
OG0000228_m	A11_00226	8	A24_00850	A24	Deletion	1	9	9	ATGAAATAT
OG0000228_m	A11_00226	8	A21_00726	A21	Deletion	1025	1027	3	AAG
OG0000228_m	A11_00226	8	A22_00541	A22	Deletion	1025	1027	3	AAG
OG0000228_m	A11_00226	8	A23_01209	A23	Deletion	1025	1027	3	AAG
OG0000228_m	A11_00226	8	A24_00850	A24	Deletion	1025	1027	3	AAG
OG0000231_m	A11_00229	8	A21_00723	A21	Insertion	1	9	9	ATGAAAAAT
OG0000231_m	A11_00229	8	A22_00544	A22	Insertion	1	9	9	ATGAAAAAT
OG0000231_m	A11_00229	8	A23_01206	A23	Insertion	1	9	9	ATGAAAAAT
OG0000231_m	A11_00229	8	A24_00720	A24	Insertion	1	9	9	ATGAAAAAT
OG0000231_m	A11_00229	8	A21_00723	A21	Insertion	950	958	9	AATCTATTC
OG0000231_m	A11_00229	8	A22_00544	A22	Insertion	950	958	9	AATCTATTC
OG0000231_m	A11_00229	8	A23_01206	A23	Insertion	950	958	9	AATCTATTC
OG0000231_m	A11_00229	8	A24_00720	A24	Insertion	950	958	9	AATCTATTC
OG0000232_m	A11_00230	4	A21_00722	A21	Insertion	757	762	6	AAATAG
OG0000232_m	A11_00230	4	A22_00545	A22	Insertion	757	762	6	AAATAG
OG0000232_m	A11_00230	4	A23_01205	A23	Insertion	757	762	6	AAATAG
OG0000232_m	A11_00230	4	A24_00719	A24	Insertion	757	762	6	AAATAG
OG0000240_m	A11_00239	2	A23_01196	A23	Insertion	1	234	234	ATGCCTAAGAGTTTAGATAATACTACTATACAATTTTATTTGCAGTATAAGTATTTTTTCTGTGCACATTTATGTTCTCGGTCAGAATTTTATCTGTTGTTGTGTGCAATGGACAATATGGAGAATAATATAGCTAAAAGTTTGTCAATCATAAGAAGGAATGTTACATTGTATTTCGATATCAGACTCGGATTAAGTATGCTAAAAAAATATTCTTTTGATTCCTCCCAAATT
OG0000240_m	A11_00239	2	A22_00554	A22	Insertion	109	234	126	ATGGGCAATATGGAGAATAATATAGCTAAAAGTTTGTCAATCCCAAAAAGGAATGTTACATTGTATTTCGATATCAGACTCGGATTAAGTATGCTAAAAAAATATTCTTTTGATTCCTCCCAAATT
OG0000242_m	A11_00243	8	A21_00709	A21	Insertion	989	990	2	AG
OG0000242_m	A11_00243	8	A22_00558	A22	Insertion	989	990	2	AG
OG0000242_m	A11_00243	8	A23_01192	A23	Insertion	989	990	2	AG
OG0000242_m	A11_00243	8	A24_01179	A24	Insertion	989	990	2	AG
OG0000242_m	A11_00243	8	A21_00709	A21	Insertion	999	1059	61	ATTTTTCCATCCTTTTATAATATTGCCTTGCATAAGTAAACTTATCCCTTTTAGTAGTTGA
OG0000242_m	A11_00243	8	A22_00558	A22	Insertion	999	1059	61	ATTTTTCCATCCTTTTATAATATTGCCTTGCATAAGTAAACTTATCCCTTTTAGTAGTTGA
OG0000242_m	A11_00243	8	A23_01192	A23	Insertion	999	1059	61	ATTTTTCCATCCTTTTATAATATTGCCTTGCATAAGTAAACTTATCCCTTTTAGTAGTTGA
OG0000242_m	A11_00243	8	A24_01179	A24	Insertion	999	1059	61	ATTTTTCCATCCTTTTATAATATTGCCTTGCATAAGTAAACTTATCCCTTTTAGTAGTTGA
OG0000243_m	A11_00244	4	A21_00708	A21	Deletion	2479	2481	3	TGA
OG0000243_m	A11_00244	4	A22_00559	A22	Deletion	2479	2481	3	TGA
OG0000243_m	A11_00244	4	A23_01191	A23	Deletion	2479	2481	3	TGA
OG0000243_m	A11_00244	4	A24_01180	A24	Deletion	2479	2481	3	TGA
OG0000245_m	A11_00247	4	A21_00705	A21	Deletion	1	102	102	ATGAAGTATTTTAGAATATTTACTTCAAGATTTTCACCATTAACGATAGATTTTGTCGTTATTTATAAAAAATCAAATCAACTATATAGTGAGTTAAGTGTT
OG0000245_m	A11_00247	4	A22_00562	A22	Deletion	1	102	102	ATGAAGTATTTTAGAATATTTACTTCAAGATTTTCACCATTAACGATAGATTTTGTCGTTATTTATAAAAAATCAAATCAACTATATAGTGAGTTAAGTGTT
OG0000245_m	A11_00247	4	A23_01188	A23	Deletion	1	102	102	ATGAAGTATTTTAGAATATTTACTTCAAGATTTTCACCATTAACGATAGATTTTGTCGTTATTTATAAAAAATCAAATCAACTATATAGTGAGTTAAGTGTT
OG0000245_m	A11_00247	4	A24_00336	A24	Deletion	1	102	102	ATGAAGTATTTTAGAATATTTACTTCAAGATTTTCACCATTAACGATAGATTTTGTCGTTATTTATAAAAAATCAAATCAACTATATAGTGAGTTAAGTGTT
OG0000246_m	A11_00248	8	A21_01248	A21	Deletion	1	3	3	ATG
OG0000246_m	A11_00248	8	A22_00563	A22	Deletion	1	3	3	ATG
OG0000246_m	A11_00248	8	A23_01187	A23	Deletion	1	3	3	ATG
OG0000246_m	A11_00248	8	A24_00335	A24	Deletion	1	3	3	ATG
OG0000246_m	A11_00248	8	A21_01248	A21	Deletion	739	762	24	GAACTAACTTTTATGACAGAATAA
OG0000246_m	A11_00248	8	A22_00563	A22	Deletion	739	762	24	GAACTAACTTTTATGACAGAATAA
OG0000246_m	A11_00248	8	A23_01187	A23	Deletion	739	762	24	GAACTAACTTTTATGACAGAATAA
OG0000246_m	A11_00248	8	A24_00335	A24	Deletion	739	762	24	GAACTAACTTTTATGACAGAATAA
OG0000247_m	A11_00249	9	A21_01226	A21	Deletion	1	27	27	ATGAAGATATCTACTTTACCATTACGA
OG0000247_m	A11_00249	9	A21_01226	A21	Insertion	786	789	4	ATCC
OG0000247_m	A11_00249	9	A22_00564	A22	Insertion	786	789	4	ATCC
OG0000247_m	A11_00249	9	A23_01186	A23	Insertion	786	789	4	ATCC
OG0000247_m	A11_00249	9	A24_00334	A24	Insertion	786	789	4	ATCC
OG0000247_m	A11_00249	9	A21_01226	A21	Deletion	799	844	46	AGGTTCAGAAACAACCCAAGGTAGTGATAACAGTAACATCATGTCC
OG0000247_m	A11_00249	9	A22_00564	A22	Deletion	799	844	46	AGGTTCAGAAACAACCCAAGGTAGTGATAACAGTAACATCATGTCC
OG0000247_m	A11_00249	9	A23_01186	A23	Deletion	799	844	46	AGGTTCAGAAACAACCCAAGGTAGTGATAACAGTAACATCATGTCC
OG0000247_m	A11_00249	9	A24_00334	A24	Deletion	799	844	46	AGGTTCAGAAACAACCCAAGGTAGTGATAACAGTAACATCATGTCC
OG0000251_m	A11_00253	5	A21_00964	A21	Deletion	1	988	988	ATGACAAATCAGAAAGATTTACCTCTTCTAATTCTAATTGATGGTCATTCTTTAGCATTCAGAGCTTATTATGCTTTTTTAAATTCTAGGAGAGGACTATTAAAAACTTCTACAGGAATCCCGACTAGTATTTGTTTTGGATTTTTAAATTCTTTAATGCAAGTTATCAAAGTAGAAAAGCCTAAGTATGTAGCTATTGCTTTCGATAGTAAGGAGAAGACGTTTCGTCATAAGTTTGATGTCAGCTATAAAGCAGGTCGGCCAGAAACTCCAGAAAATTTTATTGTTGATATTAAGAATTTGCAAAAAGTATTAGAGATACTAAATTTATTTACTATTACTATGCCTGGATATGAAGCAGACGATATATTAGGCACATTAGCTACAGAAGCAAGTAAT…
OG0000251_m	A11_00253	5	A22_00568	A22	Insertion	989	1009	21	TACTAAATCATAGTAATAACC
OG0000251_m	A11_00253	5	A23_01182	A23	Insertion	989	1009	21	TACTAAATCATAGTAATAACC
OG0000251_m	A11_00253	5	A24_00330	A24	Insertion	989	1009	21	TACTAAATCATAGTAATAACC
OG0000251_m	A11_00253	5	A21_00964	A21	Deletion	1010	1554	545	CTAATAAAAATAATAAAGAGATATGCATTAAGCCTTTAATTATTAACGACATACTTCAATTAGATAAATTAATTAATATACTTACAGAATATCAAGACATTAATTATCCAATTGCTTGGGATACAGAAACAACAGGTTTAAATCCCCAAACAGCTAAATTGGTAGGAATTAGCTGTTGTTGGGGAGAAGAGGTTAATAATATTGCATATATACCTATAGAACACAAAGAAGGTGAACAATTAAGTAAAGAAAAGGTTTTAGAAAAGTTACGACCAATTCTCGAAAACAAGTGTTACCCCAAAGTTTTTCAAAACGCAAAATTTGATCGTCTCGTTTTGCTTAATCAAGGTATTCAATTAAATGGAGTTGTCTTTGATACAATGCTAGCTAGCTATGTTA…
OG0000258_m	A11_00262	9	A21_00956	A21	Deletion	1294	1314	21	GGTGGAATGCCTGGAATGGGA
OG0000258_m	A11_00262	9	A22_00576	A22	Deletion	1294	1314	21	GGTGGAATGCCTGGAATGGGA
OG0000258_m	A11_00262	9	A23_01174	A23	Deletion	1294	1314	21	GGTGGAATGCCTGGAATGGGA
OG0000258_m	A11_00262	9	A24_00002	A24	Deletion	1294	1314	21	GGTGGAATGCCTGGAATGGGA
OG0000258_m	A11_00262	9	A22_00576	A22	Deletion	1317	1337	21	TGGAATGCCTGGAATGGGAGG
OG0000258_m	A11_00262	9	A21_00956	A21	Deletion	1394	1423	30	GGCCATCTAACGGATTCCGCGATCATTCAC
OG0000258_m	A11_00262	9	A22_00576	A22	Deletion	1394	1423	30	GGCCATCTAACGGATTCCGCGATCATTCAC
OG0000258_m	A11_00262	9	A23_01174	A23	Deletion	1394	1423	30	GGCCATCTAACGGATTCCGCGATCATTCAC
OG0000258_m	A11_00262	9	A24_00002	A24	Deletion	1394	1423	30	GGCCATCTAACGGATTCCGCGATCATTCAC
OG0000261_m	A11_00265	4	A21_00953	A21	Insertion	538	546	9	GATATGTAA
OG0000261_m	A11_00265	4	A22_00579	A22	Insertion	538	546	9	GATATGTAA
OG0000261_m	A11_00265	4	A23_01171	A23	Insertion	538	546	9	GATATGTAA
OG0000261_m	A11_00265	4	A24_00005	A24	Insertion	538	546	9	GATATGTAA
OG0000262_m	A11_00266	8	A21_00952	A21	Deletion	1050	1050	1	C
OG0000262_m	A11_00266	8	A22_00580	A22	Deletion	1050	1050	1	C
OG0000262_m	A11_00266	8	A23_01170	A23	Deletion	1050	1050	1	C
OG0000262_m	A11_00266	8	A24_00006	A24	Deletion	1050	1050	1	C
OG0000262_m	A11_00266	8	A21_00952	A21	Insertion	1072	1192	121	GTTAAGGAAAATTTCTAAAAGTTCTGAAGCATTTCATAAAGCTATAGACTTGTATGAATTACAAAATAAACAGACAGAAGCAAGTATGTTACGTGATAAGCTACAAGAAATAGGTATTTGA
OG0000262_m	A11_00266	8	A22_00580	A22	Insertion	1072	1192	121	GTTAAGGAAAATTTCTAAAAGTTCTGAAGCATTTCATAAAGCTATAGACTTGTATGAATTACAAAATAAACAGACAGAAGCAAGTATGTTACGTGATAAGCTACAAGAAATAGGTATTTGA
OG0000262_m	A11_00266	8	A23_01170	A23	Insertion	1072	1192	121	GTTAAGGAAAATTTCTAAAAGTTCTGAAGCATTTCATAAAGCTATAGACTTGTATGAATTACAAAATAAACAGACAGAAGCAAGTATGTTACGTGATAAGCTACAAGAAATAGGTATTTGA
OG0000262_m	A11_00266	8	A24_00006	A24	Insertion	1072	1192	121	GTTAAGGAAAATTTCTAAAAGTTCTGAAGCATTTCATAAAGCTATAGACTTGTATGAATTACAAAATAAACAGACAGAAGCAAGTATTTTACGTGATAAGCTACAAGAAATAGGTATTTGA
OG0000265_m	A11_00269	4	A21_00949	A21	Deletion	856	858	3	TAG
OG0000265_m	A11_00269	4	A22_00583	A22	Deletion	856	858	3	TAG
OG0000265_m	A11_00269	4	A23_01167	A23	Deletion	856	858	3	TAG
OG0000265_m	A11_00269	4	A24_00009	A24	Deletion	856	858	3	TAG
OG0000266_m	A11_00270	8	A21_00948	A21	Deletion	1	27	27	ATGTCTTCTCCACTAAAGGTAGGATCT
OG0000266_m	A11_00270	8	A22_00584	A22	Deletion	1	27	27	ATGTCTTCTCCACTAAAGGTAGGATCT
OG0000266_m	A11_00270	8	A23_01166	A23	Deletion	1	27	27	ATGTCTTCTCCACTAAAGGTAGGATCT
OG0000266_m	A11_00270	8	A24_00010	A24	Deletion	1	27	27	ATGTCTTCTCCACTAAAGGTAGGATCT
OG0000266_m	A11_00270	8	A21_00948	A21	Insertion	190	195	6	ATCGAG
OG0000266_m	A11_00270	8	A22_00584	A22	Insertion	190	195	6	ATCGAG
OG0000266_m	A11_00270	8	A23_01166	A23	Insertion	190	195	6	ATCGAG
OG0000266_m	A11_00270	8	A24_00010	A24	Insertion	190	195	6	ATCGAG
OG0000269_m	A11_00273	4	A21_00945	A21	Insertion	319	324	6	ATATAG
OG0000269_m	A11_00273	4	A22_00587	A22	Insertion	319	324	6	ATATAG
OG0000269_m	A11_00273	4	A23_01163	A23	Insertion	319	324	6	ATATAG
OG0000269_m	A11_00273	4	A24_00013	A24	Insertion	319	324	6	ATATAG
OG0000270_m	A11_00275	3	A21_00943	A21	Insertion	1	3	3	ATG
OG0000270_m	A11_00275	3	A22_00590	A22	Insertion	1	3	3	ATG
OG0000270_m	A11_00275	3	A23_01161	A23	Insertion	1	3	3	ATG
OG0000278_m	A11_00285	4	A21_00932	A21	Insertion	1	108	108	ATGCAAGCAATTCATTCATCTTCTCAAAAATTAATTTATATATATGAATATTTAGATAAATATTGCTATAATAATAGTTTATATTATGTACTAATTGAGAGTTTTAGA
OG0000278_m	A11_00285	4	A22_00600	A22	Insertion	1	108	108	ATGCAAGCAATTCATTCATCTTCTCAAAAATTAATTTATATATATGAATATTTAGATAAATATTGCTATAATGATAGTTTATATTATGTACTAATTGAGAGTTTTAGA
OG0000278_m	A11_00285	4	A23_00707	A23	Insertion	1	108	108	ATGCAAGCAATTCATTCATCTTCTCAAAAATTAATTTATATATATGAATATTTAGATAAATATTGCTATAATGATAGTTTATATTATGTACTAATTGAGAGTTTTAGA
OG0000278_m	A11_00285	4	A24_00025	A24	Insertion	1	108	108	ATGCAAGCAATTCATTCATCTTCTCAAAAATTAATTTATATATATGAATATTTAGATAAATATTGCTATAATGATAGTTTATATTATGTACTAATTGAGAGTTTTAGA
OG0000280_m	A11_00287	4	A21_00930	A21	Deletion	484	498	15	ACCATTAATAAGTAA
OG0000280_m	A11_00287	4	A22_00602	A22	Deletion	484	498	15	ACCATTAATAAGTAA
OG0000280_m	A11_00287	4	A23_00709	A23	Deletion	484	498	15	ACCATTAATAAGTAA
OG0000280_m	A11_00287	4	A24_00027	A24	Deletion	484	498	15	ACCATTAATAAGTAA
OG0000281_m	A11_00288	4	A21_00929	A21	Deletion	1	6	6	ATGAAT
OG0000281_m	A11_00288	4	A22_00603	A22	Deletion	1	6	6	ATGAAT
OG0000281_m	A11_00288	4	A23_00710	A23	Deletion	1	6	6	ATGAAT
OG0000281_m	A11_00288	4	A24_00028	A24	Deletion	1	6	6	ATGAAT
OG0000285_m	A11_00293	4	A21_00924	A21	Insertion	1	15	15	ATGAACAAAAATAAT
OG0000285_m	A11_00293	4	A22_00608	A22	Insertion	1	15	15	ATGAACAAAAATAAT
OG0000285_m	A11_00293	4	A23_00715	A23	Insertion	1	15	15	ATGAACAAAAATAAT
OG0000285_m	A11_00293	4	A24_00033	A24	Insertion	1	15	15	ATGAACAAAAATAAT
OG0000295_m	A11_00305	4	A21_01244	A21	Deletion	34	90	57	ATGGATTGTTGTAATGTTAGTAGTAATACTAACATTACAACAATCCATAAAGGTTAT
OG0000295_m	A11_00305	4	A22_00621	A22	Deletion	34	90	57	ATGGATTGTTGTAATGTTAGTAGTAATACTAACATTACAACAATCCATAAAGGTTAT
OG0000295_m	A11_00305	4	A23_00728	A23	Deletion	34	90	57	ATGGATTGTTGTAATGTTAGTAGTAATACTAACATTACAACAATCCATAAAGGTTAT
OG0000295_m	A11_00305	4	A24_00046	A24	Deletion	34	90	57	ATGGATTGTTGTAATGTTAGTAGTAATACTAACATTACAACAATCCATAAAGGTTAT
OG0000297_m	A11_00307	1	A21_01239	A21	Deletion	1	285	285	ATGCCTAAAATCCGATTGAAATTTAATCAAAAGCTCATTTCATATTTTTTTGAAACAGCACAACCCTATTTTTTCCCTATCAATAATAATCAAATATGGGTTTTCTGTACGTTATTAGTAACACTAATTGTTATGGTTATTAGTTTAACTTTTTTCATGACAATTGGAGCAACTCTATTAACTAATACAGTTTTCGCTAATTTCTCTAATGTTATTACTAATAGTTTTGTCAATAAAATTAATAATATTTTAGATTCAAATATTGTTAGTTATGTAGCCATTATT
OG0000299_m	A11_00309	1	A21_00001	A21	Deletion	1	591	591	ATGTCAGATTTGCCAGCATCCATAGCTGTTTATTATCATCAAAGAACAAAATACGATCCCCAAACTATTGCTACTAAGAACAAAGGCTTGGATTGGTCAAAACAGCCAATCCCTTTCAAAGAATATAAAATTGGTAAATCTTACGAGCTAATAACTTATTCATCAAAGGAATCACCATTTACTTCTCATTCTTCATATTGGCAAAGGCTTTCTCGTTTATGTGGCTGTAGTTATGGATTAACAGCAAAAGTTCCTACTATTGGAAGTCCTATATATTTGAGAGCGACTCCCTCAGCTGGAGGATTATATCCAGCTGAAGTTTATTTAATTTCTAAAGGAACTTCATGGCTACCAGCTGGACTATATAGTTACCAACCACAAAACCATTCTTTGTTGCAT…
OG0000304_m	A11_00314	4	A21_00008	A21	Insertion	1258	1375	118	AAAGCTAAGTTGTAAGGTGGTTCTTTTATCTCCAGCTTGTGCTAGTTTTGACCAGTACAAAGATTTTGAAGATCGAGGAAATCATTTTAAAAGCCTATGTAAAAATCTTGTATCGTAA
OG0000304_m	A11_00314	4	A22_00631	A22	Insertion	1258	1375	118	AAAGCTAAGTTGTAAGGTGGTTCTTTTATCTCCAGCTTGTGCTAGTTTTGACCAGTACAAAGATTTTGAAGATCGAGGAAATCATTTTAAAAGCCTATGTAAAAATCTTGTATCGTAA
OG0000304_m	A11_00314	4	A23_00739	A23	Insertion	1258	1375	118	AAAGCTAAGTTGTAAGGTGGTTCTTTTATCTCCAGCTTGTGCTAGTTTTGACCAGTACAAAGATTTTGAAGATCGAGGAAATCATTTTAAAAGCCTATGTAAAAATCTTGTATCGTAA
OG0000304_m	A11_00314	4	A24_00056	A24	Insertion	1258	1375	118	AAAGCTAAGTTGTAAGGTGGTTCTTTTATCTCCAGCTTGTGCTAGTTTTGACCAGTACAAAGATTTTGAAGATCGAGGAAATCATTTTAAAAGCCTATGTAAAAATCTTGTATCGTAA
OG0000306_m	A11_00318	4	A21_00012	A21	Insertion	958	960	3	TAA
OG0000306_m	A11_00318	4	A22_00635	A22	Insertion	958	960	3	TAA
OG0000306_m	A11_00318	4	A23_00743	A23	Insertion	958	960	3	TAA
OG0000306_m	A11_00318	4	A24_00060	A24	Insertion	958	960	3	TAA
OG0000310_m	A11_00322	4	A21_00016	A21	Insertion	531	536	6	ATATTT
OG0000310_m	A11_00322	4	A22_00639	A22	Insertion	531	536	6	ATATTT
OG0000310_m	A11_00322	4	A23_00747	A23	Insertion	531	536	6	ATATTT
OG0000310_m	A11_00322	4	A24_00064	A24	Insertion	531	536	6	ATATTT
OG0000311_m	A11_00323	4	A21_00017	A21	Insertion	1479	1505	27	TTGTAGTAAATCTACAAATTACCTTGA
OG0000311_m	A11_00323	4	A22_00640	A22	Insertion	1479	1505	27	TTGTAGTAAGTCTACAAATTACCTTGA
OG0000311_m	A11_00323	4	A23_00748	A23	Insertion	1479	1505	27	TTGTAGTAAATCTACAAATTACCTTGA
OG0000311_m	A11_00323	4	A24_00065	A24	Insertion	1479	1505	27	TTGTAGTAAATCTACAAATTACCTTGA
OG0000316_m	A11_00328	4	A21_00022	A21	Insertion	428	430	3	TTA
OG0000316_m	A11_00328	4	A22_00645	A22	Insertion	428	430	3	TTA
OG0000316_m	A11_00328	4	A23_00753	A23	Insertion	428	430	3	TTA
OG0000316_m	A11_00328	4	A24_00070	A24	Insertion	428	430	3	TTA
OG0000319_m	A11_00332	4	A21_00026	A21	Insertion	43	48	6	TTCCTT
OG0000319_m	A11_00332	4	A22_00649	A22	Insertion	43	48	6	TTCCTT
OG0000319_m	A11_00332	4	A23_00757	A23	Insertion	43	48	6	TTCCTT
OG0000319_m	A11_00332	4	A24_00074	A24	Insertion	43	48	6	TTCCTT
OG0000323_m	A11_00336	4	A21_00030	A21	Deletion	2161	2163	3	TAA
OG0000323_m	A11_00336	4	A22_00653	A22	Deletion	2161	2163	3	TAA
OG0000323_m	A11_00336	4	A23_00761	A23	Deletion	2161	2163	3	TAA
OG0000323_m	A11_00336	4	A24_00078	A24	Deletion	2161	2163	3	TAA
OG0000324_m	A11_00337	4	A21_00031	A21	Insertion	634	651	18	AATAAAGATCAGTTATAG
OG0000324_m	A11_00337	4	A22_00654	A22	Insertion	634	651	18	AATAAAGATCAGTTATAG
OG0000324_m	A11_00337	4	A23_00762	A23	Insertion	634	651	18	AATAAAGATCAGTTATAG
OG0000324_m	A11_00337	4	A24_00079	A24	Insertion	634	651	18	AATAAAGATCAGTTATAG
OG0000325_m	A11_00338	12	A21_00032	A21	Deletion	33	50	18	GAGCATAAATAAAAAAAT
OG0000325_m	A11_00338	12	A22_00655	A22	Deletion	33	50	18	GAGCATAAATAAAAAAAT
OG0000325_m	A11_00338	12	A23_00763	A23	Deletion	33	50	18	GAGCATAAATAAAAAAAT
OG0000325_m	A11_00338	12	A24_00080	A24	Deletion	33	50	18	GAGCATAAATAAAAAAAT
OG0000325_m	A11_00338	12	A21_00032	A21	Insertion	73	111	39	TCTTTTCTACAGAACGAAGAACTAGAATCTTATGACTCG
OG0000325_m	A11_00338	12	A22_00655	A22	Insertion	73	111	39	TCTTTTCTACAGAACGAAGAACTAGAATCTTATGACTCG
OG0000325_m	A11_00338	12	A23_00763	A23	Insertion	73	111	39	TCTTTTCTACAGAACGAAGAACTAGAATCTTATGACTCG
OG0000325_m	A11_00338	12	A24_00080	A24	Insertion	73	111	39	TCTTTTCTACAGAACGAAGAACTAGAATCTTATGACTCG
OG0000325_m	A11_00338	12	A21_00032	A21	Insertion	519	524	6	CCTATC
OG0000325_m	A11_00338	12	A22_00655	A22	Insertion	519	524	6	CCTATC
OG0000325_m	A11_00338	12	A23_00763	A23	Insertion	519	524	6	CCTATC
OG0000325_m	A11_00338	12	A24_00080	A24	Insertion	519	524	6	CCTATC
OG0000326_m	A11_00339	8	A21_00033	A21	Insertion	1053	1053	1	C
OG0000326_m	A11_00339	8	A22_00656	A22	Insertion	1053	1053	1	C
OG0000326_m	A11_00339	8	A23_00764	A23	Insertion	1053	1053	1	C
OG0000326_m	A11_00339	8	A24_00081	A24	Insertion	1053	1053	1	C
OG0000326_m	A11_00339	8	A21_00033	A21	Insertion	1061	1074	14	ATAAAAGTAAGTAA
OG0000326_m	A11_00339	8	A22_00656	A22	Insertion	1061	1074	14	ATAAAAGTAAGTAA
OG0000326_m	A11_00339	8	A23_00764	A23	Insertion	1061	1074	14	ATAAAAGTAAGTAA
OG0000326_m	A11_00339	8	A24_00081	A24	Insertion	1061	1074	14	ATAAAAGTAAGTAA
OG0000332_m	A11_00346	4	A21_00040	A21	Insertion	1	45	45	ATGATAAATAAACCTAAAGTTTTTTTAGAGGATTGTTTAGTTTAT
OG0000332_m	A11_00346	4	A22_00663	A22	Insertion	1	45	45	ATGATAAATAAACCTAAAGTTTTTTTAGAGGATTGTTTAGTTTAT
OG0000332_m	A11_00346	4	A23_00771	A23	Insertion	1	45	45	ATGATAAATAAACCTAAAGTTTTTTTAGAGGATTGTTTAGTTTAT
OG0000332_m	A11_00346	4	A24_00088	A24	Insertion	1	45	45	ATGATAAATAAACCTAAAGTTTTTTTAGAGGATTGTTTAGTTTAT
OG0000335_m	A11_00349	5	A24_00843	A24	Insertion	1	33	33	ATGAATTTCAAAAGCAAATCTAATACAACTTAC
OG0000335_m	A11_00349	5	A21_00043	A21	Insertion	4618	4647	30	ACAAAAGATATAACTACTTTGAAAGACTAA
OG0000335_m	A11_00349	5	A22_00666	A22	Insertion	4618	4647	30	ACAAAAGATATAACTACTTTGACAGACTAA
OG0000335_m	A11_00349	5	A23_00774	A23	Insertion	4618	4647	30	ACAAAAGATATAACTACTTTGAAAGACTAA
OG0000335_m	A11_00349	5	A24_00843	A24	Insertion	4618	4647	30	ACAAAAGATATAACTACTTTGAAAGACTAA
OG0000338_m	A11_00352	4	A21_00046	A21	Insertion	820	822	3	TAA
OG0000338_m	A11_00352	4	A22_00669	A22	Insertion	820	822	3	TAA
OG0000338_m	A11_00352	4	A23_00777	A23	Insertion	820	822	3	TAA
OG0000338_m	A11_00352	4	A24_00840	A24	Insertion	820	822	3	TAA
OG0000339_m	A11_00353	8	A21_00047	A21	Insertion	1	6	6	GTGGAA
OG0000339_m	A11_00353	8	A22_00670	A22	Insertion	1	6	6	GTGGAA
OG0000339_m	A11_00353	8	A23_00778	A23	Insertion	1	6	6	GTGGAA
OG0000339_m	A11_00353	8	A24_00839	A24	Insertion	1	6	6	GTGGAA
OG0000339_m	A11_00353	8	A21_00047	A21	Insertion	226	255	30	GCTGTAAAAAATACAATCATTACAAAATCG
OG0000339_m	A11_00353	8	A22_00670	A22	Insertion	226	255	30	GCTGTAAAAAATACAATCATTACAAAATCG
OG0000339_m	A11_00353	8	A23_00778	A23	Insertion	226	255	30	GCTGTAAAAAATACAATCATTACAAAATCG
OG0000339_m	A11_00353	8	A24_00839	A24	Insertion	226	255	30	GCTGTAAAAAATACAATCATTACAAAATCG
OG0000340_m	A11_00354	4	A21_00048	A21	Insertion	1	54	54	ATGTCTTTTTTTAGTTACATTAAATATTCTATGAAAACTAATCAAATATTAGCA
OG0000340_m	A11_00354	4	A22_00671	A22	Insertion	1	54	54	ATGTCTTTTTTTAGTTACATTAAATATTCTATGAAAACTAATCAAATATTAGCA
OG0000340_m	A11_00354	4	A23_00779	A23	Insertion	1	54	54	ATGTCTTTTTTTAGTTACATTAAATATTCTATGAAAACTAATCAAATATTAGCA
OG0000340_m	A11_00354	4	A24_00838	A24	Insertion	1	54	54	ATGTCTTTTTTTAGTTACATTAAATATTCTATGAAAACTAATCAAATATTAGCA
OG0000342_m	A11_00356	4	A21_00050	A21	Deletion	625	627	3	TAA
OG0000342_m	A11_00356	4	A22_00673	A22	Deletion	625	627	3	TAA
OG0000342_m	A11_00356	4	A23_00781	A23	Deletion	625	627	3	TAA
OG0000342_m	A11_00356	4	A24_00836	A24	Deletion	625	627	3	TAA
OG0000343_m	A11_00357	4	A21_00051	A21	Deletion	468	479	12	TTCTAAATTGTT
OG0000343_m	A11_00357	4	A22_00674	A22	Deletion	468	479	12	TTCTAAATTGTT
OG0000343_m	A11_00357	4	A23_00782	A23	Deletion	468	479	12	TTCTAAATTGTT
OG0000343_m	A11_00357	4	A24_00835	A24	Deletion	468	479	12	TTCTAAATTGTT
OG0000344_m	A11_00358	1	A24_00834	A24	Deletion	1	192	192	ATGACTAAAATTACATCCCGTAAATCTTTAGGAATTCATGAAGTATTTGATATTGGTCTAGAAAAAGATCATAATTTTCTATTAGATAATGGTTTTATAGCTTCTAATTGCTTTAATAAATCTCACTCCACAGCTTATGCTTACATAACCTATCAGACAGCATATTTAAAAGCCAATTATCCTGTTGAATAT
OG0000347_m	A11_00362	1	A22_00680	A22	Deletion	1	120	120	ATGAATCTTATACAAAAGATAGACTTGAGAAATCTTGACTCTTTTATAATCATTAAAAGTTTTTTAATATGGAGTTTTTCTTTAATAGTGTGCTTATTGATTGTAGGGTTTCCTGTAATT
OG0000349_m	A11_00364	4	A21_00059	A21	Insertion	1129	1131	3	AGC
OG0000349_m	A11_00364	4	A22_00682	A22	Insertion	1129	1131	3	AGC
OG0000349_m	A11_00364	4	A23_00790	A23	Insertion	1129	1131	3	AGC
OG0000349_m	A11_00364	4	A24_00781	A24	Insertion	1129	1131	3	AGC
OG0000352_m	A11_00367	4	A21_00062	A21	Insertion	1102	1104	3	TAA
OG0000352_m	A11_00367	4	A22_00685	A22	Insertion	1102	1104	3	TAA
OG0000352_m	A11_00367	4	A23_00793	A23	Insertion	1102	1104	3	TAA
OG0000352_m	A11_00367	4	A24_00778	A24	Insertion	1102	1104	3	TAA
OG0000353_m	A11_00368	8	A21_00064	A21	Deletion	1	702	702	ATGGATTATCCATCCAGTGATGTCATTGATTATTTTTCAATTGCCCCTGCTCATATTATTAAAGGGGAAAACGTTATATCTAAAATTGGAGAAAATATTACTCATCTGGGTACTCGGCCTTTAATTGTTGGAGGAGAAAAAACCCTTCCTATTACTGATAATAATTTAAGAACTATTTTAAAAAAACATAAAGAGATAGTAGTTGTTTCTAAAAGTTATTCTCCTGAATGCTCTGAAACTTCTCTAAAACACCTCACCTCTTTAGTTCATGAACATAAAGCAGATGTAATTATTGGAGTTGGAGGAGGAAAAGCTCTTGATATGGCGAAAATATTAGCTTACTGCAATAGGTTACCAATAGTTACAATTCCTACCTCTGGTGCAACTTGTGCTGCATGG…
OG0000353_m	A11_00368	8	A22_00687	A22	Deletion	1	702	702	ATGGATTATCCATCCAGTGATGTCATTGATTATTTTTCAATTGCCCCTGCTCATATTATTAAAGGGGAAAACGTTATATCTAAAATTGGAGAAAATATTACTCATCTGGGTACTCGGCCTTTAATTGTTGGAGGAGAAAAAACCCTTCCTATTACTGATAATAATTTAAGAACTATTTTAAAAAAACATAAAGAGATAGTAGTTGTTTCTAAAAGTTATTCTCCTGAATGCTCTGAAACTTCTCTAAAACACCTCACCTCTTTAGTTCATGAACATAAAGCAGATGTAATTATTGGAGTTGGAGGAGGAAAAGCTCTTGATATGGCGAAAATATTAGCTTACTGCAATAGGTTACCAATAGTTACAATTCCTACCTCTGGTGCAACTTGTGCTGCATGG…
OG0000353_m	A11_00368	8	A23_00795	A23	Deletion	1	702	702	ATGGATTATCCATCCAGTGATGTCATTGATTATTTTTCAATTGCCCCTGCTCATATTATTAAAGGGGAAAACGTTATATCTAAAATTGGAGAAAATATTACTCATCTGGGTACTCGGCCTTTAATTGTTGGAGGAGAAAAAACCCTTCCTATTACTGATAATAATTTAAGAACTATTTTAAAAAAACATAAAGAGATAGTAGTTGTTTCTAAAAGTTATTCTCCTGAATGCTCTGAAACTTCTCTAAAACACCTCACCTCTTTAGTTCATGAACATAAAGCAGATGTAATTATTGGAGTTGGAGGAGGAAAAGCTCTTGATATGGCGAAAATATTAGCTTACTGCAATAGGTTACCAATAGTTACAATTCCTACCTCTGGTGCAACTTGTGCTGCATGG…
OG0000353_m	A11_00368	8	A24_00776	A24	Deletion	1	702	702	ATGGATTATCCATCCAGTGATGTCATTGATTATTTTTCAATTGCCCCTGCTCATATTATTAAAGGGGAAAACGTTATATCTAAAATTGGAGAAAATATTACTCATCTGGGTACTCGGCCTTTAATTGTTGGAGGAGAAAAAACCCTTCCTATTACTGATAATAATTTAAGAACTATTTTAAAAAAACATAAAGAGATAGTAGTTGTTTCTAAAAGTTATTCTCCTGAATGCTCTGAAACTTCTCTAAAACACCTCACCTCTTTAGTTCATGAACATAAAGCAGATGTAATTATTGGAGTTGGAGGAGGAAAAGCTCTTGATATGGCGAAAATATTAGCTTACTGCAATAGGTTACCAATAGTTACAATTCCTACCTCTGGTGCAACTTGTGCTGCATGG…
OG0000353_m	A11_00368	8	A21_00064	A21	Deletion	865	1110	246	TTAAGATTGGAAGAAATAATGCAAAATAGTCAACTAGCAGCAATTTCGAGACAACAACTTTTAAAATTTTATCAAAAGATTGGTTTGCCACGAAATTTAAAAGAATTAGGATTAGATAAAATAACAAAAGAAGAATTAAATCTTATAGCTCAAATAATTTGTCGTCCAGATTCTGATATTCATCGACTACCTTTTACTGTATCCTCAAAACAATTATTATTAGCAATGAGATCAACAGCGCAATAA
OG0000353_m	A11_00368	8	A22_00687	A22	Deletion	865	1110	246	TTAAGATTGGAAGAAATAATGCAAAATAGTCAACTAGCAGCAATTTCGAGACAACAACTTTTAAAATTTTATCAAAAGATTGGTTTGCCACGAAATTTAAAAGAATTAGGATTAGATAAAATAACAAAAGAAGAATTAAATCTTATAGCTCAAATAATTTGTCGTCCAGATTCTGATATTCATCGACTACCTTTTACTGTATCCTCAAAACAATTATTATTAGCAATGAGATCAACAGCGCAATAA
OG0000353_m	A11_00368	8	A23_00795	A23	Deletion	865	1110	246	TTAAGATTGGAAGAAATAATGCAAAATAGTCAACTAGCAGCAATTTCGAGACAACAACTTTTAAAATTTTATCAAAAGATTGGTTTGCCACGAAATTTAAAAGAATTAGGATTAGATAAAATAACAAAAGAAGAATTAAATCTTATAGCTCAAATAATTTGTCGTCCAGATTCTGATATTCATCGACTACCTTTTACTGTATCCTCAAAACAATTATTATTAGCAATGAGATCAACAGCGCAATAA
OG0000353_m	A11_00368	8	A24_00776	A24	Deletion	865	1110	246	TTAAGATTGGAAGAAATAATGCAAAATAGTCAACTAGCAGCAATTTCGAGACAACAACTTTTAAAATTTTATCAAAAGATTGGTTTGCCACGAAATTTAAAAGAATTAGGATTAGATAAAATAACAAAAGAAGAATTAAATCTTATAGCTCAAATAATTTGTCGTCCAGATTCTGATATTCATCGACTACCTTTTACTGTATCCTCAAAACAATTATTATTAGCAATGAGATCAACAGCGCAATAA
OG0000357_m	A11_00372	4	A21_00069	A21	Insertion	12	17	6	TTTTCG
OG0000357_m	A11_00372	4	A22_00692	A22	Insertion	12	17	6	TTTTCG
OG0000357_m	A11_00372	4	A23_00800	A23	Insertion	12	17	6	TTTTCG
OG0000357_m	A11_00372	4	A24_00990	A24	Insertion	12	17	6	TTTTCG
OG0000359_m	A11_00374	4	A21_00071	A21	Deletion	1	54	54	ATGAAAAATATCCTATTTCATACAATCATAGTGATTAATTTAATGTTAAAAATT
OG0000359_m	A11_00374	4	A22_00694	A22	Deletion	1	54	54	ATGAAAAATATCCTATTTCATACAATCATAGTGATTAATTTAATGTTAAAAATT
OG0000359_m	A11_00374	4	A23_00802	A23	Deletion	1	54	54	ATGAAAAATATCCTATTTCATACAATCATAGTGATTAATTTAATGTTAAAAATT
OG0000359_m	A11_00374	4	A24_00992	A24	Deletion	1	54	54	ATGAAAAATATCCTATTTCATACAATCATAGTGATTAATTTAATGTTAAAAATT
OG0000361_m	A11_00376	5	A24_00994	A24	Deletion	1	540	540	ATGATAGATATTTTTAGCACACTATCATTACTATGCCTGATTCCTATTATATGTGGATCTGTTTTTTCGATTATCACTGTTTTTACAACTAAATATTTTCTAAAGAATTCTCATATAAGTAAAGGTTTTACTCCACCAGTGTCAATCTTGAAACCTGTGAAAGGTCTCGAAAAAAATTTAGAGAACAACCTAAAAAGTATTGCTAAACAGAATTATCCTAATTACCAAATAATTTATTCTGTTCAAGATCTAGAAGATCCAGCTTATCCTATACTAAAGAAGATTCAATCTGAATTAGGTGAAGATCTAGTCTCTATTGTTATTAGTGCGATTGAAGAAGGAGCAAATGGTAAAGTTAATAATCTTCTAGGAGCAATTGATAAAGCAAACTATGAATTT…
OG0000361_m	A11_00376	5	A21_00073	A21	Deletion	1147	1158	12	AATCATAATTAA
OG0000361_m	A11_00376	5	A22_00696	A22	Deletion	1147	1158	12	AATCATAATTAA
OG0000361_m	A11_00376	5	A23_00804	A23	Deletion	1147	1158	12	AATCATAATTAA
OG0000361_m	A11_00376	5	A24_00994	A24	Deletion	1147	1158	12	AATCATAATTAA
OG0000363_m	A11_00378	4	A21_00075	A21	Insertion	980	988	9	TTATTGATT
OG0000363_m	A11_00378	4	A22_00698	A22	Insertion	980	988	9	TTATTGATT
OG0000363_m	A11_00378	4	A23_00806	A23	Insertion	980	988	9	TTATTGATT
OG0000363_m	A11_00378	4	A24_01067	A24	Insertion	980	988	9	TTATTGATT
OG0000364_m	A11_00379	12	A21_00076	A21	Deletion	64	66	3	GAT
OG0000364_m	A11_00379	12	A22_00699	A22	Deletion	64	66	3	GAT
OG0000364_m	A11_00379	12	A23_00807	A23	Deletion	64	66	3	GAT
OG0000364_m	A11_00379	12	A24_01066	A24	Deletion	64	66	3	GAT
OG0000364_m	A11_00379	12	A21_00076	A21	Insertion	1729	1820	92	ATTTTAAGCCATAGTAGAAACCATGGTTCTTCATTTTATACAGTTTATCAAACCAGATCTTCTATAGCCGGAAATAATAGACTATTGCTGCC
OG0000364_m	A11_00379	12	A22_00699	A22	Insertion	1729	1820	92	ATTTTAAGCCATAGTAGAAACCATGGTTCTTCATTTTATACAGTTTATCAAACCAGATCTTCTATAGCCGGAAATAATAGACTATTGCTGCC
OG0000364_m	A11_00379	12	A23_00807	A23	Insertion	1729	1820	92	ATTTTAAGCCATAGTAGAAACCATGGTTCTTCATTTTATACAGTTTATCAAACCAGATCTTCTATAGCCGGAAATAATAGACTATTGCTGCC
OG0000364_m	A11_00379	12	A24_01066	A24	Insertion	1729	1820	92	ATTTTAAGCCATAGTAGAAACCATGGTTCTTCATTTTATACAGTTTATCAAACCAGATCTTCTATAGCCGGAAATAATAGACTATTGCTGCC
OG0000364_m	A11_00379	12	A21_00076	A21	Insertion	1830	2640	811	TTTAGATATAGACTTTTCTTTGCTTAAGTTTGTAATCTCGTTAGCTCAGAAACAAAATAAAGAAGTTGAATGTTTACAAATAATAGAAGTACCAAAGTATAACAATTTAAGTAGGAATAAGATATTTACTGGACCTGATCGTCAGTTACTTCAAAGAGTTGAGATGTTAGGTTATCAATATGGAGTCCCAGTTCATACTCAAATTGTTATAACTCATGATGTTAAGCAAACTATTCTGGATATTATTCAAAAAAATCATATTAGTTCAATAATTTTAGAATGGCACAAGAAAAATATAGCCTCTCAAACATCTGATAATAAAGTAATTGACATACTAATAAACCAAACTTCATGTGAGTTAATTTTAATTAAGTTAGGCTTAGGTAAAAAAGATTCATT…
OG0000364_m	A11_00379	12	A22_00699	A22	Insertion	1830	2640	811	TTTAGATATAGACTTTTCTTTGCTCAAGTTTGTAATCTCGTTAGCTCAGAAACAAAATAAAGAAGTTGAATGTTTACAAATAATAGAAGTACCAAAGTATAACAATTTAAGTAGGAATGAGATATTTACTGGACCTGACCGTCAGTTACTTCAAAGAGTTGAGATGTTAGGTTATCAATATGGAGTCCCAGTTCATACTCAAATTGTTATAACTCATGATGTTAAGCAAACTATTCTGGATATTATTCAAAAAAATCATATTAGTTCAATAATTTTAGAATGGCACAAGAAAAATATAGCCTCTCAAATACCTGATAATAAAGTAATTGACATACTAATAAACCAAACTTCATGTGAGTTAATTTTAATTAAGTTAGTCTTAGGTAAAAAAGATTCATT…
OG0000364_m	A11_00379	12	A23_00807	A23	Insertion	1830	2640	811	TTTAGATATAGACTTTTCTTTGCTTAAGTTTGTAATCTCGTTAGCTCAGAAACAAAATAAAGAAGTTGAATGTTTACAAATAATAGAAGTACCAAAGTATAACAATTTAAGTAGGAATGAGATATTTACTGGACCTGATCGTCAGTTACTTCAAAGAGTTGAGATGTTAGGTTATCAATATGGAGTCCCAGTTCATACTCAAATTGTTATAACTCATGATGTTAAGCAAACTATTCTGGATATTATTCAAAAAAATCATATTAGTTCAATAATTTTAGAATGGCACAAGAAAAATATAGCCTCTCAAACACCTGATAATAAAGTAATTGACATACTAATAAACCAAACTTCATGTGAGTTAATTTTAATTAAGTTAGGCTTAGGTAAAAAAGATTCATT…
OG0000364_m	A11_00379	12	A24_01066	A24	Insertion	1830	2640	811	TTTAGATATAGACTTTTCTTTGCTTAAGTTTGTAATCTCGTTAGCTCAGAAACAAAATAAAGAAGTTGAATGTTTACAAATAATAGAAGTACCAAAGTATAACAATTTAAGTAGGAATGAGATATTTACTGGACCTGATCGTCAGTTACTTCAAAGAGTTGAGATGTTAGGTTATCAATATGGAGTCCCAGTTCATACTCAAATTGTTATAACTCATGATGTTAAGCAAACTATTCTGGATATTATTCAAAAAAATCATATTAGTTCAATAATTTTAGAATGGCACAAGAAAAATATAGCCTCTCAAACACCTGATAATAAAGTAATTGACATACTAATAAACCAAACTTCATGTGAGTTAATTTTAATTAAGTTAGGCTTAGGTAAAAAAGATTCATT…
OG0000367_m	A11_00383	8	A21_00080	A21	Insertion	1	54	54	GTGGCCGATTGGAAGTTAAGCGAATGGCATACTTATCTCACTCAGAAATTAGTT
OG0000367_m	A11_00383	8	A22_00703	A22	Insertion	1	54	54	GTGGCCGATTGGAAGTTAAGCGAATGGCATACTTATCTCACTCAGAAATTAGTT
OG0000367_m	A11_00383	8	A23_00811	A23	Insertion	1	54	54	GTGGCCGATTGGAAGTTAAGCGAATGGCATACTTATCTCACTCAGAAATTAGTT
OG0000367_m	A11_00383	8	A24_01062	A24	Insertion	1	54	54	GTGGCCGATTGGAAGTTAAGCGAATGGCATACTTATCTCACTCAGAAATTAGTT
OG0000367_m	A11_00383	8	A21_00080	A21	Deletion	81	83	3	ACA
OG0000367_m	A11_00383	8	A22_00703	A22	Deletion	81	83	3	ACA
OG0000367_m	A11_00383	8	A23_00811	A23	Deletion	81	83	3	ACA
OG0000367_m	A11_00383	8	A24_01062	A24	Deletion	81	83	3	ACA
OG0000369_m	A11_00385	4	A21_00082	A21	Deletion	645	662	18	ATCTACATTTCTACAACT
OG0000369_m	A11_00385	4	A22_00705	A22	Deletion	645	662	18	ATCTACATTTCTACAACT
OG0000369_m	A11_00385	4	A23_00813	A23	Deletion	645	662	18	ATCTACATTTCTACAACT
OG0000369_m	A11_00385	4	A24_01060	A24	Deletion	645	662	18	ATCTACATTTCTACAACT
OG0000372_m	A11_00388	8	A21_00085	A21	Insertion	1026	1026	1	G
OG0000372_m	A11_00388	8	A22_00708	A22	Insertion	1026	1026	1	G
OG0000372_m	A11_00388	8	A23_00816	A23	Insertion	1026	1026	1	G
OG0000372_m	A11_00388	8	A24_01057	A24	Insertion	1026	1026	1	G
OG0000372_m	A11_00388	8	A21_00085	A21	Insertion	1037	1044	8	AAAATTAA
OG0000372_m	A11_00388	8	A22_00708	A22	Insertion	1037	1044	8	AAAATTAA
OG0000372_m	A11_00388	8	A23_00816	A23	Insertion	1037	1044	8	AAAATTAA
OG0000372_m	A11_00388	8	A24_01057	A24	Insertion	1037	1044	8	AAAATTAA
OG0000375_m	A11_00394	4	A21_00091	A21	Insertion	1102	1159	58	CACTATTAGTCCTGATTATGATATTAATCTTACTGAGTTTAATCAAACTAAGCAATAA
OG0000375_m	A11_00394	4	A22_00714	A22	Insertion	1102	1159	58	CACTATTAGTCCTGATTATGATATTAATCTTACTGAGTTTAATCAAACTAAGCAATAA
OG0000375_m	A11_00394	4	A23_00822	A23	Insertion	1102	1159	58	CACTATTAGTCCTGATTATGATATTAATCTTACTGAGTTTAATCAAACTAAGCAATAA
OG0000375_m	A11_00394	4	A24_01051	A24	Insertion	1102	1159	58	CACTATTAGTCCTGATTATGATATTAATCTTACTGAGTTTAATCAAACTAAGCAATAA
OG0000376_m	A11_00395	4	A21_00092	A21	Insertion	579	587	9	TAACACTCC
OG0000376_m	A11_00395	4	A22_00715	A22	Insertion	579	587	9	TAACACTCC
OG0000376_m	A11_00395	4	A23_00823	A23	Insertion	579	587	9	TAACACTCC
OG0000376_m	A11_00395	4	A24_01050	A24	Insertion	579	587	9	TAACACTCC
OG0000378_m	A11_00398	4	A21_00095	A21	Insertion	1123	1131	9	AAAATATAG
OG0000378_m	A11_00398	4	A22_00718	A22	Insertion	1123	1131	9	AAAATATAG
OG0000378_m	A11_00398	4	A23_00826	A23	Insertion	1123	1131	9	AAAATATAG
OG0000378_m	A11_00398	4	A24_01047	A24	Insertion	1123	1131	9	AAAATATAG
OG0000379_m	A11_00400	4	A21_00097	A21	Insertion	570	575	6	CTCACC
OG0000379_m	A11_00400	4	A22_00720	A22	Insertion	570	575	6	CTCACC
OG0000379_m	A11_00400	4	A23_00828	A23	Insertion	570	575	6	CTCACC
OG0000379_m	A11_00400	4	A24_01045	A24	Insertion	570	575	6	CTCACC
OG0000380_m	A11_00401	4	A21_00098	A21	Deletion	1444	1452	9	AAGAATTGA
OG0000380_m	A11_00401	4	A22_00721	A22	Deletion	1444	1452	9	AAGAATTGA
OG0000380_m	A11_00401	4	A23_00829	A23	Deletion	1444	1452	9	AAGAATTGA
OG0000380_m	A11_00401	4	A24_01044	A24	Deletion	1444	1452	9	AAGAATTGA
OG0000381_m	A11_00403	3	A21_00100	A21	Insertion	1	24	24	GTGAGCCATACTTCACCAATATTA
OG0000381_m	A11_00403	3	A23_00831	A23	Insertion	1	24	24	GTGAGCCATACTTCACCAATATTA
OG0000381_m	A11_00403	3	A24_00105	A24	Insertion	1	24	24	GTGAGCCATACTTCACCAATATTA
OG0000384_m	A11_00406	4	A21_00103	A21	Insertion	1011	1011	1	A
OG0000384_m	A11_00406	4	A22_00726	A22	Insertion	1011	1014	4	ATAA
OG0000384_m	A11_00406	4	A23_00834	A23	Insertion	1011	1011	1	A
OG0000384_m	A11_00406	4	A24_00102	A24	Insertion	1011	1011	1	A
OG0000385_m	A11_00407	4	A21_00104	A21	Insertion	217	225	9	GATAAATAG
OG0000385_m	A11_00407	4	A22_00727	A22	Insertion	217	225	9	GATAAATAG
OG0000385_m	A11_00407	4	A23_00835	A23	Insertion	217	225	9	GATAAATAG
OG0000385_m	A11_00407	4	A24_00101	A24	Insertion	217	225	9	GATAAATAG
OG0000386_m	A11_00408	12	A21_00105	A21	Insertion	1	60	60	ATGAAAATTACACGACTTTTACTCAATATAAAAAATTATTGCATAATACTTTTATTTACC
OG0000386_m	A11_00408	12	A22_00728	A22	Insertion	1	60	60	ATGAAAATTACACGACTTTTACTCAATATAAAAAATTATTGCATAATACTTTTATTTACC
OG0000386_m	A11_00408	12	A23_00836	A23	Insertion	1	60	60	ATGAAAATTACACGACTTTTACTCAATATAAAAAATTATTGCATAATACTTTTATTTACC
OG0000386_m	A11_00408	12	A24_00100	A24	Insertion	1	60	60	ATGAAAATTACACGACTTTTACTCAATATAAAAAATTATTGCATAATACTTTTATTTACC
OG0000386_m	A11_00408	12	A21_00105	A21	Deletion	116	118	3	ATC
OG0000386_m	A11_00408	12	A22_00728	A22	Deletion	116	118	3	ATC
OG0000386_m	A11_00408	12	A23_00836	A23	Deletion	116	118	3	ATC
OG0000386_m	A11_00408	12	A24_00100	A24	Deletion	116	118	3	ATC
OG0000386_m	A11_00408	12	A21_00105	A21	Insertion	159	161	3	GCC
OG0000386_m	A11_00408	12	A22_00728	A22	Insertion	159	161	3	GCC
OG0000386_m	A11_00408	12	A23_00836	A23	Insertion	159	161	3	GCC
OG0000386_m	A11_00408	12	A24_00100	A24	Insertion	159	161	3	GCC
OG0000387_m	A11_00409	4	A21_00106	A21	Insertion	757	774	18	GTAATAAATTTACTATAA
OG0000387_m	A11_00409	4	A22_00729	A22	Insertion	757	774	18	GTAATAAATTTACTATAA
OG0000387_m	A11_00409	4	A23_00837	A23	Insertion	757	774	18	GTAATAAATTTACTATAA
OG0000387_m	A11_00409	4	A24_00099	A24	Insertion	757	774	18	GTAATAAATTTACTATAA
OG0000390_m	A11_00413	4	A21_00110	A21	Deletion	808	834	27	GAGAAATTGGATTATAGTAGTTCCTAG
OG0000390_m	A11_00413	4	A22_00733	A22	Deletion	808	834	27	GAGAAATTGGATTATAGTAGTTCCTAG
OG0000390_m	A11_00413	4	A23_00841	A23	Deletion	808	834	27	GAGAAATTGGATTATAGTAGTTCCTAG
OG0000390_m	A11_00413	4	A24_00095	A24	Deletion	808	834	27	GAGAAATTGGATTATAGTAGTTCCTAG
OG0000394_m	A11_00417	1	A24_00091	A24	Deletion	1	321	321	ATGAATAAACGTATGATTTATCAACGTTGGTTCCTCTCTATCATACTTGGTTGCGGATTAAGCTTAGGAAGATATATGCCAGTTTATGCAGTAAAGACCAATGATATTCCAATGGAACTTCAAGAATTTATTGCAAAAGTTGATGATGCAGCTAATTCAAAAAATTTAAAATCTGTAAAATCTTTTTATGGTGATCAGTATATAACAACTGATGGATTAACATTAAATAAACTTGCTGAAGGAATTAGTAAATTATGGATAGAGTATCCTAATTTAAGATATCAAACAAAAATATTATCTTGGGAAAAAAAAGATAAAAGT
OG0000395_m	A11_00418	8	A21_00115	A21	Deletion	963	963	1	A
OG0000395_m	A11_00418	8	A22_00738	A22	Deletion	963	963	1	A
OG0000395_m	A11_00418	8	A23_00846	A23	Deletion	963	963	1	A
OG0000395_m	A11_00418	8	A24_01206	A24	Deletion	963	963	1	A
OG0000395_m	A11_00418	8	A21_00115	A21	Insertion	982	1054	73	AATGTCAAAATTAATAACTAAAGATAGTGCGCAAAAGTTAGCAGAATTACTAGGTAATAACTTAAAAAGTTAG
OG0000395_m	A11_00418	8	A22_00738	A22	Insertion	982	1054	73	AATGTCAAAATTAATAACTAAAGATAGTGCGCAAAAGTTAGCAGAATTACTAGGTAATAACTTAAAAAGTTAG
OG0000395_m	A11_00418	8	A23_00846	A23	Insertion	982	1054	73	AATGTCAAAATTAATAACTAAAGATAGTGCGCAAAAGTTAGCAGAATTACTAGGTAATAACTTAAAAAGTTAG
OG0000395_m	A11_00418	8	A24_01206	A24	Insertion	982	1054	73	AATGTCAAAATTAATAACTAAAGATAGTGCGCAAAAGTTAGCAGAATTACTAGGTAATAACTTAAAAAGTTAG
OG0000396_m	A11_00420	3	A21_00117	A21	Deletion	154	165	12	AATTATTTTTAA
OG0000396_m	A11_00420	3	A23_00848	A23	Deletion	154	165	12	AATTATTTTTAA
OG0000396_m	A11_00420	3	A24_01204	A24	Deletion	154	165	12	AATTATTTTTAA
OG0000399_m	A11_00424	4	A21_00121	A21	Insertion	113	115	3	TAT
OG0000399_m	A11_00424	4	A22_00744	A22	Insertion	113	115	3	TAT
OG0000399_m	A11_00424	4	A23_00852	A23	Insertion	113	115	3	TAT
OG0000399_m	A11_00424	4	A24_01200	A24	Insertion	113	115	3	TAT
OG0000400_m	A11_00426	4	A21_00123	A21	Insertion	1	6	6	TTGTCT
OG0000400_m	A11_00426	4	A22_00746	A22	Insertion	1	6	6	TTGTCT
OG0000400_m	A11_00426	4	A23_00854	A23	Insertion	1	6	6	TTGTCT
OG0000400_m	A11_00426	4	A24_01198	A24	Insertion	1	6	6	TTGTCT
OG0000402_m	A11_00428	4	A21_00125	A21	Insertion	1	78	78	ATGGCTAAAAAAAGTATGATTCAACGAGAAAAAAAGAGAGAGCGTCTTATTGAAAAATATGCTGAGAAAAGAGCATCT
OG0000402_m	A11_00428	4	A22_00748	A22	Insertion	1	78	78	ATGGCTAAAAAAAGTATGATTCAACGAGAAAAAAAGAGAGAGCGTCTTATTGAAAAATATGCTGAGAAAAGAGCATCT
OG0000402_m	A11_00428	4	A23_00856	A23	Insertion	1	78	78	ATGGCTAAAAAAAGTATGATTCAACGAGAAAAAAAGAGAGAGCGTCTTATTGAAAAATATGCTGAGAAAAGAGCATCT
OG0000402_m	A11_00428	4	A24_01196	A24	Insertion	1	78	78	ATGGCTAAAAAAAGTATGATTCAACGAGAAAAAAAGAGAGAGCGTCTTATTGAAAAATATGCTGAGAAAAGAGCATCT
OG0000403_m	A11_00431	4	A21_00128	A21	Insertion	1	84	84	ATGTTTTCTTGGAGACGCTTGTTTAATAATATCAGCTCAAATATTAAGGCTAAAACTACTTCATCATCGAGAGAAAGAATAAGC
OG0000403_m	A11_00431	4	A22_00751	A22	Insertion	1	84	84	ATGTTTTCTTGGAGACGCTTGTTTAATAATATCAGCTCAAATATTAAGGCTAAAACTACTTCATCATCGAGAGAAAGAATAAGC
OG0000403_m	A11_00431	4	A23_00859	A23	Insertion	1	84	84	ATGTTTTCTTGGAGACGCTTGTTTAATAATATCAGCTCAAATATTAAGGCTAAAACTACTTCATCATCGAGAGAAAGAATAAGC
OG0000403_m	A11_00431	4	A24_01193	A24	Insertion	1	84	84	ATGTTTTCTTGGAGACGCTTGTTTAATAATATCAGCTCAAATATTAAGGCTAAAACTACTTCATCATCGAGAGAAAGAATAAGC
OG0000408_m	A11_00436	4	A21_00133	A21	Insertion	1	18	18	ATGTCAAAATTAGTTATC
OG0000408_m	A11_00436	4	A22_00756	A22	Insertion	1	18	18	ATGTCAAAATTAGTTATC
OG0000408_m	A11_00436	4	A23_00864	A23	Insertion	1	18	18	ATGTCAAAATTAGTTATC
OG0000408_m	A11_00436	4	A24_00470	A24	Insertion	1	18	18	ATGTCAAAATTAGTTATC
OG0000413_m	A11_00442	4	A21_00140	A21	Deletion	814	822	9	AATGTTGCA
OG0000413_m	A11_00442	4	A22_00763	A22	Deletion	814	822	9	AATGTTGCA
OG0000413_m	A11_00442	4	A23_00871	A23	Deletion	814	822	9	AATGTTGCA
OG0000413_m	A11_00442	4	A24_00477	A24	Deletion	814	822	9	AATGTTGCA
OG0000416_m	A11_00446	12	A21_00143	A21	Insertion	1	2	2	AT
OG0000416_m	A11_00446	12	A22_00766	A22	Insertion	1	2	2	AT
OG0000416_m	A11_00446	12	A23_00874	A23	Insertion	1	2	2	AT
OG0000416_m	A11_00446	12	A24_00480	A24	Insertion	1	2	2	AT
OG0000416_m	A11_00446	12	A21_00143	A21	Insertion	1325	1327	3	AAA
OG0000416_m	A11_00446	12	A22_00766	A22	Insertion	1325	1327	3	AAA
OG0000416_m	A11_00446	12	A23_00874	A23	Insertion	1325	1327	3	AAA
OG0000416_m	A11_00446	12	A24_00480	A24	Insertion	1325	1327	3	AAA
OG0000416_m	A11_00446	12	A21_00143	A21	Insertion	1837	1884	48	CTTAATTCTATTAACAATAGAAAAAATTTAAGTATTAATTTAAACTAA
OG0000416_m	A11_00446	12	A22_00766	A22	Insertion	1837	1884	48	CTTAATTCTATTAACAATAGAAAAAATTTAAGTATTAATTTAAACTAA
OG0000416_m	A11_00446	12	A23_00874	A23	Insertion	1837	1884	48	CTTAATTCTATTAACAATAGAAAAAATTTAAGTATTAATTTAAACTAA
OG0000416_m	A11_00446	12	A24_00480	A24	Insertion	1837	1884	48	CTTAATTCTATTAACAATAGAAAAAATTTAAGTATTAATTTAAACTAA
OG0000418_m	A11_00448	4	A21_00145	A21	Insertion	2956	2961	6	GACTAA
OG0000418_m	A11_00448	4	A22_00768	A22	Insertion	2956	2961	6	GACTAA
OG0000418_m	A11_00448	4	A23_00876	A23	Insertion	2956	2961	6	GACTAA
OG0000418_m	A11_00448	4	A24_00482	A24	Insertion	2956	2961	6	GACTAA
OG0000421_m	A11_00451	4	A21_00148	A21	Insertion	1880	1885	6	CTTCAA
OG0000421_m	A11_00451	4	A22_00771	A22	Insertion	1880	1885	6	CTTCAA
OG0000421_m	A11_00451	4	A23_00879	A23	Insertion	1880	1885	6	CTTCAA
OG0000421_m	A11_00451	4	A24_00485	A24	Insertion	1880	1885	6	CTTCAA
OG0000422_m	A11_00452	4	A21_00149	A21	Insertion	1	6	6	ATGATT
OG0000422_m	A11_00452	4	A22_00772	A22	Insertion	1	6	6	ATGATT
OG0000422_m	A11_00452	4	A23_00880	A23	Insertion	1	6	6	ATGATT
OG0000422_m	A11_00452	4	A24_00486	A24	Insertion	1	6	6	ATGATT
OG0000430_m	A11_00462	4	A21_00160	A21	Insertion	127	132	6	AAAAAT
OG0000430_m	A11_00462	4	A22_00783	A22	Insertion	127	132	6	AAAAAT
OG0000430_m	A11_00462	4	A23_00891	A23	Insertion	127	132	6	AAAAAT
OG0000430_m	A11_00462	4	A24_00497	A24	Insertion	127	132	6	AAAAAT
OG0000431_m	A11_00463	4	A21_00161	A21	Insertion	41	46	6	TAAAAC
OG0000431_m	A11_00463	4	A22_00784	A22	Insertion	41	46	6	TAAAAC
OG0000431_m	A11_00463	4	A23_00892	A23	Insertion	41	46	6	TAAAAC
OG0000431_m	A11_00463	4	A24_00498	A24	Insertion	41	46	6	TAAAAC
OG0000432_m	A11_00464	4	A21_00162	A21	Deletion	1051	1059	9	ATTGGAGAT
OG0000432_m	A11_00464	4	A22_00785	A22	Deletion	1051	1059	9	ATTGGAGAT
OG0000432_m	A11_00464	4	A23_00893	A23	Deletion	1051	1059	9	ATTGGAGAT
OG0000432_m	A11_00464	4	A24_00499	A24	Deletion	1051	1059	9	ATTGGAGAT
OG0000437_m	A11_00470	12	A21_00167	A21	Insertion	1	102	102	TTGTGGTTTTCTTCTTTATCAATAAGGAGTATCACGATAATACTAATATTAATTCCCGCCTCTGCAACCAAAGTTCTTGGTCTATATATAGGGAGTTTAGTC
OG0000437_m	A11_00470	12	A22_00790	A22	Insertion	1	102	102	TTGTGGTTTTCTTCTTCATTAATAAGGAGTATCACGACAATACTAATATTAATTCCCGCCTCTGCAACCAAAGTTCTTGGTCTATATATAGGGAGTTTAGTC
OG0000437_m	A11_00470	12	A23_00898	A23	Insertion	1	102	102	TTGTGGTTTTCTTCTTCATTAATAAGGAGTATCACGATAATACTAATATTAATTCCCGCCTCTGCAACCAAAGTTCTTGGTCTATATATAGGGAGTTTAGTC
OG0000437_m	A11_00470	12	A24_00504	A24	Insertion	1	102	102	TTGTGGTTTTCTTCTTCATTAATAAGGAGTATCACGATAATACTAATATTAATTCCCGCCTCTGCAACCAAAGTTCTTGGTCTATATATAGGGAGTTTAGTC
OG0000437_m	A11_00470	12	A21_00167	A21	Deletion	331	336	6	AATATT
OG0000437_m	A11_00470	12	A22_00790	A22	Deletion	331	336	6	AATATT
OG0000437_m	A11_00470	12	A23_00898	A23	Deletion	331	336	6	AATATT
OG0000437_m	A11_00470	12	A24_00504	A24	Deletion	331	336	6	AATATT
OG0000437_m	A11_00470	12	A21_00167	A21	Insertion	559	561	3	ACT
OG0000437_m	A11_00470	12	A22_00790	A22	Insertion	559	561	3	ACT
OG0000437_m	A11_00470	12	A23_00898	A23	Insertion	559	561	3	ACT
OG0000437_m	A11_00470	12	A24_00504	A24	Insertion	559	561	3	ACT
OG0000440_m	A11_00473	8	A21_00170	A21	Insertion	1	51	51	ATGGTATTTTTTAATTATCTTAAATTACTGATTATTATTTTTGGCTTATTC
OG0000440_m	A11_00473	8	A22_00793	A22	Insertion	1	51	51	ATGGTATTTTTTAATTATCTTAAATTACTGATTATTATTTTTGGCTTATTC
OG0000440_m	A11_00473	8	A23_00901	A23	Insertion	1	51	51	ATGGTATTTTTTAATTATCTTAAATTACTGATTATTATTTTTGGCTTATTC
OG0000440_m	A11_00473	8	A24_00507	A24	Insertion	1	51	51	ATGGTATTTTTTAATTATCTTAAATTACTGATTATTATTTTTGGCTTATTC
OG0000440_m	A11_00473	8	A21_00170	A21	Insertion	757	777	21	TTAAGCATAGGAGAACTGTGA
OG0000440_m	A11_00473	8	A22_00793	A22	Insertion	757	777	21	TTAAGCATAGGAGAACTGTAA
OG0000440_m	A11_00473	8	A23_00901	A23	Insertion	757	777	21	TTAAGCATAGGAGAACTGTGA
OG0000440_m	A11_00473	8	A24_00507	A24	Insertion	757	777	21	TTAAGCATAGGAGAACTGTGA
OG0000441_m	A11_00474	4	A21_00171	A21	Deletion	409	414	6	GATAAA
OG0000441_m	A11_00474	4	A22_00794	A22	Deletion	409	414	6	GATAAA
OG0000441_m	A11_00474	4	A23_00902	A23	Deletion	409	414	6	GATAAA
OG0000441_m	A11_00474	4	A24_00508	A24	Deletion	409	414	6	GATAAA
OG0000443_m	A11_00476	4	A21_00173	A21	Deletion	814	819	6	GCTTAA
OG0000443_m	A11_00476	4	A22_00796	A22	Deletion	814	819	6	GCTTAA
OG0000443_m	A11_00476	4	A23_00904	A23	Deletion	814	819	6	GCTTAA
OG0000443_m	A11_00476	4	A24_00510	A24	Deletion	814	819	6	GCTTAA
OG0000444_m	A11_00478	12	A21_00175	A21	Deletion	2568	2611	44	AACACCTGCCAAGAAAGCAACTGCCAAGAAAGCAACTGCCAAGA
OG0000444_m	A11_00478	12	A22_00798	A22	Deletion	2568	2611	44	AACACCTGCCAAGAAAGCAACTGCCAAGAAAGCAACTGCCAAGA
OG0000444_m	A11_00478	12	A23_00906	A23	Deletion	2568	2611	44	AACACCTGCCAAGAAAGCAACTGCCAAGAAAGCAACTGCCAAGA
OG0000444_m	A11_00478	12	A24_00512	A24	Deletion	2568	2611	44	AACACCTGCCAAGAAAGCAACTGCCAAGAAAGCAACTGCCAAGA
OG0000444_m	A11_00478	12	A21_00175	A21	Insertion	2634	2646	13	AACCGTAAAAAAG
OG0000444_m	A11_00478	12	A22_00798	A22	Insertion	2634	2646	13	AACCGTAAAAAAG
OG0000444_m	A11_00478	12	A23_00906	A23	Insertion	2634	2646	13	AACCGTAAAAAAG
OG0000444_m	A11_00478	12	A24_00512	A24	Insertion	2634	2646	13	AACCGTAAAAAAG
OG0000444_m	A11_00478	12	A21_00175	A21	Insertion	2658	2682	25	TACAAAGAAAAGAAAAAAGGATTAA
OG0000444_m	A11_00478	12	A22_00798	A22	Insertion	2658	2682	25	TACAAAGAAAAGAAAAAAGGATTAA
OG0000444_m	A11_00478	12	A23_00906	A23	Insertion	2658	2682	25	TACAAAGAAAAGAAAAAAGGATTAA
OG0000444_m	A11_00478	12	A24_00512	A24	Insertion	2658	2682	25	TACAAAGAAAAGAAAAAAGGATTAA
OG0000451_m	A11_00489	4	A21_00187	A21	Deletion	812	814	3	ATG
OG0000451_m	A11_00489	4	A22_00809	A22	Deletion	812	814	3	ATG
OG0000451_m	A11_00489	4	A23_00917	A23	Deletion	812	814	3	ATG
OG0000451_m	A11_00489	4	A24_00523	A24	Deletion	812	814	3	ATG
OG0000465_m	A11_00505	8	A21_00970	A21	Insertion	37	39	3	CAA
OG0000465_m	A11_00505	8	A22_00826	A22	Insertion	37	39	3	CAA
OG0000465_m	A11_00505	8	A23_00934	A23	Insertion	37	39	3	CAA
OG0000465_m	A11_00505	8	A24_00540	A24	Insertion	37	39	3	CAA
OG0000465_m	A11_00505	8	A21_00970	A21	Deletion	916	942	27	TTTCCCTCGGTAGCTCATAAATTATAA
OG0000465_m	A11_00505	8	A22_00826	A22	Deletion	916	942	27	TTTCCCTCGGTAGCTCATAAATTATAA
OG0000465_m	A11_00505	8	A23_00934	A23	Deletion	916	942	27	TTTCCCTCGGTAGCTCATAAATTATAA
OG0000465_m	A11_00505	8	A24_00540	A24	Deletion	916	942	27	TTTCCCTCGGTAGCTCATAAATTATAA
OG0000466_m	A11_00506	4	A21_00972	A21	Insertion	1473	1475	3	AAG
OG0000466_m	A11_00506	4	A22_00828	A22	Insertion	1473	1475	3	AAG
OG0000466_m	A11_00506	4	A23_00936	A23	Insertion	1473	1475	3	AAG
OG0000466_m	A11_00506	4	A24_00542	A24	Insertion	1473	1475	3	AAG
OG0000470_m	A11_00511	8	A21_00976	A21	Deletion	1144	1149	6	AAAAGA
OG0000470_m	A11_00511	8	A22_00832	A22	Deletion	1144	1149	6	AAAAGA
OG0000470_m	A11_00511	8	A23_00940	A23	Deletion	1144	1149	6	AAAAGA
OG0000470_m	A11_00511	8	A24_00546	A24	Deletion	1144	1149	6	AAAAGA
OG0000470_m	A11_00511	8	A21_00976	A21	Deletion	1312	1341	30	CAAGATTATGATGATAATAATTTGTATTAA
OG0000470_m	A11_00511	8	A22_00832	A22	Deletion	1312	1341	30	CAAGATTATGATGATAATAATTTGTATTAA
OG0000470_m	A11_00511	8	A23_00940	A23	Deletion	1312	1341	30	CAAGATTATGATGATAATAATTTGTATTAA
OG0000470_m	A11_00511	8	A24_00546	A24	Deletion	1312	1341	30	CAAGATTATGATGATAATAATTTGTATTAA
OG0000471_m	A11_00512	8	A21_00977	A21	Deletion	193	201	9	AATTTAGCA
OG0000471_m	A11_00512	8	A22_00833	A22	Deletion	193	201	9	AATTTAGCA
OG0000471_m	A11_00512	8	A23_00941	A23	Deletion	193	201	9	AATTTAGCA
OG0000471_m	A11_00512	8	A24_00547	A24	Deletion	193	201	9	AATTTAGCA
OG0000471_m	A11_00512	8	A21_00977	A21	Insertion	832	834	3	TAG
OG0000471_m	A11_00512	8	A22_00833	A22	Insertion	832	834	3	TAG
OG0000471_m	A11_00512	8	A23_00941	A23	Insertion	832	834	3	TAG
OG0000471_m	A11_00512	8	A24_00547	A24	Insertion	832	834	3	TAG
OG0000474_m	A11_00515	4	A21_00980	A21	Insertion	223	225	3	TAG
OG0000474_m	A11_00515	4	A22_00836	A22	Insertion	223	225	3	TAG
OG0000474_m	A11_00515	4	A23_00944	A23	Insertion	223	225	3	TAG
OG0000474_m	A11_00515	4	A24_00550	A24	Insertion	223	225	3	TAG
OG0000476_m	A11_00518	4	A21_00983	A21	Insertion	1	21	21	ATGCCCTCACTAGCTGATACC
OG0000476_m	A11_00518	4	A22_00840	A22	Insertion	1	21	21	ATGCCCTCATTAGCTGATACC
OG0000476_m	A11_00518	4	A23_00948	A23	Insertion	1	21	21	ATGCCCTCACTAGCTGATACC
OG0000476_m	A11_00518	4	A24_00552	A24	Insertion	1	21	21	ATGCCCTCACTAGCTGATACC
OG0000480_m	A11_00529	4	A21_00995	A21	Insertion	799	801	3	AAC
OG0000480_m	A11_00529	4	A22_00852	A22	Insertion	799	801	3	AAC
OG0000480_m	A11_00529	4	A23_00960	A23	Insertion	799	801	3	AAC
OG0000480_m	A11_00529	4	A24_00766	A24	Insertion	799	801	3	AAC
OG0000481_m	A11_00531	4	A21_00997	A21	Insertion	1306	1320	15	TCTCCCTCACCATAA
OG0000481_m	A11_00531	4	A22_00854	A22	Insertion	1306	1320	15	TCTCCCTCACCATAA
OG0000481_m	A11_00531	4	A23_00962	A23	Insertion	1306	1320	15	TCTCCCTCACCATAA
OG0000481_m	A11_00531	4	A24_00768	A24	Insertion	1306	1320	15	TCTCCCTCACCATAA
OG0000484_m	A11_00534	4	A21_01000	A21	Insertion	754	759	6	TTATGA
OG0000484_m	A11_00534	4	A22_00857	A22	Insertion	754	759	6	TTATGA
OG0000484_m	A11_00534	4	A23_00965	A23	Insertion	754	759	6	TTATGA
OG0000484_m	A11_00534	4	A24_00771	A24	Insertion	754	759	6	TTATGA
OG0000485_m	A11_00535	8	A21_01001	A21	Deletion	637	637	1	G
OG0000485_m	A11_00535	8	A22_00858	A22	Deletion	637	637	1	G
OG0000485_m	A11_00535	8	A23_00966	A23	Deletion	637	637	1	G
OG0000485_m	A11_00535	8	A24_00772	A24	Deletion	637	637	1	G
OG0000485_m	A11_00535	8	A21_01001	A21	Insertion	652	661	10	AGAAGTTTAA
OG0000485_m	A11_00535	8	A22_00858	A22	Insertion	652	661	10	AGAAGTTTAA
OG0000485_m	A11_00535	8	A23_00966	A23	Insertion	652	661	10	AGAAGTTTAA
OG0000485_m	A11_00535	8	A24_00772	A24	Insertion	652	661	10	AGAAGTTTAA
OG0000487_m	A11_00537	8	A21_01003	A21	Insertion	934	934	1	C
OG0000487_m	A11_00537	8	A22_00860	A22	Insertion	934	934	1	C
OG0000487_m	A11_00537	8	A23_00968	A23	Insertion	934	934	1	C
OG0000487_m	A11_00537	8	A24_00774	A24	Insertion	934	934	1	C
OG0000487_m	A11_00537	8	A21_01003	A21	Deletion	949	952	4	CTAG
OG0000487_m	A11_00537	8	A22_00860	A22	Deletion	949	952	4	CTAG
OG0000487_m	A11_00537	8	A23_00968	A23	Deletion	949	952	4	CTAG
OG0000487_m	A11_00537	8	A24_00774	A24	Deletion	949	952	4	CTAG
OG0000488_m	A11_00538	5	A24_00758	A24	Deletion	1	1131	1131	GTGAAATCTAATTGGTCTATACAAGATAGTGAAGAGCTATATGGATTAAAAAAATGGGGGAAGCCTTATTTTAATATTAATGATATAGGGCATATAATAGTTTCTCCTCAAAATAATAAGGATAAAGCTTTAAATCTCTTTAAATTAGTTCAAAACTTAGAAAAAAGAAATTTGAACTTACCTTTGTTAGTCCACTTTCCAGACATAATAGAAGATAGAATTGAACAGCTTAATAACTGTTTTGCTAAAGCGATGGTTAGATACAGTTATGATGGTTCATATCAAGGTGTTTTTCCCATTAAAGTCAATCAACAGCGCCATATAGTTGAATCAATTGTTAACTATGGTTATAAGCATAAATATGGACTGGAAGTAGGGTCAAAGCCAGAATTACTTATT…
OG0000488_m	A11_00538	5	A21_01004	A21	Insertion	1606	1893	288	AGCGGAGCATACCAAGAAATCTTAGGTAGTTTACATAATCTTTTTGGAGACACTAACGCAGTGCATATCAAATTAGATAATGATGGATATCATATTGAATCTATTATTAAAGGAGACTCAGTGGCAGAAGTATTAAAGTATTTGGAGTATAATAGTCGAGATATGATTAAAAGTATGCATAAGAAGACTCAAAACGCTTTTAAAAATCGCCAAATAACTTTTAAAGAATCTCAGCTGTTTTTAAAGTATTATAAAGATGCTTTATATAATTATACTTATCTTAAGTAG
OG0000488_m	A11_00538	5	A22_00861	A22	Insertion	1606	1893	288	AGCGGAGCATACCAAGAAATCTTAGGTAGTTTACATAATCTTTTTGGAGACACTAACGCAGTGCATATCAAATTAGATAATGATGGATATCATATTGAATCTATTATTAAAGGAGACTCAGTGGCAGAAGTATTAAAGTATTTGGAGTATAATAGTCGAGATATGATTAAAAGTATGCATAAGAAGACTCAAAACGCTTTTAAAAATCGCCAAATAACTTTTAAAGAATCTCAGCTGTTTTTAAAGTATTATAAAGATGCTTTATATAATTATACTTATCTTAAGTAG
OG0000488_m	A11_00538	5	A23_00969	A23	Insertion	1606	1893	288	AGCGGAGCATACCAAGAAATCTTAGGTAGTTTACATAATCTTTTTGGAGACACTAACGCAGTGCATATCAAATTAGATAATGATGGATATCATATTGAATCTATTATTAAAGGAGACTCAGTGGCAGAAGTATTAAAGTATTTGGAGTATAATAGTCGAGATATGATTAAAAGTATGCATAAGAAGACTCAAAACGCTTTTAAAAATCGCCAAATAACTTTTAAAGAATCTCAGCTGTTTTTAAAGTATTATAAAGATGCTTTATATAATTATACTTATCTTAAGTAG
OG0000488_m	A11_00538	5	A24_00758	A24	Insertion	1606	1893	288	AGCGGAGCATACCAAGAAATCTTAGGTAGTTTACATAATCTTTTTGGAGACACTAACGCAGTGCATATCAAATTAGATAATGATGGATATCATATTGAATCTATTATTAAAGGAGACTCAGTGGCAGAAGTATTAAAGTATTTGGAGTATAATAGTCGAGATATGATTAAAAGTATGCATAAGAAGACTCAAAACGCTTTTAAAAATCGCCAAATAACTTTTAAAGAATCTCAGCTGTTTTTAAAGTATTATAAAGATGCTTTATATAATTATACTTATCTTAAGTAG
OG0000494_m	A11_00550	4	A21_01129	A21	Deletion	1	54	54	ATGATAAGCTTTTTAAACTTAAGTAATATATATTTATTTCGTCAAAAAAAGTTA
OG0000494_m	A11_00550	4	A22_00873	A22	Deletion	1	54	54	ATGATAAGCTTTTTAAACTTAAGTAATATATATTTATTTCGTCAAAAAAAGTTA
OG0000494_m	A11_00550	4	A23_00004	A23	Deletion	1	54	54	ATGATAAGCTTTTTAAACTTAAGTAATATATATTTATTTCGTCAAAAAAAGTTA
OG0000494_m	A11_00550	4	A24_00262	A24	Deletion	1	54	54	ATGATAAGCTTTTTAAACTTAAGTAATATATATTTATTTCGTCAAAAAAAGTTA
OG0000495_m	A11_00551	4	A21_01130	A21	Insertion	1	15	15	ATGTGGAGATCAATT
OG0000495_m	A11_00551	4	A22_00874	A22	Insertion	1	15	15	ATGTGGAGATCAATT
OG0000495_m	A11_00551	4	A23_00005	A23	Insertion	1	15	15	ATGTGGAGATCAATT
OG0000495_m	A11_00551	4	A24_00263	A24	Insertion	1	15	15	ATGTGGAGATCAATT
OG0000497_m	A11_00554	4	A21_01132	A21	Insertion	1	177	177	ATGAAAAAAGAAGTATTACGCATTTGTATTGTTGGAGGAGGTTTTGGTGGTCTTTATACGGCTTTACGCCTTTCCAAATTATTTTTGGAAGAAAATGAATGTCCGACAATAACCTTAATTGATAAAAATAATTATTTTTTATTTACTCCACTTCTTTATGAATTAATAACTGATGAA
OG0000497_m	A11_00554	4	A22_00876	A22	Insertion	1	177	177	ATGAAAAAAGAAGTATTACGCATTTGTATTGTTGGAGGAGGTTTTGGTGGTCTTTATACGGCTTTACGCCTTTCCAAATTATTTTTGGAAGAAGATGAATGTCCGACAATAACCTTAATTGATAAAAATAATTATTTTTTATTTACTCCACTTCTTTATGAATTAATAACTGATGAA
OG0000497_m	A11_00554	4	A23_00007	A23	Insertion	1	177	177	ATGAAAAAAGAAGTATTACGCATTTGTATTGTTGGAGGAGGTTTTGGTGGTCTTTATACGGCTTTACGCCTTTCCAAATTATTTTTGGAAGAAGATGAATGTCCGACAATAACCTTAATTGATAAAAATAATTATTTTTTATTTACTCCACTTCTTTATGAATTAATAACTGATGAA
OG0000497_m	A11_00554	4	A24_00265	A24	Insertion	1	177	177	ATGAAAAAAGAAGTATTACGCATTTGTATTGTTGGAGGAGGTTTTGGTGGTCTTTATACGGCTTTACGCCTTTCCAAATTATTTTTGGAAGAAGATGAATGTCCGACAATAACCTTAATTGATAAAAATAATTATTTTTTATTTACTCCACTTCTTTATGAATTAATAACTGATGAA
OG0000498_m	A11_00555	4	A21_01133	A21	Deletion	1021	1023	3	TAA
OG0000498_m	A11_00555	4	A22_00877	A22	Deletion	1021	1023	3	TAA
OG0000498_m	A11_00555	4	A23_00008	A23	Deletion	1021	1023	3	TAA
OG0000498_m	A11_00555	4	A24_00266	A24	Deletion	1021	1023	3	TAA
OG0000501_m	A11_00558	4	A21_01136	A21	Deletion	367	375	9	CAAAATAAA
OG0000501_m	A11_00558	4	A22_00880	A22	Deletion	367	375	9	CAAAATAAA
OG0000501_m	A11_00558	4	A23_00011	A23	Deletion	367	375	9	CAAAATAAA
OG0000501_m	A11_00558	4	A24_00269	A24	Deletion	367	375	9	CAAAATAAA
OG0000507_m	A11_00565	4	A21_01143	A21	Insertion	1	21	21	ATGGAAAAATCAAACTTAGCT
OG0000507_m	A11_00565	4	A22_00887	A22	Insertion	1	21	21	ATGGAAAAATCAAACTTAGCT
OG0000507_m	A11_00565	4	A23_00018	A23	Insertion	1	21	21	ATGGAAAAATCAAACTTAGCT
OG0000507_m	A11_00565	4	A24_00877	A24	Insertion	1	21	21	ATGGAAAAATCAAACTTAGCT
OG0000511_m	A11_00569	4	A21_01147	A21	Insertion	868	870	3	ACT
OG0000511_m	A11_00569	4	A22_00891	A22	Insertion	868	870	3	ACT
OG0000511_m	A11_00569	4	A23_00022	A23	Insertion	868	870	3	ACT
OG0000511_m	A11_00569	4	A24_00873	A24	Insertion	868	870	3	ACT
OG0000513_m	A11_00571	8	A21_01149	A21	Insertion	1191	1191	1	G
OG0000513_m	A11_00571	8	A22_00893	A22	Insertion	1191	1191	1	G
OG0000513_m	A11_00571	8	A23_00024	A23	Insertion	1191	1191	1	G
OG0000513_m	A11_00571	8	A24_00871	A24	Insertion	1191	1191	1	G
OG0000513_m	A11_00571	8	A21_01149	A21	Deletion	1198	1204	7	ATTTTAA
OG0000513_m	A11_00571	8	A22_00893	A22	Deletion	1198	1204	7	ATTTTAA
OG0000513_m	A11_00571	8	A23_00024	A23	Deletion	1198	1204	7	ATTTTAA
OG0000513_m	A11_00571	8	A24_00871	A24	Deletion	1198	1204	7	ATTTTAA
OG0000515_m	A11_00573	4	A21_01152	A21	Insertion	766	774	9	AAACATTAG
OG0000515_m	A11_00573	4	A22_00896	A22	Insertion	766	774	9	AAACATTAG
OG0000515_m	A11_00573	4	A23_00027	A23	Insertion	766	774	9	AAACATTAG
OG0000515_m	A11_00573	4	A24_00868	A24	Insertion	766	774	9	AAACATTAG
OG0000516_m	A11_00575	2	A21_01240	A21	Deletion	1	62	62	ATGAAATTGAAAAAATATTCATTGAGTAAGTTTTACAAAACTTTTATTATATTTCTCATTAC
OG0000516_m	A11_00575	2	A21_01240	A21	Deletion	66	120	55	CATAACAATATTCATTAGTTTAACTAAAATAGTTATTTCAGGTAGATTGAATACT
OG0000517_m	A11_00577	16	A22_00900	A22	Insertion	1	40	40	ATGATTAATGATTTCAGACATCAGAAAAATAATAACTATT
OG0000517_m	A11_00577	16	A23_00031	A23	Insertion	1	40	40	ATGATTAATGATTTCAGACATCAGAAAAATAATAACTATT
OG0000517_m	A11_00577	16	A24_00864	A24	Insertion	1	40	40	ATGATTAATGATTTCAGACATCAGAAAAATAATAACTACT
OG0000517_m	A11_00577	16	A21_01246	A21	Deletion	41	44	4	ATGT
OG0000517_m	A11_00577	16	A22_00900	A22	Insertion	45	52	8	CATTGATA
OG0000517_m	A11_00577	16	A23_00031	A23	Insertion	45	52	8	CATTGATA
OG0000517_m	A11_00577	16	A24_00864	A24	Insertion	45	52	8	CATTGATA
OG0000517_m	A11_00577	16	A21_01246	A21	Deletion	53	126	74	TAGAGTCAAATTTAAATAATAAATGGACTTTTAAGCCTACTCCTATTGTAAAGTGGGCTGGTGGTAAAAGACAA
OG0000517_m	A11_00577	16	A21_01246	A21	Deletion	847	847	1	A
OG0000517_m	A11_00577	16	A22_00900	A22	Deletion	847	847	1	A
OG0000517_m	A11_00577	16	A23_00031	A23	Deletion	847	847	1	A
OG0000517_m	A11_00577	16	A24_00864	A24	Deletion	847	847	1	A
OG0000517_m	A11_00577	16	A21_01246	A21	Insertion	865	985	121	TACTTTCTTTGATGAATTATATAAAGAGTTCAACATTAGCAGGTTTTTGGCTTTAAGAATGATAAATTCTAAAAGTAGCAAGAGAGGTAATATTAAAGAAATCATCATAACTAATTATTAA
OG0000517_m	A11_00577	16	A22_00900	A22	Insertion	865	985	121	TACTTTCTTTGATGAATTATATAAAGAGTTTAACATTAGCAGGTTTTTGGCTTTAAGAATGATAAATTCTAAAAGTAGCAAGAGAGGTAATATTAAAGAAATCATCATAACTAATTATTAA
OG0000517_m	A11_00577	16	A23_00031	A23	Insertion	865	985	121	TACTTTCTTTGATGAATTATATAAAGAGTTTAACATTAGCAGGTTTTTGGCTTTAAGAATGATAAATTCTAAAAGTAGCAAGAGAGGTAATATTAAAGAAATCATCATAACTAATTATTAA
OG0000517_m	A11_00577	16	A24_00864	A24	Insertion	865	985	121	TACTTTCTTTGATGAATTATATAAAGAGTTTAACATTAGCAGGTTTTTGGCTTTAAGAATGATAAATTCTAAAAGTAGCAAGAGAGGTAATATTAAAGAAATCATCATAACTAATTATTAA
OG0000518_m	A11_00578	1	A21_01247	A21	Deletion	1	780	780	ATGCAATCTGCTAACCTTTTTTCTGACAAACGTCCAAAATTAGCTCTAACACTTGGAGATCCAGCTGGTATTGGACCAGAAATTATTCTTAAAGTGTTAACAGATCCTATGATTTCCCAATCTTGTGAGTTAACTGTTGTTGGGACAAAATCGATATTGCTGCAAAATTATCAACAGTTACCAATAAAAAAAGAAAAGTTAGCTAATCCTGAGACACTTTCAATCCTTGATATTCCAATAAAACCTACTATTCAGTCCCAAATTATTCCAGGCTATATTAACGCAATTAGTGGAAAAACGAGTTTTGATTATTTAAACACAGCAATTACCGAAACTCTCAGAGGAAACTTTCAAGGAATAATTACAGCTCCTATTTCAAAATCATCTTGGAAAGTAGCT…
OG0000519_m	A11_00579	4	A21_01231	A21	Deletion	1	30	30	ATGTATGTTCCTTCTATTGGGAGAATATTT
OG0000519_m	A11_00579	4	A22_00902	A22	Deletion	1	30	30	ATGTATGTTCCTTCTATTGGGAGAATATTT
OG0000519_m	A11_00579	4	A23_00033	A23	Deletion	1	30	30	ATGTATGTTCCTTCTATTGGGAGAATATTT
OG0000519_m	A11_00579	4	A24_00862	A24	Deletion	1	30	30	ATGTATGTTCCTTCTATTGGGAGAATATTT
OG0000522_m	A11_00584	4	A21_01243	A21	Deletion	1	84	84	ATGATTTATTATTTTAATCTTAAATATATTTGTTTCTTTTCTAGTTGCTGTCAGAATATTAATAACTTAACTTCTAGTACTGTT
OG0000522_m	A11_00584	4	A22_00907	A22	Deletion	1	84	84	ATGATTTATTATTTTAATCTTAAATATATTTGTTTCTTTTCTAGTTGCTGTCAGAATATTAATAACTTAACTTCTAGTACTGTT
OG0000522_m	A11_00584	4	A23_00038	A23	Deletion	1	84	84	ATGATTTATTATTTTAATCTTAAATATATTTGTTTCTTTTCTAGTTGCTGTCAGAATATTAATAACTTAACTTCTAGTACTGTT
OG0000522_m	A11_00584	4	A24_00857	A24	Deletion	1	84	84	ATGATTTATTATTTTAATCTTAAATATATTTGTTTCTTTTCTAGTTGCTGTCAGAATATTAATAACTTAACTTCTAGTACTGTT
OG0000526_m	A11_00591	4	A21_00910	A21	Deletion	1372	1389	18	GAAGAACAAAAGGAATAA
OG0000526_m	A11_00591	4	A22_00915	A22	Deletion	1372	1389	18	GAAGAACAAAAGGAATAA
OG0000526_m	A11_00591	4	A23_00046	A23	Deletion	1372	1389	18	GAAGAACAAAAGGAATAA
OG0000526_m	A11_00591	4	A24_01150	A24	Deletion	1372	1389	18	GAAGAACAAAAGGAATAA
OG0000529_m	A11_00594	1	A22_00918	A22	Deletion	301	306	6	AAATGA
OG0000531_m	A11_00596	4	A21_00905	A21	Deletion	741	764	24	TCAGGATCATCATAACGATGCGAT
OG0000531_m	A11_00596	4	A22_00920	A22	Deletion	741	764	24	TCAGGATCATCATAACGATGCGAT
OG0000531_m	A11_00596	4	A23_00051	A23	Deletion	741	764	24	TCAGGATCATCATAACGATGCGAT
OG0000531_m	A11_00596	4	A24_01155	A24	Deletion	741	764	24	TCAGGATCATCATAACGATGCGAT
OG0000541_m	A11_00610	12	A21_00889	A21	Deletion	1	18	18	ATGAGCAATCTACAAGTT
OG0000541_m	A11_00610	12	A22_00936	A22	Deletion	1	18	18	ATGAGCAATCTACAAGTT
OG0000541_m	A11_00610	12	A23_00067	A23	Deletion	1	18	18	ATGAGCAATCTACAAGTT
OG0000541_m	A11_00610	12	A24_00317	A24	Deletion	1	15	15	ATGAGCAATCTACAA
OG0000541_m	A11_00610	12	A21_00889	A21	Insertion	664	666	3	ACA
OG0000541_m	A11_00610	12	A22_00936	A22	Insertion	664	666	3	ACA
OG0000541_m	A11_00610	12	A23_00067	A23	Insertion	664	666	3	ACA
OG0000541_m	A11_00610	12	A24_00317	A24	Insertion	664	666	3	ACA
OG0000541_m	A11_00610	12	A21_00889	A21	Insertion	964	972	9	CAATCTTAG
OG0000541_m	A11_00610	12	A22_00936	A22	Insertion	964	972	9	CAATCTTAG
OG0000541_m	A11_00610	12	A23_00067	A23	Insertion	964	972	9	CAATCTTAG
OG0000541_m	A11_00610	12	A24_00317	A24	Insertion	964	972	9	CAATCTTAG
OG0000548_m	A11_00617	4	A21_00881	A21	Deletion	544	546	3	TGA
OG0000548_m	A11_00617	4	A22_00943	A22	Deletion	544	546	3	TGA
OG0000548_m	A11_00617	4	A23_00074	A23	Deletion	544	546	3	TGA
OG0000548_m	A11_00617	4	A24_00310	A24	Deletion	544	546	3	TGA
OG0000550_m	A11_00620	4	A21_00879	A21	Insertion	1	34	34	ATGAATAAGCGACAAATAAAGACTCTAAGCATAG
OG0000550_m	A11_00620	4	A22_00945	A22	Insertion	1	34	34	ATGAATAAGCGACAAAGAAAGACTCTAAGCATAG
OG0000550_m	A11_00620	4	A23_00076	A23	Insertion	1	34	34	ATGAATAAGCGACAAATAAAGACTCTAAGCATAG
OG0000550_m	A11_00620	4	A24_00308	A24	Insertion	1	34	34	ATGAATAAGCGACAAATAAAGACTCTAAGCATAG
OG0000554_m	A11_00625	4	A21_00874	A21	Deletion	550	555	6	CAGGGA
OG0000554_m	A11_00625	4	A22_00950	A22	Deletion	550	555	6	CAGGGA
OG0000554_m	A11_00625	4	A23_00081	A23	Deletion	550	555	6	CAGGGA
OG0000554_m	A11_00625	4	A24_00303	A24	Deletion	550	555	6	CAGGGA
OG0000557_m	A11_00628	16	A21_00871	A21	Insertion	1	3	3	ATG
OG0000557_m	A11_00628	16	A22_00953	A22	Insertion	1	3	3	ATG
OG0000557_m	A11_00628	16	A23_00084	A23	Insertion	1	3	3	ATG
OG0000557_m	A11_00628	16	A24_00300	A24	Insertion	1	3	3	ATG
OG0000557_m	A11_00628	16	A21_00871	A21	Insertion	87	89	3	TCT
OG0000557_m	A11_00628	16	A22_00953	A22	Insertion	87	89	3	TCT
OG0000557_m	A11_00628	16	A23_00084	A23	Insertion	87	89	3	TCT
OG0000557_m	A11_00628	16	A24_00300	A24	Insertion	87	89	3	TCT
OG0000557_m	A11_00628	16	A21_00871	A21	Deletion	749	751	3	AAA
OG0000557_m	A11_00628	16	A22_00953	A22	Deletion	749	751	3	AAA
OG0000557_m	A11_00628	16	A23_00084	A23	Deletion	749	751	3	AAA
OG0000557_m	A11_00628	16	A24_00300	A24	Deletion	749	751	3	AAA
OG0000557_m	A11_00628	16	A21_00871	A21	Insertion	802	810	9	AGAATTTAA
OG0000557_m	A11_00628	16	A22_00953	A22	Insertion	802	810	9	AGAATTTAA
OG0000557_m	A11_00628	16	A23_00084	A23	Insertion	802	810	9	AGAATTTAA
OG0000557_m	A11_00628	16	A24_00300	A24	Insertion	802	810	9	AGAATTTAA
OG0000561_m	A11_00632	4	A21_00867	A21	Insertion	1	3	3	ATG
OG0000561_m	A11_00632	4	A23_00088	A23	Insertion	1	3	3	ATG
OG0000561_m	A11_00632	4	A24_00296	A24	Insertion	1	3	3	ATG
OG0000561_m	A11_00632	4	A22_00957	A22	Deletion	4	6	3	ATG
OG0000562_m	A11_00633	8	A21_00866	A21	Insertion	1	246	246	ATGACAAGAGATTCTTCCAACAGATTCAATTCTTCTAAATCAAACAGTTCTAATAATCTTAATTCCGATTTAGTTGATCAAATTAATACTCAAAATAATCACAATAAACAAAAATCTACAGACCCAAATAATCTAGATGTAAATATAAAAAAAATAGAAGATGCTGTTTATTCTATTCTTGAAGCACTAGGAGAAGATCCTAATCGTGAAGGATTATTAAAAACTCCATATCGTGTTGCAACTTCC
OG0000562_m	A11_00633	8	A22_00958	A22	Insertion	1	246	246	ATGACAAGAGATTCTTCTAACAGATTCAATTCTTCTAAATCAAACAGTTCTAATAATCTTAATTCCGATTTAGTTGATCAAATTAATACTCAAAATAATCACAATAAACAAAAATCTACAGACCCAAATAATCTGGATGTAAATATAAAAAAAATAGAAGATGCTGTTTATTCTATTCTTGAAGCACTAGGAGAAGATCCTAATCGTGAAGGATTATTAAAAACTCCATATCGTGTTGCAACTTCC
OG0000562_m	A11_00633	8	A23_00089	A23	Insertion	1	246	246	ATGACAAGAGATTCTTCCAACAGATTCAATTCTTCTAAATCAAACAGTTCTAATAATCTTAATTCCGATTTAGTTGATCAAATTAATACTCAAAATAATCACAATAAACAAAAATCTACAGACCCAAATAATCTAGATGTAAATATAAAAAAAATAGAAGATGCTGTTTATTCTATTCTTGAAGCACTAGGAGAAGATCCTAATCGTGAAGGATTATTAAAAACTCCATATCGTGTTGCAACTTCC
OG0000562_m	A11_00633	8	A24_00295	A24	Insertion	1	246	246	ATGACAAGAGATTCTTCCAACAGATTCAATTCTTCTAAATCAAACAGTTCTAATAACCTTAATTCCGATTTAGTTGATCAAATTAATACTCAAAATAATCACAATAAACAAAAATCTACAGACCCAAATAATCTAGATGTAAATATAAAAAAAATAGAAGATGCTGTTTATTCTATTCTTGAAGCACTAGGAGAAGATCCTAATCGTGAAGGATTATTAAAAACTCCATATCGTGTTGCAACTTCC
OG0000562_m	A11_00633	8	A21_00866	A21	Insertion	703	705	3	CCT
OG0000562_m	A11_00633	8	A22_00958	A22	Insertion	703	705	3	CCT
OG0000562_m	A11_00633	8	A23_00089	A23	Insertion	703	705	3	CCT
OG0000562_m	A11_00633	8	A24_00295	A24	Insertion	703	705	3	CCT
OG0000564_m	A11_00635	4	A21_00864	A21	Insertion	997	999	3	TAA
OG0000564_m	A11_00635	4	A22_00960	A22	Insertion	997	999	3	TAA
OG0000564_m	A11_00635	4	A23_00091	A23	Insertion	997	999	3	TAA
OG0000564_m	A11_00635	4	A24_00293	A24	Insertion	997	999	3	TAA
OG0000565_m	A11_00636	8	A21_00863	A21	Deletion	52	57	6	CGCTCT
OG0000565_m	A11_00636	8	A22_00961	A22	Deletion	52	57	6	CGCTCT
OG0000565_m	A11_00636	8	A23_00092	A23	Deletion	52	57	6	CGCTCT
OG0000565_m	A11_00636	8	A24_00292	A24	Deletion	52	57	6	CGCTCT
OG0000565_m	A11_00636	8	A21_00863	A21	Insertion	529	537	9	AATCTCTAA
OG0000565_m	A11_00636	8	A22_00961	A22	Insertion	529	537	9	AATCTCTAA
OG0000565_m	A11_00636	8	A23_00092	A23	Insertion	529	537	9	AATCTCTAA
OG0000565_m	A11_00636	8	A24_00292	A24	Insertion	529	537	9	AATCTCTAA
OG0000566_m	A11_00637	5	A21_01228	A21	Deletion	58	261	204	ATGATGCAAATTTCATTGTTTAGGCAGTTTCGTTGGATATCACTAATTTTAATTACTGTTTTATTAATTGTTTTCATTCTTCGATTACCTGCGACAGCTGAAATTCCAAAAAATTATAAAGAATTAGAATTTCCTTCTTTATCTAGTATTTCCTTACCAGATTATGAACGTTATGAATTAAAGAATGGGATGGTAGTATATCTC
OG0000566_m	A11_00637	5	A21_01228	A21	Deletion	1531	1534	4	CTGA
OG0000566_m	A11_00637	5	A22_00962	A22	Deletion	1531	1534	4	CTGA
OG0000566_m	A11_00637	5	A23_00093	A23	Deletion	1531	1534	4	CTGA
OG0000566_m	A11_00637	5	A24_00291	A24	Deletion	1531	1534	4	CTGA
OG0000567_m	A11_00638	5	A21_01227	A21	Deletion	1	153	153	ATGGAACCCCTTTATCAATACGCCTGGCTGATTCCTACTTTACCTCTTCTAGGGGCAATGATAGTTGGCTTGGGTTTAATTACCTTCAATCAAGTTACCAATAGCCTTAGGCAGATCAATGCAGCGATCATTATTTCTCTGATAGGCACATCT
OG0000567_m	A11_00638	5	A21_01227	A21	Insertion	1472	1477	6	ATCACG
OG0000567_m	A11_00638	5	A22_00963	A22	Insertion	1472	1477	6	ATCACG
OG0000567_m	A11_00638	5	A23_00094	A23	Insertion	1472	1477	6	ATCACG
OG0000567_m	A11_00638	5	A24_00290	A24	Insertion	1472	1477	6	ATCACG
OG0000569_m	A11_00640	8	A21_01196	A21	Insertion	1	54	54	GTGGTAAAGACATTGAAATATAGAATAAATACTGAAAATGATTACTTCATTCCT
OG0000569_m	A11_00640	8	A22_00965	A22	Insertion	1	54	54	GTGGTAAAGACATTGAAATATAGAATAAATACTGAAAATGATTACTTCATTCCT
OG0000569_m	A11_00640	8	A23_00096	A23	Insertion	1	54	54	GTGGTAAAGACATTGAAATATAGAATAAATACTGAAAATGATTACTTCATTCCT
OG0000569_m	A11_00640	8	A24_00288	A24	Insertion	1	54	54	GTGGTAAAGACATTGAAATATAGAATAAATACTGAAAATGATTACTTCATTCCT
OG0000569_m	A11_00640	8	A21_01196	A21	Insertion	368	370	3	TTT
OG0000569_m	A11_00640	8	A22_00965	A22	Insertion	368	370	3	TTT
OG0000569_m	A11_00640	8	A23_00096	A23	Insertion	368	370	3	TTT
OG0000569_m	A11_00640	8	A24_00288	A24	Insertion	368	370	3	TTT
OG0000571_m	A11_00642	13	A24_00721	A24	Deletion	1	428	428	ATGAACTCTTCTACATACCGCTTTAAAAGCAAATTATTCAATTTATTTAATCGTAAGTCTTTATTGTTAAAAGAGCGTCTTATCTACGAAGCTAAAAAAATAAGAATTATTTTTAAATGGGGAATACAAATTATTATATACCCACTTTATTTTCTTATACATACACAAAAAATTGATCAAAAAAGATTCAAAGAAGCTAATTATTCACTAAATGTTTTTTATTCAAATACTGATTTTTATTTGGAAAAAATACTTCAAAAAACAAAGTATTTTTTGTTAGATTTTGAAAAAAGTGAAAATTATTTTAAAAAGCAAGAAAAACTAAAAAATGTAGCTACTGTTAAAAATAATAGTGTTGTTAGCTTAGTTCAAGGATTAGCTAGTGATTTGACAACTCGT…
OG0000571_m	A11_00642	13	A21_01198	A21	Insertion	429	431	3	TAC
OG0000571_m	A11_00642	13	A22_00967	A22	Insertion	429	431	3	TAC
OG0000571_m	A11_00642	13	A23_00098	A23	Insertion	429	431	3	TAC
OG0000571_m	A11_00642	13	A24_00721	A24	Deletion	432	964	533	TATTGATGTATTATCTGAAAACCAAAAAGATTATTTGCATAAATATATTAATTTACAACTGGATAACCATAAAAGTAACTCACAATATAGCGAAGTCCACGACTTAAGCTTAATTAATAAATTTTTTACAAAACAAAACTTCATTTCATTTTCGACACTTGTCTTTTATAAACTAATGCTTTGGATGAAACGTGGCTCTCTGGCTAAGAATCTCGATTTTTTTGGAGAGTTGTCAGATATATCTCCAAACCCAGACAAATTATTCAAAGGAGTGCAAGACTCTATCATTAAAAATGATGGCAAAAATAAAAAGAAAACTTTTTATTTTTTAGTAGGTAAAATCACTCAAAAATGGAAAGGTTATTTACAAGATAAAAACTATAGATATTTTAAGAGACA…
OG0000571_m	A11_00642	13	A21_01198	A21	Insertion	965	973	9	AAAATAATT
OG0000571_m	A11_00642	13	A22_00967	A22	Insertion	965	973	9	AAAATAATT
OG0000571_m	A11_00642	13	A23_00098	A23	Insertion	965	973	9	AAAATAATT
OG0000571_m	A11_00642	13	A24_00721	A24	Deletion	974	1056	83	ACAGATTATTATTCCAAAATGAAGTATCTGATAAACCTATATTATTAGAGGATAAGCCTTCAAAATCATATCCTACTATTGAT
OG0000571_m	A11_00642	13	A21_01198	A21	Insertion	1071	1091	21	TAATTCATTTCATAATTTATT
OG0000571_m	A11_00642	13	A22_00967	A22	Insertion	1071	1091	21	TAATTCATTTCATAATTTATT
OG0000571_m	A11_00642	13	A23_00098	A23	Insertion	1071	1091	21	TAATTCATTTCATAATTTATT
OG0000571_m	A11_00642	13	A24_00721	A24	Insertion	1071	1091	21	TAATTCATTTCATAATTTATT
OG0000573_m	A11_00644	4	A21_01200	A21	Deletion	1258	1266	9	CTCATATAA
OG0000573_m	A11_00644	4	A22_00969	A22	Deletion	1258	1266	9	CTCATATAA
OG0000573_m	A11_00644	4	A23_00100	A23	Deletion	1258	1266	9	CTCATATAA
OG0000573_m	A11_00644	4	A24_00723	A24	Deletion	1258	1266	9	CTCATATAA
OG0000575_m	A11_00646	1	A21_01126	A21	Deletion	1	522	522	ATGGCAGAAACATTACTATTTAACGCTTTGCGTGAAGCTATCGATGAAGAGATGAAACGAGATGATACAGTCTTTATCTTAGGAGAAGATGTAGGTCATTATGGTGGATCTTACAAAGTTACAAAAGATCTTGCTCAAAAATATGGTGAACTTAGAGTTTTAGATACTCCAATAGCTGAAAACAGTTTCACAGGAATGGCTGTAGGCGCTGCCATGGCAGGCTTAAAGCCCATAGTAGAGGGAATGAATATGGGTTTTTTACTACTAGCTTTTAATCAGATTTCCAATAATGCAGGAATGTTGAGGTATACTTCTGGTGGTAATTTTAAAATTCCTATAGTTATTCGTGGTCCCGGAGGTGTCGGAAGACAATTAGGAGCTGAACATTCTCATCGTTTA…
OG0000578_m	A11_00652	4	A21_01120	A21	Deletion	889	894	6	CTATAG
OG0000578_m	A11_00652	4	A22_00977	A22	Deletion	889	894	6	CTATAG
OG0000578_m	A11_00652	4	A23_00108	A23	Deletion	889	894	6	CTATAG
OG0000578_m	A11_00652	4	A24_00731	A24	Deletion	889	894	6	CTATAG
OG0000580_m	A11_00654	4	A21_01118	A21	Insertion	176	178	3	TGC
OG0000580_m	A11_00654	4	A22_00979	A22	Insertion	176	178	3	TGC
OG0000580_m	A11_00654	4	A23_00110	A23	Insertion	176	178	3	TGC
OG0000580_m	A11_00654	4	A24_00733	A24	Insertion	176	178	3	TGC
OG0000581_m	A11_00655	4	A21_01117	A21	Insertion	42	47	6	AAACAC
OG0000581_m	A11_00655	4	A22_00980	A22	Insertion	42	47	6	AAACAC
OG0000581_m	A11_00655	4	A23_00111	A23	Insertion	42	47	6	AAACAC
OG0000581_m	A11_00655	4	A24_00734	A24	Insertion	42	47	6	AAACAC
OG0000582_m	A11_00656	4	A21_01116	A21	Insertion	1	12	12	ATGTTATTAACT
OG0000582_m	A11_00656	4	A22_00981	A22	Insertion	1	12	12	ATGTTATTAACT
OG0000582_m	A11_00656	4	A23_00112	A23	Insertion	1	12	12	ATGTTATTAACT
OG0000582_m	A11_00656	4	A24_00735	A24	Insertion	1	12	12	ATGTTATTAACT
OG0000584_m	A11_00659	1	A21_01113	A21	Insertion	1	48	48	ATGCTATCTATTTTATTTACAGCTGAAGATTTACAACAATGCTATAGA
OG0000587_m	A11_00663	8	A21_01104	A21	Insertion	334	335	2	AG
OG0000587_m	A11_00663	8	A22_00989	A22	Insertion	334	335	2	AG
OG0000587_m	A11_00663	8	A23_00122	A23	Insertion	334	335	2	AG
OG0000587_m	A11_00663	8	A24_00960	A24	Insertion	334	335	2	AG
OG0000587_m	A11_00663	8	A21_01104	A21	Insertion	363	369	7	ATATTGA
OG0000587_m	A11_00663	8	A22_00989	A22	Insertion	363	369	7	ATATTGA
OG0000587_m	A11_00663	8	A23_00122	A23	Insertion	363	369	7	ATATTGA
OG0000587_m	A11_00663	8	A24_00960	A24	Insertion	363	369	7	ATATTGA
OG0000596_m	A11_00672	1	A24_01132	A24	Deletion	1	39	39	ATGACAAAGCGAACCTTTGGTGTCATTGGCTTAGCGGTG
OG0000597_m	A11_00673	4	A21_01093	A21	Insertion	1	9	9	ATGCTCCTT
OG0000597_m	A11_00673	4	A22_00999	A22	Insertion	1	9	9	ATGCTCCTT
OG0000597_m	A11_00673	4	A23_00133	A23	Insertion	1	9	9	ATGCTCCTT
OG0000597_m	A11_00673	4	A24_01133	A24	Insertion	1	9	9	ATGCTCCTT
OG0000599_m	A11_00675	8	A21_01091	A21	Insertion	1380	1382	3	TTT
OG0000599_m	A11_00675	8	A22_01001	A22	Insertion	1380	1382	3	TTT
OG0000599_m	A11_00675	8	A23_00135	A23	Insertion	1380	1382	3	TTT
OG0000599_m	A11_00675	8	A24_01135	A24	Insertion	1380	1382	3	TTT
OG0000599_m	A11_00675	8	A21_01091	A21	Insertion	1393	1422	30	CAAAAAAGACTTCGAAACAAATCATACTAA
OG0000599_m	A11_00675	8	A22_01001	A22	Insertion	1393	1395	3	TAA
OG0000599_m	A11_00675	8	A23_00135	A23	Insertion	1393	1395	3	TAA
OG0000599_m	A11_00675	8	A24_01135	A24	Insertion	1393	1395	3	TAA
OG0000603_m	A11_00680	4	A21_00701	A21	Deletion	331	333	3	TAA
OG0000603_m	A11_00680	4	A22_01006	A22	Deletion	331	333	3	TAA
OG0000603_m	A11_00680	4	A23_00140	A23	Deletion	331	333	3	TAA
OG0000603_m	A11_00680	4	A24_01140	A24	Deletion	331	333	3	TAA
OG0000605_m	A11_00682	8	A21_00699	A21	Insertion	725	727	3	ACC
OG0000605_m	A11_00682	8	A22_01008	A22	Insertion	725	727	3	ACC
OG0000605_m	A11_00682	8	A23_00142	A23	Insertion	725	727	3	ACC
OG0000605_m	A11_00682	8	A24_01142	A24	Insertion	725	727	3	ACC
OG0000605_m	A11_00682	8	A21_00699	A21	Insertion	1048	1056	9	CAAAAATAG
OG0000605_m	A11_00682	8	A22_01008	A22	Insertion	1048	1056	9	CAAAAATAG
OG0000605_m	A11_00682	8	A23_00142	A23	Insertion	1048	1056	9	CAAAAATAG
OG0000605_m	A11_00682	8	A24_01142	A24	Insertion	1048	1056	9	CAAAAATAG
OG0000606_m	A11_00683	4	A21_00698	A21	Insertion	1	30	30	ATGTGTCAAACTTTAAGAATAAATATTATT
OG0000606_m	A11_00683	4	A22_01009	A22	Insertion	1	30	30	ATGTGTCAAACTTTAAGAATAAATATCATT
OG0000606_m	A11_00683	4	A23_00143	A23	Insertion	1	30	30	ATGTGTCAAACTTTAAGAATAAATATTATT
OG0000606_m	A11_00683	4	A24_01143	A24	Insertion	1	30	30	ATGTGTCAAACTTTAAGAATAAATATTATT
OG0000607_m	A11_00684	8	A21_00697	A21	Insertion	2865	2867	3	CAA
OG0000607_m	A11_00684	8	A22_01010	A22	Insertion	2865	2867	3	CAA
OG0000607_m	A11_00684	8	A23_00144	A23	Insertion	2865	2867	3	CAA
OG0000607_m	A11_00684	8	A24_01144	A24	Insertion	2865	2867	3	CAA
OG0000607_m	A11_00684	8	A21_00697	A21	Insertion	3097	3105	9	TGTAATTAA
OG0000607_m	A11_00684	8	A22_01010	A22	Insertion	3097	3105	9	TGTAATTAA
OG0000607_m	A11_00684	8	A23_00144	A23	Insertion	3097	3105	9	TGTAATTAA
OG0000607_m	A11_00684	8	A24_01144	A24	Insertion	3097	3105	9	TGTAATTAA
OG0000613_m	A11_00694	8	A21_00684	A21	Deletion	337	337	1	A
OG0000613_m	A11_00694	8	A22_01024	A22	Deletion	337	337	1	A
OG0000613_m	A11_00694	8	A23_00158	A23	Deletion	337	337	1	A
OG0000613_m	A11_00694	8	A24_00824	A24	Deletion	337	337	1	A
OG0000613_m	A11_00694	8	A21_00684	A21	Insertion	379	457	79	AATTATTTATCTTAACTGTAAAGGTAGAATAGTTTCTATTCCACGTTTTTTAGTAGTTCAAGTCCAATTAGCAGACTGA
OG0000613_m	A11_00694	8	A22_01024	A22	Insertion	379	457	79	AATTATTTATCTTAACTGTAAAGGTAGAATAGTTTCTATTCCACGTTTTTTAGTAGTTCAAGTCCAATTAGCAGACTGA
OG0000613_m	A11_00694	8	A23_00158	A23	Insertion	379	457	79	AATTATTTATCTTAACTGTAAAGGTAGAATAGTTTCTATTCCACGTTTTTTAGTAGTTCAAGTCCAATTAGCAGACTGA
OG0000613_m	A11_00694	8	A24_00824	A24	Insertion	379	457	79	AATTATTTATCTTAACTGTAAAGGTAGAATAGTTTCTATTCCACGTTTTTTAGTAGTTCAAGTCCAATTAGCAGACTGA
OG0000614_m	A11_00695	4	A21_00683	A21	Deletion	1153	1164	12	TTTGAAGATTAA
OG0000614_m	A11_00695	4	A22_01025	A22	Deletion	1153	1164	12	TTTGAAGATTAA
OG0000614_m	A11_00695	4	A23_00159	A23	Deletion	1153	1164	12	TTTGAAGATTAA
OG0000614_m	A11_00695	4	A24_00823	A24	Deletion	1153	1164	12	TTTGAAGATTAA
OG0000616_m	A11_00697	20	A21_00681	A21	Deletion	444	446	3	AAC
OG0000616_m	A11_00697	20	A22_01027	A22	Deletion	444	446	3	AAC
OG0000616_m	A11_00697	20	A23_00161	A23	Deletion	444	446	3	AAC
OG0000616_m	A11_00697	20	A24_00821	A24	Deletion	444	446	3	AAC
OG0000616_m	A11_00697	20	A21_00681	A21	Insertion	482	499	18	AACCTCCCAGTTTAGAAA
OG0000616_m	A11_00697	20	A22_01027	A22	Insertion	482	499	18	AACCTCCCAGTTTAGAAA
OG0000616_m	A11_00697	20	A23_00161	A23	Insertion	482	499	18	AACCTCCCAGTTTAGAAA
OG0000616_m	A11_00697	20	A24_00821	A24	Insertion	482	499	18	AACCTCCCAGTTTAGAAA
OG0000616_m	A11_00697	20	A21_00681	A21	Deletion	732	734	3	AGA
OG0000616_m	A11_00697	20	A22_01027	A22	Deletion	732	734	3	AGA
OG0000616_m	A11_00697	20	A23_00161	A23	Deletion	732	734	3	AGA
OG0000616_m	A11_00697	20	A24_00821	A24	Deletion	732	734	3	AGA
OG0000616_m	A11_00697	20	A21_00681	A21	Insertion	790	798	9	GAAGAAGAA
OG0000616_m	A11_00697	20	A22_01027	A22	Insertion	790	798	9	GAAGAAGAA
OG0000616_m	A11_00697	20	A23_00161	A23	Insertion	790	798	9	GAAGAAGAA
OG0000616_m	A11_00697	20	A24_00821	A24	Insertion	790	798	9	GAAGAAGAA
OG0000616_m	A11_00697	20	A21_00681	A21	Deletion	910	915	6	GAAGAA
OG0000616_m	A11_00697	20	A22_01027	A22	Deletion	910	915	6	GAAGAA
OG0000616_m	A11_00697	20	A23_00161	A23	Deletion	910	915	6	GAAGAA
OG0000616_m	A11_00697	20	A24_00821	A24	Deletion	910	915	6	GAAGAA
OG0000617_m	A11_00698	4	A21_00680	A21	Deletion	2995	2997	3	TAA
OG0000617_m	A11_00698	4	A22_01028	A22	Deletion	2995	2997	3	TAA
OG0000617_m	A11_00698	4	A23_00162	A23	Deletion	2995	2997	3	TAA
OG0000617_m	A11_00698	4	A24_00820	A24	Deletion	2995	2997	3	TAA
OG0000618_m	A11_00699	8	A21_00679	A21	Deletion	377	377	1	A
OG0000618_m	A11_00699	8	A22_01029	A22	Deletion	377	377	1	A
OG0000618_m	A11_00699	8	A23_00163	A23	Deletion	377	377	1	A
OG0000618_m	A11_00699	8	A24_00819	A24	Deletion	377	377	1	A
OG0000618_m	A11_00699	8	A21_00679	A21	Insertion	406	592	187	CGTTAATATTTCAGGAGAAAAACCTGCCAAAAACATAACTGAAATATTAGAAAATTTTCCTGAAGTTTTAGTTTTGCAGAGGCAAAATTTTAATAATTACAAATACAGTAGTGGGCTACCATCTACTGTTGTTGAATGGAAATTAAGAAAATGGGAAATCTTACGACAAGGTTGCATTAATATTTAA
OG0000618_m	A11_00699	8	A22_01029	A22	Insertion	406	592	187	CGTTAATATTTCAGGAGAAAAACCTGCCAAAAACATAACTGAAATATTAGAAAATTTTCCTGAAGTTTTAGTTTTGCAGAGGCAAAATTTTAATAATTACAAATACAGTAGTGGGCTACCATCTACTGTTGTTGAATGGAAATTAAGAAAATGGGAAATCTTACGACAAGGTTGCATTAATATTTAA
OG0000618_m	A11_00699	8	A23_00163	A23	Insertion	406	592	187	CGTTAATATTTCAGGAGAAAAACCTGCCAAAAACATAACTGAAATATTAGAAAATTTTCCTGAAGTTTTAGTTTTGCAGAGGCAAAATTTTAATAATTACAAATACAGTAGTGGGCTACCATCTACTGTTGTTGAATGGAAATTAAGAAAATGGGAAATCTTACGACAAGGTTGCATTAATATTTAA
OG0000618_m	A11_00699	8	A24_00819	A24	Insertion	406	592	187	CGTTAATATTTCAGGAGAAAAACCTGCCAAAAACATAACTGAAATATTAGAAAATTTTCCTGAAGTTTTAGTTTTGCAGAGGCAAAATTTTAATAATTACAAATACAGTAGTGGGCTACCATCTACTGTTGTTGAATGGAAATTAAGAAAATGGGAAATCTTACGACAAGGTTGCATTAATATTTAA
OG0000619_m	A11_00701	4	A21_00678	A21	Insertion	1	18	18	ATGAAAAGTATAGCTATC
OG0000619_m	A11_00701	4	A22_01030	A22	Insertion	1	18	18	ATGAAAAGTATAGCTATC
OG0000619_m	A11_00701	4	A23_00164	A23	Insertion	1	18	18	ATGAAAAGTATAGCTATC
OG0000619_m	A11_00701	4	A24_00818	A24	Insertion	1	18	18	ATGAAAAGTATAGCTATC
OG0000621_m	A11_00703	4	A21_00676	A21	Insertion	556	561	6	CCTTAG
OG0000621_m	A11_00703	4	A22_01032	A22	Insertion	556	561	6	TCTTAG
OG0000621_m	A11_00703	4	A23_00166	A23	Insertion	556	561	6	CCTTAG
OG0000621_m	A11_00703	4	A24_00816	A24	Insertion	556	561	6	TCTTAG
OG0000623_m	A11_00705	4	A21_00674	A21	Insertion	1	3	3	ATG
OG0000623_m	A11_00705	4	A22_01034	A22	Insertion	1	3	3	ATG
OG0000623_m	A11_00705	4	A23_00168	A23	Insertion	1	3	3	ATG
OG0000623_m	A11_00705	4	A24_00814	A24	Insertion	1	3	3	ATG
OG0000626_m	A11_00708	4	A21_00671	A21	Insertion	1243	1245	3	TAA
OG0000626_m	A11_00708	4	A22_01037	A22	Insertion	1243	1245	3	TAA
OG0000626_m	A11_00708	4	A23_00171	A23	Insertion	1243	1245	3	TAA
OG0000626_m	A11_00708	4	A24_00811	A24	Insertion	1243	1245	3	TAA
OG0000627_m	A11_00709	4	A21_00670	A21	Insertion	1333	1338	6	TATTAA
OG0000627_m	A11_00709	4	A22_01038	A22	Insertion	1333	1338	6	TATTAA
OG0000627_m	A11_00709	4	A23_00172	A23	Insertion	1333	1338	6	TATTAA
OG0000627_m	A11_00709	4	A24_00810	A24	Insertion	1333	1338	6	TATTAA
OG0000632_m	A11_00716	4	A21_00663	A21	Deletion	35	37	3	ATA
OG0000632_m	A11_00716	4	A22_01046	A22	Deletion	35	37	3	ATA
OG0000632_m	A11_00716	4	A23_00180	A23	Deletion	35	37	3	ATA
OG0000632_m	A11_00716	4	A24_00803	A24	Deletion	35	37	3	ATA
OG0000635_m	A11_00719	5	A24_00995	A24	Deletion	1	1527	1527	ATGTTAAATCATCACAAAGAAGATACTATAGAATCTGTTCTTAAAGAAAAAAGAATTATTCATCCTCCATCTACATTTAGTGCAAATGCACGTATAAAAAGTTTTCAAGACTATGAAAAACTTTATCAAGAATCAATATCGGATTCAGAAAATTTTTGGGGGAATTTAGCAGAGAAGGAATTACATTGGTTTAATAAATGGGATCGTGTCTTAGAATGGGATCCACCCCATGCCAAGTGGTTTCTTAACGGGAAATTAAACATTACTTATAATTGTATTGATCGTCATCTTACCTCTTCAAGACGAAATAAACCAGCTATTGTATGGGAAGGAGAGCCTGGTGATTCAAGGACTTTAACTTACGAAGAACTTCATGTAGAAGTGTGTAAATTTGCTAAT…
OG0000635_m	A11_00719	5	A21_00660	A21	Insertion	2005	2010	6	TACTAG
OG0000635_m	A11_00719	5	A22_01049	A22	Insertion	2005	2010	6	TACTAG
OG0000635_m	A11_00719	5	A23_00183	A23	Insertion	2005	2010	6	TACTAG
OG0000635_m	A11_00719	5	A24_00995	A24	Insertion	2005	2010	6	TACTAG
OG0000638_m	A11_00722	4	A21_00657	A21	Deletion	1	54	54	ATGAAGCAAAGTAGAGAAGTAGTTCATTTGTTAACTTTAAGGAGTTTACGGCCT
OG0000638_m	A11_00722	4	A22_01052	A22	Deletion	1	54	54	ATGAAGCAAAGTAGAGAAGTAGTTCATTTGTTAACTTTAAGGAGTTTACGGCCT
OG0000638_m	A11_00722	4	A23_00186	A23	Deletion	1	54	54	ATGAAGCAAAGTAGAGAAGTAGTTCATTTGTTAACTTTAAGGAGTTTACGGCCT
OG0000638_m	A11_00722	4	A24_00998	A24	Deletion	1	54	54	ATGAAGCAAAGTAGAGAAGTAGTTCATTTGTTAACTTTAAGGAGTTTACGGCCT
OG0000640_m	A11_00724	8	A21_00655	A21	Insertion	106	183	78	ACTACAAAGCTTTTCCCAAAATCTAATAAAAAATCACAAGTTAAAAACTATATCGATGATTTTAAAGGAAAACAGGAT
OG0000640_m	A11_00724	8	A22_01054	A22	Insertion	106	183	78	ACTACAAAGCTTTTCCCAAAATCTAATAAAAAATCACAAGTTAAAAACTATATCGATGATTTTAAAGGAAAACAGGAT
OG0000640_m	A11_00724	8	A23_00188	A23	Insertion	106	183	78	ACTACAAAGCTTTTCCCAAAATCTAATAAAAAATCACAAGTTAAAAACTATATCGATGATTTTAAAGGAAAACAGGAT
OG0000640_m	A11_00724	8	A24_01000	A24	Insertion	106	183	78	ACTACAAAGCTTTTCCCAAAATCTAATAAAAAATCACAAGTTAAAAACTATATCGATGATTTTAAAGGAAAACAGGAT
OG0000640_m	A11_00724	8	A21_00655	A21	Insertion	221	310	90	TAAACACAATAAAATCATCTTTTGAAATCAACTGTAAACAAGTAAATTTTCCCTTTAATTTTAGATATGTTGATTACTTAAAAACTGTCT
OG0000640_m	A11_00724	8	A22_01054	A22	Insertion	221	310	90	TAAACACAATAAAATCATCTTTTGAAATCAACTGTAAACAAGTAAATTTTCCCTTTAATTTTAGATATGTTGATTACTTAAAAACTGTCT
OG0000640_m	A11_00724	8	A23_00188	A23	Insertion	221	310	90	TAAACACAATAAAATCATCTTTTGAAATCAACTGTAAACAAGTAAATTTTCCCTTTAATTTTAGATATGTTGATTACTTAAAAACTGTCT
OG0000640_m	A11_00724	8	A24_01000	A24	Insertion	221	310	90	TAAACACAATAAAATCATCTTTTGAAATCAACTGTAAACAAGTAAATTTTCCCTTTAATTTTAGATATGTTGATTACTTAAAAACTGTCT
OG0000642_m	A11_00727	4	A21_00652	A21	Insertion	1516	1560	45	CTTTCGCACACTATTCATGGTGTTAGAGATGCAACGGGATCATAG
OG0000642_m	A11_00727	4	A22_01057	A22	Insertion	1516	1560	45	CTTTCGCACACTATTCATGGTGTTAGAGATGCAACGGGATCATAG
OG0000642_m	A11_00727	4	A23_00191	A23	Insertion	1516	1560	45	CTTTCGCACACTATTCATGGTGTTAGAGATGCAACGGGATCATAG
OG0000642_m	A11_00727	4	A24_01003	A24	Insertion	1516	1560	45	CTTTCGCACACTATTCATGGTGTTAGAGATGCAACGGGATCATAG
OG0000644_m	A11_00730	4	A21_00650	A21	Deletion	358	363	6	GGGTAA
OG0000644_m	A11_00730	4	A22_01059	A22	Deletion	358	363	6	GGGTAA
OG0000644_m	A11_00730	4	A23_00193	A23	Deletion	358	363	6	GGGTAA
OG0000644_m	A11_00730	4	A24_01005	A24	Deletion	358	363	6	GGGTAA
OG0000646_m	A11_00732	1	A21_01009	A21	Deletion	1	687	687	ATGTTTGTGAAGTTAACCTCCTTATGGATTGAAGGAACCACTCATGCTGGAAAAACGACCCAGTTGGTTAAGAATTTTTTTCATTGGGTTGAAAATAGATGCTATAAACAAAGTTTATCTCCCATACAATCGATTACTCAAAATCTTGCTTCATCAGTATTAGTTTTATCTGCAAATGATGACAACCGTCGTAAACTATTTGATAAACTTTCTTCTGTAACTAGAGGAAAATATGCTATTCATTGTAAGACACCTTTAGGATTCATGAGAGATGAATTAAAGTTATTTTGGCCTCTTTTATTTGAAAGACTAAAGCTGAAAGAAGAATTTCCATTGTTCTTAAGAACTGAAACTGAGCAGGAATTTGCAACCAAACTATGGAAACCGTATCTGGAAAAG…
OG0000647_m	A11_00734	16	A21_01011	A21	Insertion	412	423	12	TTGTTATTTGAT
OG0000647_m	A11_00734	16	A22_01064	A22	Insertion	412	423	12	TTGTTATTTGAT
OG0000647_m	A11_00734	16	A23_00198	A23	Insertion	412	423	12	TTGTTATTTGAT
OG0000647_m	A11_00734	16	A24_01010	A24	Insertion	412	423	12	TTGTTATTTGAT
OG0000647_m	A11_00734	16	A21_01011	A21	Insertion	1272	1286	15	TTGTGTAGATGTTCA
OG0000647_m	A11_00734	16	A22_01064	A22	Insertion	1272	1286	15	TTGTGTGGATGTTCA
OG0000647_m	A11_00734	16	A23_00198	A23	Insertion	1272	1286	15	TTGTGTGGATGTTCA
OG0000647_m	A11_00734	16	A24_01010	A24	Insertion	1272	1286	15	TTGTGTGGATGTTCA
OG0000647_m	A11_00734	16	A21_01011	A21	Insertion	1300	1302	3	CGA
OG0000647_m	A11_00734	16	A22_01064	A22	Insertion	1300	1302	3	CGA
OG0000647_m	A11_00734	16	A23_00198	A23	Insertion	1300	1302	3	CGA
OG0000647_m	A11_00734	16	A24_01010	A24	Insertion	1300	1302	3	CGA
OG0000647_m	A11_00734	16	A21_01011	A21	Deletion	1473	1493	21	TTATAAGGTACAAAATAACCT
OG0000647_m	A11_00734	16	A22_01064	A22	Deletion	1473	1493	21	TTATAAGGTACAAAATAACCT
OG0000647_m	A11_00734	16	A23_00198	A23	Deletion	1473	1493	21	TTATAAGGTACAAAATAACCT
OG0000647_m	A11_00734	16	A24_01010	A24	Deletion	1473	1493	21	TTATAAGGTACAAAATAACCT
OG0000651_m	A11_00738	4	A21_01015	A21	Deletion	1249	1254	6	GAGTAG
OG0000651_m	A11_00738	4	A22_01068	A22	Deletion	1249	1254	6	GAGTAG
OG0000651_m	A11_00738	4	A23_00202	A23	Deletion	1249	1254	6	GAGTAG
OG0000651_m	A11_00738	4	A24_01014	A24	Deletion	1249	1254	6	GAGTAG
OG0000652_m	A11_00739	4	A21_01016	A21	Insertion	532	546	15	CCTAGTATAGAATAG
OG0000652_m	A11_00739	4	A22_01069	A22	Insertion	532	546	15	CCTAGTATAGAATAG
OG0000652_m	A11_00739	4	A23_00203	A23	Insertion	532	546	15	CCTAGTATAGAATAG
OG0000652_m	A11_00739	4	A24_01015	A24	Insertion	532	546	15	CCTAGTATAGAATAG
OG0000653_m	A11_00740	4	A21_01017	A21	Deletion	589	672	84	GAAAGTCACTCTACCAAGCTAGAAAGTAAAAATTCCCAAGCACGATTACCTCATACTAAATCAAATATAGAAAATTTAGACTAG
OG0000653_m	A11_00740	4	A22_01070	A22	Deletion	589	672	84	GAAAGTCACTCTACCAAGCTAGAAAGTAAAAATTCCCAAGCACGATTACCTCATACTAAATCAAATATAGAAAATTTAGACTAG
OG0000653_m	A11_00740	4	A23_00204	A23	Deletion	589	672	84	GAAAGTCACTCTACCAAGCTAGAAAGTAAAAATTCCCAAGCACGATTACCTCATACTAAATCAAATATAGAAAATTTAGACTAG
OG0000653_m	A11_00740	4	A24_01016	A24	Deletion	589	672	84	GAAAGTCACTCTACCAAGCTAGAAAGTAAAAATTCCCAAGCACGATTACCTCATACTAAATCAAATATAGAAAATTTAGACTAG
OG0000654_m	A11_00743	8	A21_01020	A21	Insertion	1627	1627	1	G
OG0000654_m	A11_00743	8	A22_01073	A22	Insertion	1627	1627	1	G
OG0000654_m	A11_00743	8	A23_00207	A23	Insertion	1627	1627	1	G
OG0000654_m	A11_00743	8	A24_00879	A24	Insertion	1627	1627	1	G
OG0000654_m	A11_00743	8	A21_01020	A21	Deletion	1654	1666	13	TATTGATTTCTAA
OG0000654_m	A11_00743	8	A22_01073	A22	Deletion	1654	1666	13	TATTGATTTCTAA
OG0000654_m	A11_00743	8	A23_00207	A23	Deletion	1654	1666	13	TATTGATTTCTAA
OG0000654_m	A11_00743	8	A24_00879	A24	Deletion	1654	1666	13	TATTGATTTCTAA
OG0000658_m	A11_00747	5	A24_00883	A24	Insertion	1185	1205	21	TCAAGCTATTGCTGATGGAGT
OG0000658_m	A11_00747	5	A21_01024	A21	Deletion	1215	1232	18	TCCTAATGGGATTAAAAA
OG0000658_m	A11_00747	5	A22_01077	A22	Deletion	1215	1232	18	TCCTAATGGGATTAAAAA
OG0000658_m	A11_00747	5	A23_00211	A23	Deletion	1215	1232	18	TCCTAATGGGATTAAAAA
OG0000658_m	A11_00747	5	A24_00883	A24	Deletion	1215	1232	18	TCCTAATGGGATTAAAAA
OG0000659_m	A11_00748	4	A21_01025	A21	Insertion	1495	1515	21	CCGCATGATTTATCTAATTAG
OG0000659_m	A11_00748	4	A22_01078	A22	Insertion	1495	1515	21	CCGCATGATTTATCTAATTAG
OG0000659_m	A11_00748	4	A23_00212	A23	Insertion	1495	1515	21	CCGCATGATTTATCTAATTAG
OG0000659_m	A11_00748	4	A24_00884	A24	Insertion	1495	1515	21	CCGCATGATTTATCTAATTAG
OG0000661_m	A11_00750	4	A21_01027	A21	Deletion	1	3	3	ATG
OG0000661_m	A11_00750	4	A22_01080	A22	Deletion	1	3	3	ATG
OG0000661_m	A11_00750	4	A23_00214	A23	Deletion	1	3	3	ATG
OG0000661_m	A11_00750	4	A24_00886	A24	Deletion	1	3	3	ATG
OG0000662_m	A11_00751	4	A21_01028	A21	Deletion	820	822	3	CCG
OG0000662_m	A11_00751	4	A22_01081	A22	Deletion	820	822	3	CCG
OG0000662_m	A11_00751	4	A23_00215	A23	Deletion	820	822	3	CCG
OG0000662_m	A11_00751	4	A24_00887	A24	Deletion	820	822	3	CCG
OG0000666_m	A11_00755	4	A21_01032	A21	Deletion	1	39	39	GTGACCTTATTTTTTAGTAATTTTGATACCAAGGGTTCA
OG0000666_m	A11_00755	4	A22_01085	A22	Deletion	1	39	39	GTGACCTTATTTTTTAGTAATTTTGATACCAAGGGTTCA
OG0000666_m	A11_00755	4	A23_00219	A23	Deletion	1	39	39	GTGACCTTATTTTTTAGTAATTTTGATACCAAGGGTTCA
OG0000666_m	A11_00755	4	A24_00891	A24	Deletion	1	39	39	GTGACCTTATTTTTTAGTAATTTTGATACCAAGGGTTCA
OG0000667_m	A11_00756	4	A21_01033	A21	Insertion	436	441	6	GTATAG
OG0000667_m	A11_00756	4	A22_01086	A22	Insertion	436	441	6	GTATAG
OG0000667_m	A11_00756	4	A23_00220	A23	Insertion	436	441	6	GTATAG
OG0000667_m	A11_00756	4	A24_00892	A24	Insertion	436	441	6	GTATAG
OG0000671_m	A11_00760	8	A21_01037	A21	Insertion	297	302	6	AAATTG
OG0000671_m	A11_00760	8	A22_01090	A22	Insertion	297	302	6	AAATTG
OG0000671_m	A11_00760	8	A23_00224	A23	Insertion	297	302	6	AAATTG
OG0000671_m	A11_00760	8	A24_00896	A24	Insertion	297	302	6	AAATTG
OG0000671_m	A11_00760	8	A21_01037	A21	Insertion	606	617	12	TCACCAAAAGAC
OG0000671_m	A11_00760	8	A22_01090	A22	Insertion	606	617	12	TCACCAAAAGAC
OG0000671_m	A11_00760	8	A23_00224	A23	Insertion	606	617	12	TCACCAAAAGAC
OG0000671_m	A11_00760	8	A24_00896	A24	Insertion	606	617	12	TCACCAAAAGAC
OG0000676_m	A11_00766	4	A21_01043	A21	Insertion	1273	1275	3	TAG
OG0000676_m	A11_00766	4	A22_01096	A22	Insertion	1273	1275	3	TAG
OG0000676_m	A11_00766	4	A23_00230	A23	Insertion	1273	1275	3	TAG
OG0000676_m	A11_00766	4	A24_00902	A24	Insertion	1273	1275	3	TAG
OG0000681_m	A11_00772	5	A21_01049	A21	Insertion	1	24	24	GTGATTTATGATAGTAGTATTTCT
OG0000681_m	A11_00772	5	A22_01102	A22	Insertion	1	24	24	GTGATTTATGATAGTAGTATTTCT
OG0000681_m	A11_00772	5	A23_00236	A23	Insertion	1	24	24	GTGATTTATGATAGTAGTATTTCT
OG0000681_m	A11_00772	5	A24_00908	A24	Insertion	1	24	24	GTGATTTATGATAGTAGTATTTCT
OG0000681_m	A11_00772	5	A24_00908	A24	Deletion	2009	2019	11	GACGCCTATAA
OG0000685_m	A11_00777	8	A21_01179	A21	Deletion	397	405	9	AATTCCCCT
OG0000685_m	A11_00777	8	A22_01107	A22	Deletion	397	405	9	AATTCCCCT
OG0000685_m	A11_00777	8	A23_00241	A23	Deletion	397	405	9	AATTCCCCT
OG0000685_m	A11_00777	8	A24_00913	A24	Deletion	397	405	9	AATTCCCCT
OG0000685_m	A11_00777	8	A21_01179	A21	Insertion	1352	1354	3	AAA
OG0000685_m	A11_00777	8	A22_01107	A22	Insertion	1352	1354	3	AAA
OG0000685_m	A11_00777	8	A23_00241	A23	Insertion	1352	1354	3	AAA
OG0000685_m	A11_00777	8	A24_00913	A24	Insertion	1352	1354	3	AAA
OG0000686_m	A11_00778	4	A21_01178	A21	Insertion	1	108	108	ATGGGTAAAACGTATAAGAATGAGACAAAGTCTGCTTCTGCTCATCTCCTCTTATCACGCTGCAAGTATTTGGTTCCTAAACCCTTGAGCTTGATATTATCAATTAAG
OG0000686_m	A11_00778	4	A22_01108	A22	Insertion	1	108	108	ATGGGTAAAACGTATAAGAATGAGACAAAGTCTGCTTCTGCTCATCTCCTCTTATCACGCTGCAAGTATTTGGTTCCTAAACCCTTGAGCTTGATATTATCAATTAAG
OG0000686_m	A11_00778	4	A23_00242	A23	Insertion	1	108	108	ATGGGTAAAACGTATAAGAATGAGACAAAGTCTGCTTCTGCTCATCTCCTCTTATCACGCTGCAAGTATTTGGTTCCTAAACCCTTGAGCTTGATATTATCAATTAAG
OG0000686_m	A11_00778	4	A24_00914	A24	Insertion	1	108	108	ATGGGTAAAACGTATAAGAATGAGACAAAGTCTGCTTCTGCTCATCTCCTCTTATCACGCTGCAAGTATTTGGTTCCTAAACCCTTGAGCTTGATATTATCAATTAAG
OG0000688_m	A11_00780	4	A21_01176	A21	Insertion	313	342	30	GTTTCCCCAAGAAATCAACCTATGTCGTAA
OG0000688_m	A11_00780	4	A22_01110	A22	Insertion	313	342	30	GTTTCCCCAAGAAATCAACCTATGTCGTAA
OG0000688_m	A11_00780	4	A23_00244	A23	Insertion	313	342	30	GTTTCCCCAAGAAATCAACCTATGTCGTAA
OG0000688_m	A11_00780	4	A24_00916	A24	Insertion	313	342	30	GTTTCCCCAAGAAATCAACCTATGTCGTAA
OG0000689_m	A11_00781	1	A24_00339	A24	Deletion	1	906	906	ATGAAACCGATTGACATTCTAATACTTTCAAACGGCCCAGGAGAAATAACTACTTGGGTTAGACCTGTTGTGGTTTCTTTGCGTAATCTCTTTGGGAATGATTCTTCTCAAGTCAGAATTTCAGTAATGTTATCTCCATGTCCTCATAGTACAGGGCAAGAATATAATATTGTTAAAAATTATATTGGGGTAGATCGAGTTCAATCTAGTGAGTTCTTTTTCCCTTTTTTATTATTTGGCAAAACATCTGATAACTGGGATTGGAGAGAAAAAGGGATTGTCCTATTTTTGGGTGGTGATCAGTTTTATACTCTACTTATTAGTAAAAGGTTAGGATACAAGTCAGTAACTTATGCAGAATGGGAAGCTAGATGGTATCGCTGGCTTGATAAATTCGCT…
OG0000692_m	A11_00784	8	A21_01172	A21	Deletion	1	759	759	ATGGGAAAAACTATAGACTTTAGTGGGCGGCCCTTTCATTTTATTGGTATTGGCGGAATTGGAATGTCTGCTTTAGCGCATATCTTGGCCAAGCGTGAGCTTCCTGTCTCTGGTTCTGATTTACGTTCAACTCATATTATTGAAAGATTACAAAAAGTTGGCGTTCATATTTTTAATCATCAAGAAGCGACAAATTTGGAACTATTTAGCTGTAATCAAAAGCAAGCTTTAAAAGAAATTCCTGCCTCTAATCATGAGAATAAAACTTTTCAAAACGAAAGTTTAGTTGTTAGTGAAGACGAATTATCATTAGAACAAAAATACTTACCTCAGGTTATTTGTTCCACAGCTATTACTAATGATAATTCTGAATATCTTGCAGCAAAAAAGAAAGGTTGT…
OG0000692_m	A11_00784	8	A22_01114	A22	Deletion	278	316	39	AAAGTTTAGTTGTTAGTGAAGACGAATTATCATTAGAAC
OG0000692_m	A11_00784	8	A23_00248	A23	Deletion	278	316	39	AAAGTTTAGTTGTTAGTGAAGACGAATTATCATTAGAAC
OG0000692_m	A11_00784	8	A24_00342	A24	Deletion	278	316	39	AAAGTTTAGTTGTTAGTGAAGACGAATTATCATTAGAAC
OG0000692_m	A11_00784	8	A21_01172	A21	Deletion	1495	1506	12	ACTAGTAAATAG
OG0000692_m	A11_00784	8	A22_01114	A22	Deletion	1495	1506	12	ACTAGTAAATAG
OG0000692_m	A11_00784	8	A23_00248	A23	Deletion	1495	1506	12	ACTAGTAAATAG
OG0000692_m	A11_00784	8	A24_00342	A24	Deletion	1495	1506	12	ACTAGTAAATAG
OG0000693_m	A11_00787	1	A21_01235	A21	Deletion	1	354	354	TTGAATAATATTTGTCGCGTCTGTGATTCTACAGATCTAGAACTAGCTATTGATTTAGGGCATCAACCTTGGTGCAATAACTTCTTAGAACCCCAGTCAATAGGAAAAGAACCATTCTACCCTTTAAGGGTGTTGTATTGCCATAATTGCGGTACAGTACAGCTTGATTATACTGTCAAAAAAGAGATAATGTTTGGAGACCATACTTACTTATCTGGGGTAACACAATCTTTGAGCGAGCATTTCAAGAGTATTGCTCATGAAGTTGATAGTAAATTTTTTAAAAATTCTCTTTCTAAGTCTGTTCTAGATATAGGTTCTAATGATGGAACCCAATTAAAACATTTTCAAGCT
OG0000695_m	A11_00791	1	A21_00326	A21	Deletion	1	1164	1164	ATGATTCTAAACAATATATCTAGATTTATAAGCCAATTAATACATAGAAATCGTACAAGTTTTAAAATTATAATCTTATATGGTGTTATTGCTCTATCGCTAATGGCGCCAATGGCTTCATCGACAATCATTCCTTCTATTAATGACACTCCTTCCCACGTAAGCTATATTGTACAAGCGCGACAAGCTATTAACGAAGGGCAATTTCCTCTCCGTATTGCTCCTTTAGAAAATAATAGTTGGAGATATCCAGGATTTCAATTTTATAGTCAATTACCTTATTTTGTAGGTGGATGGTTCTATAAACTATTTACCCCTAATAATCCATACTATGCATATAAGTTAGTCATCATAACTGCACTTGTTATGGGAGGATTATATGTTTACTTTTTAAGTCTT…
OG0000696_m	A11_00792	1	A21_00325	A21	Deletion	724	726	3	TAA
OG0000701_m	A11_00798	4	A21_00319	A21	Insertion	1	21	21	ATGTGGATTGGTTATAGAGAT
OG0000701_m	A11_00798	4	A22_01130	A22	Insertion	1	21	21	ATGTGGATTGGTTATAGAGAT
OG0000701_m	A11_00798	4	A23_00264	A23	Insertion	1	21	21	ATGTGGATTGGTTATAGAGAT
OG0000701_m	A11_00798	4	A24_00358	A24	Insertion	1	21	21	ATGTGGATTGGTTATAGAGAT
OG0000702_m	A11_00799	4	A21_00318	A21	Insertion	997	1002	6	GTTTAA
OG0000702_m	A11_00799	4	A22_01131	A22	Insertion	997	1002	6	GTTTAA
OG0000702_m	A11_00799	4	A23_00265	A23	Insertion	997	1002	6	GTTTAA
OG0000702_m	A11_00799	4	A24_00359	A24	Insertion	997	1002	6	GTTTAA
OG0000703_m	A11_00801	4	A21_00316	A21	Deletion	834	836	3	TAG
OG0000703_m	A11_00801	4	A22_01133	A22	Deletion	834	836	3	TAG
OG0000703_m	A11_00801	4	A23_00267	A23	Deletion	834	836	3	TAG
OG0000703_m	A11_00801	4	A24_00361	A24	Deletion	834	836	3	TAG
OG0000705_m	A11_00805	5	A24_00183	A24	Deletion	1	483	483	ATGTCTTCTACTACAAATAACAATGATAAAGAAAAGGCTTTAGACTTAGTCCTAAACCAAATTGAGCGAAACTTTGGGAAGGGTGCGATCATGCGTCTTGGAGATGCGGCTAAGATGAAAGTAGAAACAGTTTCTACTGGCGCCTTGACACTTGACTTAGCTTTGGGAGGAGGGTTGCCAAAGGGAAGAATAATAGAAATTTATGGACCTGAAAGTTCTGGTAAAACTACATTAACATTGCATGCTATTGCAGAAGTTCAAAAAGCTGGAGGAGTAGCTGCCTTTGTAGATGCAGAACATGCGCTAGATCCAAGCTATGCCTCTGTATTAGGTGTTGATATTGACAATCTTTTGGTAGCTCAACCTGATACGGGAGAATCAGGTTTAGAAATAGTCGAT…
OG0000705_m	A11_00805	5	A21_00312	A21	Insertion	1039	1041	3	TAA
OG0000705_m	A11_00805	5	A22_01137	A22	Insertion	1039	1041	3	TAA
OG0000705_m	A11_00805	5	A23_00271	A23	Insertion	1039	1041	3	TAA
OG0000705_m	A11_00805	5	A24_00183	A24	Insertion	1039	1041	3	TAA
OG0000706_m	A11_00806	4	A21_00311	A21	Insertion	1	27	27	GTGGAGGAGTTTACAGGAGTACTAAGT
OG0000706_m	A11_00806	4	A22_01138	A22	Insertion	1	27	27	GTGGAGGAGTTTACAGGAGTACTAAGT
OG0000706_m	A11_00806	4	A23_00272	A23	Insertion	1	27	27	GTGGAGGAGTTTACAGGAGTACTAAGT
OG0000706_m	A11_00806	4	A24_00184	A24	Insertion	1	27	27	GTGGAGGAGTTTACAGGAGTACTAAGT
OG0000713_m	A11_00814	2	A21_00303	A21	Insertion	1	57	57	GTGGTTCTGGCAGGAACAAGAACAACTTGTTCCTATTTATTAAGTGAGGAAGGAACG
OG0000713_m	A11_00814	2	A22_01146	A22	Insertion	1	57	57	GTGGTTCTGGCAGGAACAAGAACAACTTGTTCCTATTTATTAAGTGAGGAAGGAACG
OG0000714_m	A11_00815	4	A21_00302	A21	Deletion	271	273	3	AAA
OG0000714_m	A11_00815	4	A22_01147	A22	Deletion	271	273	3	AAA
OG0000714_m	A11_00815	4	A23_00281	A23	Deletion	271	273	3	AAA
OG0000714_m	A11_00815	4	A24_00193	A24	Deletion	271	273	3	AAA
OG0000718_m	A11_00819	4	A21_00298	A21	Deletion	1084	1092	9	AATACATAA
OG0000718_m	A11_00819	4	A22_01151	A22	Deletion	1084	1092	9	AATACATAA
OG0000718_m	A11_00819	4	A23_00285	A23	Deletion	1084	1092	9	AATACATAA
OG0000718_m	A11_00819	4	A24_00197	A24	Deletion	1084	1092	9	AATACATAA
OG0000721_m	A11_00825	8	A21_00292	A21	Insertion	1	30	30	ATGGTGTTACCAATCAATTGCTTAGATACA
OG0000721_m	A11_00825	8	A22_01157	A22	Insertion	1	30	30	ATGGTGTTACCAATCAATTGCTTAGATACA
OG0000721_m	A11_00825	8	A23_00291	A23	Insertion	1	30	30	ATGGTGTTACCAATCAATTGCTTAGATACA
OG0000721_m	A11_00825	8	A24_00203	A24	Insertion	1	30	30	ATGGTGTTACCAATCAATTGCTTAGATACA
OG0000721_m	A11_00825	8	A21_00292	A21	Deletion	1786	1791	6	GAATAA
OG0000721_m	A11_00825	8	A22_01157	A22	Deletion	1786	1791	6	GAATAA
OG0000721_m	A11_00825	8	A23_00291	A23	Deletion	1786	1791	6	GAATAA
OG0000721_m	A11_00825	8	A24_00203	A24	Deletion	1786	1791	6	GAATAA
OG0000725_m	A11_00829	8	A21_00288	A21	Deletion	1681	1683	3	TCA
OG0000725_m	A11_00829	8	A22_01161	A22	Deletion	1681	1683	3	TCA
OG0000725_m	A11_00829	8	A23_00295	A23	Deletion	1681	1683	3	TCA
OG0000725_m	A11_00829	8	A24_00207	A24	Deletion	1681	1683	3	TCA
OG0000725_m	A11_00829	8	A21_00288	A21	Insertion	2884	2898	15	ACTCGTTCTAAATAG
OG0000725_m	A11_00829	8	A22_01161	A22	Insertion	2884	2898	15	ACTCTTTCTAAATAG
OG0000725_m	A11_00829	8	A23_00295	A23	Insertion	2884	2898	15	ACTCTTTCCAAATAG
OG0000725_m	A11_00829	8	A24_00207	A24	Insertion	2884	2898	15	ACTCTTTCGAAATAG
OG0000728_m	A11_00833	4	A21_00285	A21	Deletion	300	305	6	TAGTAG
OG0000728_m	A11_00833	4	A22_01164	A22	Deletion	300	305	6	TAGTAG
OG0000728_m	A11_00833	4	A23_00298	A23	Deletion	300	305	6	TAGTAG
OG0000728_m	A11_00833	4	A24_00210	A24	Deletion	300	305	6	TAGTAG
OG0000730_m	A11_00835	4	A21_00283	A21	Insertion	517	528	12	CTTAATAATTAG
OG0000730_m	A11_00835	4	A22_01166	A22	Insertion	517	528	12	CTTAATAATTAG
OG0000730_m	A11_00835	4	A23_00300	A23	Insertion	517	528	12	CTTAATAATTAG
OG0000730_m	A11_00835	4	A24_00212	A24	Insertion	517	528	12	CTTAATAATTAG
OG0000732_m	A11_00838	4	A24_00216	A24	Deletion	1	1104	1104	ATGGTTCATATTAAGCGCATTGAACTATCTCATTTTAAATCTTTTGGTGGAACTACATCCATCCCATTTCTGCCTGGATTTACAGTAGTATCTGGACCAAACGGTTCAGGTAAATCCAACATATTGGATGCATTACTATTTTGCCTTGGATTAGCCACTTCTAAGGGACTAAGAGCTGAAAGGTTACCAGATTTAATTAGCCATAATACTAATAATCGTAATAATCGAGAAGCTTATGTTTCTGTTACCTTCGATATTTCAGATTATTTAAGTTCAGAAGAATCTTTAAAAACAATAGAAACAGAAGAAGAAAACAATTTAATTAATAAAACCGAATGGAAAGTAACAAGACGCTTACGTGTTACCAAAGGAGGTAGTTATTCTTCTAATTACTACATA…
OG0000732_m	A11_00838	4	A21_00279	A21	Deletion	294	299	6	AATAGA
OG0000732_m	A11_00838	4	A22_01170	A22	Deletion	294	299	6	AATAGA
OG0000732_m	A11_00838	4	A23_00304	A23	Deletion	294	299	6	AATAGA
OG0000736_m	A11_00844	4	A21_00272	A21	Deletion	1076	1081	6	ACTTAA
OG0000736_m	A11_00844	4	A22_01177	A22	Deletion	1076	1081	6	ACTTAA
OG0000736_m	A11_00844	4	A23_00311	A23	Deletion	1076	1081	6	ACTTAA
OG0000736_m	A11_00844	4	A24_01040	A24	Deletion	1076	1081	6	ACTTAA
OG0000738_m	A11_00846	4	A21_00270	A21	Deletion	1156	1158	3	TAG
OG0000738_m	A11_00846	4	A22_01179	A22	Deletion	1156	1158	3	TAG
OG0000738_m	A11_00846	4	A23_00313	A23	Deletion	1156	1158	3	TAG
OG0000738_m	A11_00846	4	A24_01038	A24	Deletion	1156	1158	3	TAG
OG0000739_m	A11_00847	4	A21_00269	A21	Deletion	1147	1155	9	GTTTATTAG
OG0000739_m	A11_00847	4	A22_01180	A22	Deletion	1147	1155	9	GTTTATTAG
OG0000739_m	A11_00847	4	A23_00314	A23	Deletion	1147	1155	9	GTTTATTAG
OG0000739_m	A11_00847	4	A24_01037	A24	Deletion	1147	1155	9	GTTTATTAG
OG0000740_m	A11_00848	4	A21_00268	A21	Insertion	991	996	6	GGAATA
OG0000740_m	A11_00848	4	A22_01181	A22	Insertion	991	996	6	GGAATA
OG0000740_m	A11_00848	4	A23_00315	A23	Insertion	991	996	6	GGAATA
OG0000740_m	A11_00848	4	A24_01036	A24	Insertion	991	996	6	GGAATA
OG0000741_m	A11_00850	4	A21_00266	A21	Deletion	640	645	6	GGTTAA
OG0000741_m	A11_00850	4	A22_01183	A22	Deletion	640	645	6	GGTTAA
OG0000741_m	A11_00850	4	A23_00317	A23	Deletion	640	645	6	GGTTAA
OG0000741_m	A11_00850	4	A24_01034	A24	Deletion	640	645	6	GGTTAA
OG0000746_m	A11_00855	12	A21_00261	A21	Deletion	182	184	3	ACT
OG0000746_m	A11_00855	12	A22_01188	A22	Deletion	182	184	3	ACT
OG0000746_m	A11_00855	12	A23_00322	A23	Deletion	182	184	3	ACT
OG0000746_m	A11_00855	12	A24_01029	A24	Deletion	182	184	3	ACT
OG0000746_m	A11_00855	12	A21_00261	A21	Insertion	201	203	3	AAA
OG0000746_m	A11_00855	12	A22_01188	A22	Insertion	201	203	3	AAA
OG0000746_m	A11_00855	12	A23_00322	A23	Insertion	201	203	3	AAA
OG0000746_m	A11_00855	12	A24_01029	A24	Insertion	201	203	3	AAA
OG0000746_m	A11_00855	12	A21_00261	A21	Deletion	1048	1050	3	AAT
OG0000746_m	A11_00855	12	A22_01188	A22	Deletion	1048	1050	3	AAT
OG0000746_m	A11_00855	12	A23_00322	A23	Deletion	1048	1050	3	AAT
OG0000746_m	A11_00855	12	A24_01029	A24	Deletion	1048	1050	3	AAT
OG0000749_m	A11_00858	8	A21_00258	A21	Insertion	914	922	9	AAATTGAGT
OG0000749_m	A11_00858	8	A22_01191	A22	Insertion	914	922	9	AAATTGAGT
OG0000749_m	A11_00858	8	A23_00325	A23	Insertion	914	922	9	AAATTGAGT
OG0000749_m	A11_00858	8	A24_01026	A24	Insertion	914	922	9	AAATTGAGT
OG0000749_m	A11_00858	8	A21_00258	A21	Deletion	1232	1237	6	ATGATA
OG0000749_m	A11_00858	8	A22_01191	A22	Deletion	1232	1237	6	ATGATA
OG0000749_m	A11_00858	8	A23_00325	A23	Deletion	1232	1237	6	ATGATA
OG0000749_m	A11_00858	8	A24_01026	A24	Deletion	1232	1237	6	ATGATA
OG0000751_m	A11_00861	4	A21_00255	A21	Insertion	1	72	72	ATGATTATAGCCACCATTGTTCAAAAATGGTGGCATATTAGAGAAAAACTTTGTTTAATTATTCAGATAATT
OG0000751_m	A11_00861	4	A22_01195	A22	Insertion	1	72	72	ATGATTATAGCCACCATTGTTCAAAAATGGTGGCATATTAGAGAAAAACTTTGTTTAATTATTCAGATAATT
OG0000751_m	A11_00861	4	A23_00328	A23	Insertion	1	72	72	ATGATTATAGCCACCATTGTTCAAAAATGGTGGCATATTAGAGAAAAACTTTGTTTAATTATTCAGATAATT
OG0000751_m	A11_00861	4	A24_01023	A24	Insertion	1	72	72	ATGATTATAGCCACCATTGTTCAAAAATGGTGGCATATTAGAGAAAAACTTTGTTTAATTATTCAGATAATT
OG0000753_m	A11_00863	8	A21_00253	A21	Deletion	1222	1224	3	TTA
OG0000753_m	A11_00863	8	A22_01197	A22	Deletion	1222	1224	3	TTA
OG0000753_m	A11_00863	8	A23_00330	A23	Deletion	1222	1224	3	TTA
OG0000753_m	A11_00863	8	A24_01021	A24	Deletion	1222	1224	3	TTA
OG0000753_m	A11_00863	8	A21_00253	A21	Insertion	1465	1467	3	TAA
OG0000753_m	A11_00863	8	A22_01197	A22	Insertion	1465	1467	3	TAA
OG0000753_m	A11_00863	8	A23_00330	A23	Insertion	1465	1467	3	TAA
OG0000753_m	A11_00863	8	A24_01021	A24	Insertion	1465	1467	3	TAA
OG0000754_m	A11_00865	4	A21_00252	A21	Insertion	1	174	174	ATGACTAAAAAAGAACCATTACCTATTCTAGGATTTGACCCTGGAAGAGATAAGTGCGGTGTTGCCATCGTTAATGAAGATGGTGAACTTTATTATCATGCAGTTATTAAATCATATGATGTTATTCAACAATTGAATTTTTTACAAAAGAAATTTTTTTTTAGATTATTAGTC
OG0000754_m	A11_00865	4	A22_01198	A22	Insertion	1	174	174	ATGACTAAAAAAGAACCATTACCTATTCTAGGATTTGACCCTGGAAGAGATAAGTGCGGTGTTGCCATCGTTAATGAAGATGGTGAACTTTATTATCATGCAGTTATTAAATCATATGATGTTATTCAACAATTGAATTTTTTACAAAAGAAATTTTTTTTTAGATTATTAGTC
OG0000754_m	A11_00865	4	A23_00331	A23	Insertion	1	174	174	ATGACTAAAAAAGAACCATTACCTATTCTAGGATTTGACCCTGGAAGAGATAAGTGCGGTGTTGCCATCGTTAATGAAGATGGTGAACTTTGTTATCATGCAGTTATTAAATCATATGATGTTATTCAACAATTGAATTTTTTACAAAAGAAATTTTTTTTTAGATTATTAGTC
OG0000754_m	A11_00865	4	A24_01020	A24	Insertion	1	174	174	ATGACTAAAAAAGAACCATTACCTATTCTAGGATTTGACCCTGGAAGAGATAAGTGCGGTGTTGCCATCGTTAATGAAGATGGTGAACTTTATTATCATGCAGTTATTAAATCATATGATGTTATTCAACAATTGAATTTTTTGCAAAAGAAATTTTTTTTTAGATTATTAGTC
OG0000757_m	A11_00869	4	A21_00249	A21	Insertion	1	12	12	ATGCATATATTA
OG0000757_m	A11_00869	4	A22_01201	A22	Insertion	1	12	12	ATGCATATATTA
OG0000757_m	A11_00869	4	A23_00334	A23	Insertion	1	12	12	ATGCATATATTA
OG0000757_m	A11_00869	4	A24_01017	A24	Insertion	1	12	12	ATGCATATATTA
OG0000758_m	A11_00870	4	A21_00248	A21	Insertion	2119	2142	24	AAAAATCAGGAATACATTAAATAG
OG0000758_m	A11_00870	4	A22_01202	A22	Insertion	2119	2142	24	AAAAATCAGGAATACATTAAATAG
OG0000758_m	A11_00870	4	A23_00335	A23	Insertion	2119	2142	24	AAAAATCAGGAATACATTAAATAG
OG0000758_m	A11_00870	4	A24_01207	A24	Insertion	2119	2142	24	AAAAATCAGGAATACATTAAATAG
OG0000760_m	A11_00872	4	A21_00246	A21	Deletion	700	702	3	TAA
OG0000760_m	A11_00872	4	A22_01204	A22	Deletion	700	702	3	TAA
OG0000760_m	A11_00872	4	A23_00337	A23	Deletion	700	702	3	TAA
OG0000760_m	A11_00872	4	A24_01209	A24	Deletion	700	702	3	TAA
OG0000761_m	A11_00873	8	A21_00245	A21	Insertion	1	54	54	GTGCATATAACTATATCCTCAATTAGGATTGAAATATTAAATACGGTTAATGCA
OG0000761_m	A11_00873	8	A22_01205	A22	Insertion	1	54	54	GTGCATATAACTATATCCTCAATTAGGATTGAAATATTAAATACGGTTAATGCA
OG0000761_m	A11_00873	8	A23_00338	A23	Insertion	1	54	54	GTGCATATAACTATATCCTCAATTAGGATTGAAATATTAAATACGGTTAATGCA
OG0000761_m	A11_00873	8	A24_01210	A24	Insertion	1	54	54	GTGCATATAACTATATCCTCAATTAGGATTGAAATATTAAATACGGTTAATGCA
OG0000761_m	A11_00873	8	A21_00245	A21	Insertion	261	269	9	AGAAAGGAG
OG0000761_m	A11_00873	8	A22_01205	A22	Insertion	261	269	9	AGAAAGGAG
OG0000761_m	A11_00873	8	A23_00338	A23	Insertion	261	269	9	AGAAAGGAG
OG0000761_m	A11_00873	8	A24_01210	A24	Insertion	261	269	9	AGAAAGGAG
OG0000763_m	A11_00876	8	A21_00242	A21	Insertion	1	51	51	GTGCGTAAGAAAAAATTAGTTATACAGAGACTTTTATACAATAAGTTTACT
OG0000763_m	A11_00876	8	A22_01208	A22	Insertion	1	51	51	GTGCGTAAGAAAAAATTAGTTATACAGAGACTTTTATACAATAAGTTTACT
OG0000763_m	A11_00876	8	A23_00341	A23	Insertion	1	51	51	GTGCGTAAGAAAAAATTAGTTATACAGAGACTTTTATACAATAAGTTTACT
OG0000763_m	A11_00876	8	A24_01213	A24	Insertion	1	51	51	GTGCGTAAGAAAAAATTAGTTATACAGAGACTTTTATACAATAAGTTTACT
OG0000763_m	A11_00876	8	A21_00242	A21	Insertion	970	972	3	TAA
OG0000763_m	A11_00876	8	A22_01208	A22	Insertion	970	972	3	TAA
OG0000763_m	A11_00876	8	A23_00341	A23	Insertion	970	972	3	TAA
OG0000763_m	A11_00876	8	A24_01213	A24	Insertion	970	972	3	TAA
OG0000764_m	A11_00877	12	A21_00241	A21	Deletion	1	78	78	TTGAGCTTTTGGATACACGCCTGGGCAAAACCCAGGAATATCTTTGACTTGCCAGCACTGCAGGCTAGTATTAAAGAT
OG0000764_m	A11_00877	12	A22_01209	A22	Deletion	1	78	78	TTGAGCTTTTGGATACACGCCTGGGCAAAACCCAGGAATATCTTTGACTTGCCAGCACTGCAGGCTAGTATTAAAGAT
OG0000764_m	A11_00877	12	A23_00342	A23	Deletion	1	78	78	TTGAGCTTTTGGATACACGCCTGGGCAAAACCCAGGAATATCTTTGACTTGCCAGCACTGCAGGCTAGTATTAAAGAT
OG0000764_m	A11_00877	12	A24_01214	A24	Deletion	1	78	78	TTGAGCTTTTGGATACACGCCTGGGCAAAACCCAGGAATATCTTTGACTTGCCAGCACTGCAGGCTAGTATTAAAGAT
OG0000764_m	A11_00877	12	A21_00241	A21	Insertion	1071	1076	6	CTCAGT
OG0000764_m	A11_00877	12	A22_01209	A22	Insertion	1071	1076	6	CTCAGT
OG0000764_m	A11_00877	12	A23_00342	A23	Insertion	1071	1076	6	CTCAGT
OG0000764_m	A11_00877	12	A24_01214	A24	Insertion	1071	1076	6	CTCAGT
OG0000764_m	A11_00877	12	A21_00241	A21	Insertion	1090	1092	3	TGA
OG0000764_m	A11_00877	12	A22_01209	A22	Insertion	1090	1092	3	TGA
OG0000764_m	A11_00877	12	A23_00342	A23	Insertion	1090	1092	3	TGA
OG0000764_m	A11_00877	12	A24_01214	A24	Insertion	1090	1092	3	TGA
OG0000765_m	A11_00879	3	A21_00240	A21	Insertion	1	114	114	GTGAATCATTTCCTTTATAATATTGATTATTTTTTTTCGAACCTAGTTACTTTTATTAAACAAATACTCTTCTTTGAGATTGCTCATTTTCCCGTAATAATATTCTGGATATTA
OG0000765_m	A11_00879	3	A22_01210	A22	Insertion	1	114	114	GTGAATCATTTCCTTTATAATATTGATTATTTTTTTTCGAACCTAGTTACTTTTATTAAACAAATACTCTTCTTTGAGATTGCTCATTTTCCCGTAATAATATTTTGGATATTA
OG0000765_m	A11_00879	3	A23_00343	A23	Insertion	1	114	114	GTGAATCATTTCCTTTATAATATTGATTATTTTTTTTCGAACCTAGTTACTTTTATTAAACAAATACTCTTCTTTGAGATTGCTCATTTTCCCGTAATAATATTCTGGATATTA
OG0000769_m	A11_00884	4	A21_00235	A21	Deletion	1	72	72	ATGTTAAAATATAAGAATCTTTTATGTATAAATTTAAGACAGGGTAATACATCAACAATTAATAATTTAAAT
OG0000769_m	A11_00884	4	A22_01215	A22	Deletion	1	72	72	ATGTTAAAATATAAGAATCTTTTATGTATAAATTTAAGACAGGGTAATACATCAACAATTAATAATTTAAAT
OG0000769_m	A11_00884	4	A23_00348	A23	Deletion	1	72	72	ATGTTAAAATATAAGAATCTTTTATGTATAAATTTAAGACAGGGTAATACATCAACAATTAATAATTTAAAT
OG0000769_m	A11_00884	4	A24_01114	A24	Deletion	1	72	72	ATGTTAAAATATAAGAATCTTTTATGTATAAATTTAAGACAGGGTAATACATCAACAATTAATAATTTAAAT
OG0000774_m	A11_00890	5	A22_01222	A22	Deletion	439	439	1	C
OG0000774_m	A11_00890	5	A22_01222	A22	Deletion	446	663	218	TTGGAATTACTAGAGGTTTAATTATTGAACCTAAAATACTACTTTTAGATGAACCTACTTCTTCACTGGATAGTCTTAAAGCTAATCAGATAATAAAATTACTTACTAATATTACACAATACACACAAACTGCTATCGTCATAGTTAGTCATGATTTAGAAGTTGTGAAAAGTTTTTCCAAATATATTTTGAAATTAGAGCAAGGGAAAATTAAGTAA
OG0000774_m	A11_00890	5	A21_00229	A21	Deletion	649	663	15	GGGAAAATTAAGTAA
OG0000774_m	A11_00890	5	A23_00354	A23	Deletion	649	663	15	GGGAAAATTAAGTAA
OG0000774_m	A11_00890	5	A24_01108	A24	Deletion	649	663	15	GGGAAAATTAAGTAA
OG0000776_m	A11_00893	4	A21_00225	A21	Insertion	1	21	21	ATGATGTTTTACGTAATAAAT
OG0000776_m	A11_00893	4	A22_01225	A22	Insertion	1	21	21	ATGATGTTTTACGTAATAAAT
OG0000776_m	A11_00893	4	A23_00357	A23	Insertion	1	21	21	ATGATGTTTTACGTAATAAAT
OG0000776_m	A11_00893	4	A24_01105	A24	Insertion	1	21	21	ATGATGTTTTACGTAATAAAT
OG0000778_m	A11_00897	4	A21_00221	A21	Insertion	1	117	117	ATGTCCAAATCAGATTTCCGTTCTGTAAATACTTATCTGAATAATCAGCAGCTTTCTGAACATCTTTACAATACCGATGCTCAAGAAATTGGTAGACCTGATTTATCTTTAGAAGAG
OG0000778_m	A11_00897	4	A22_01229	A22	Insertion	1	117	117	ATGTCCAAATCAGATTTCCGTTCTGTAAATACTTATCTGAATAATCAGCAGCTTTCTGAACATCTTTACAATACCGATGCTCAAGAAATTGGTAGACCTGATTTATCTTTAGAAGAG
OG0000778_m	A11_00897	4	A23_00361	A23	Insertion	1	117	117	ATGTCCAAATCAGATTTCCGTTCTGTAAATACTTATCTGAATAATCAGCAGCTTTCTGAACATCTTTACAATACCGATGCTCAAGAAATTGGTAGACCTGATTTATCTTTAGAAGAG
OG0000778_m	A11_00897	4	A24_01101	A24	Insertion	1	117	117	ATGTCCAAATCAGATTTCCGTTCTGTAAATACTTATCTGAATAATCAGCAGCTTTCTGAACATCTTTACAATACCGATGCTCAAGAAATTGGTAGACCTGATTTATCTTTAGAAGAG
OG0000780_m	A11_00899	4	A21_00219	A21	Insertion	481	489	9	ATAAATAAT
OG0000780_m	A11_00899	4	A22_01231	A22	Insertion	481	489	9	ATAAATAAT
OG0000780_m	A11_00899	4	A23_00363	A23	Insertion	481	489	9	ATAAATAAT
OG0000780_m	A11_00899	4	A24_01099	A24	Insertion	481	489	9	ATAAATAAT
OG0000781_m	A11_00900	4	A21_00218	A21	Deletion	448	498	51	ACTCCAATTAGTCCATCTTCTCAGATGGAAAAAAATTTCCCCAATTTCTGA
OG0000781_m	A11_00900	4	A22_01232	A22	Deletion	448	498	51	ACTCCAATTAGTCCATCTTCTCAGATGGAAAAAAATTTCCCCAATTTCTGA
OG0000781_m	A11_00900	4	A23_00364	A23	Deletion	448	498	51	ACTCCAATTAGTCCATCTTCTCAGATGGAAAAAAATTTCCCCAATTTCTGA
OG0000781_m	A11_00900	4	A24_01098	A24	Deletion	448	498	51	ACTCCAATTAGTCCATCTTCTCAGATGGAAAAAAATTTCCCCAATTTCTGA
OG0000789_m	A11_00910	4	A21_00209	A21	Insertion	1	6	6	GTGCAA
OG0000789_m	A11_00910	4	A22_01241	A22	Insertion	1	6	6	GTGCAA
OG0000789_m	A11_00910	4	A23_00373	A23	Insertion	1	6	6	GTGCAA
OG0000789_m	A11_00910	4	A24_01127	A24	Insertion	1	6	6	GTGCAA
OG0000795_m	A11_00916	4	A21_00202	A21	Insertion	781	786	6	TTCGGA
OG0000795_m	A11_00916	4	A22_01248	A22	Insertion	781	786	6	TTCGGA
OG0000795_m	A11_00916	4	A23_00381	A23	Insertion	781	786	6	TTCGGA
OG0000795_m	A11_00916	4	A24_01120	A24	Insertion	781	786	6	TTCGGA
OG0000797_m	A11_00918	4	A21_00200	A21	Deletion	1	18	18	ATGTACGAAAAGTTTTCT
OG0000797_m	A11_00918	4	A22_01250	A22	Deletion	1	18	18	ATGTACGAAAAGTTTTCT
OG0000797_m	A11_00918	4	A23_00383	A23	Deletion	1	18	18	ATGTACGAAAAGTTTTCT
OG0000797_m	A11_00918	4	A24_01118	A24	Deletion	1	18	18	ATGTACGAAAAGTTTTCT
OG0000798_m	A11_00923	4	A21_00812	A21	Deletion	1024	1026	3	TAA
OG0000798_m	A11_00923	4	A22_00001	A22	Deletion	1024	1026	3	TAA
OG0000798_m	A11_00923	4	A23_00699	A23	Deletion	1024	1026	3	TAA
OG0000798_m	A11_00923	4	A24_00583	A24	Deletion	1024	1026	3	TAA
OG0000799_m	A11_00924	8	A21_00811	A21	Insertion	2187	2192	6	TATTCC
OG0000799_m	A11_00924	8	A22_00002	A22	Insertion	2187	2192	6	TATTCC
OG0000799_m	A11_00924	8	A23_00698	A23	Insertion	2187	2192	6	TATTCC
OG0000799_m	A11_00924	8	A24_00584	A24	Insertion	2187	2192	6	TATTCC
OG0000799_m	A11_00924	8	A21_00811	A21	Insertion	2224	2226	3	AAC
OG0000799_m	A11_00924	8	A22_00002	A22	Insertion	2224	2226	3	AAC
OG0000799_m	A11_00924	8	A23_00698	A23	Insertion	2224	2226	3	AAC
OG0000799_m	A11_00924	8	A24_00584	A24	Insertion	2224	2226	3	AAC
OG0000801_m	A11_00926	4	A21_00809	A21	Deletion	298	300	3	TAA
OG0000801_m	A11_00926	4	A22_00004	A22	Deletion	298	300	3	TAA
OG0000801_m	A11_00926	4	A23_00696	A23	Deletion	298	300	3	TAA
OG0000801_m	A11_00926	4	A24_00586	A24	Deletion	298	300	3	TAA
OG0000805_m	A11_00930	3	A21_00805	A21	Insertion	817	834	18	CTAATCGAGACACTATAG
OG0000805_m	A11_00930	3	A23_00692	A23	Insertion	817	834	18	CTAATCGAGACACTATAG
OG0000805_m	A11_00930	3	A24_00590	A24	Insertion	817	834	18	CTAATCGAGACACTATAG
OG0000809_m	A11_00934	4	A21_00801	A21	Deletion	1351	1353	3	ATA
OG0000809_m	A11_00934	4	A22_00012	A22	Deletion	1351	1353	3	ATA
OG0000809_m	A11_00934	4	A23_00687	A23	Deletion	1351	1353	3	ATA
OG0000809_m	A11_00934	4	A24_00595	A24	Deletion	1351	1353	3	ATA
OG0000811_m	A11_00938	4	A21_00797	A21	Insertion	50	52	3	TGT
OG0000811_m	A11_00938	4	A22_00016	A22	Insertion	50	52	3	TGT
OG0000811_m	A11_00938	4	A23_00683	A23	Insertion	50	52	3	TGT
OG0000811_m	A11_00938	4	A24_00599	A24	Insertion	50	52	3	TGT
OG0000813_m	A11_00941	8	A21_00794	A21	Insertion	355	357	3	AAT
OG0000813_m	A11_00941	8	A22_00019	A22	Insertion	355	357	3	AAT
OG0000813_m	A11_00941	8	A23_00680	A23	Insertion	355	357	3	AAT
OG0000813_m	A11_00941	8	A24_00602	A24	Insertion	355	357	3	AAT
OG0000813_m	A11_00941	8	A21_00794	A21	Deletion	437	442	6	CATCTT
OG0000813_m	A11_00941	8	A22_00019	A22	Deletion	437	442	6	CATCTT
OG0000813_m	A11_00941	8	A23_00680	A23	Deletion	437	442	6	CATCTT
OG0000813_m	A11_00941	8	A24_00602	A24	Deletion	437	442	6	CATCTT
OG0000814_m	A11_00942	4	A21_00793	A21	Deletion	955	957	3	TAA
OG0000814_m	A11_00942	4	A22_00020	A22	Deletion	955	957	3	TAA
OG0000814_m	A11_00942	4	A23_00679	A23	Deletion	955	957	3	TAA
OG0000814_m	A11_00942	4	A24_00603	A24	Deletion	955	957	3	TAA
OG0000818_m	A11_00946	8	A21_00789	A21	Insertion	1	360	360	ATGTTCAATAAACTAAAAAATAAGTATCAATCAGTTATTATTTTCAGCATAATATTAGTCGGATTGACTAATACTTTTTTTTTACTTCCTAGACTTAAAAAATGGGTAGAGAAGAAGAAATATAATAATATTGAATTACTTTTTCAACAAGATCTTGAAAAAAAATCTATTGTCCTAACCCTAGCAGAAGTTCCTGCAAAGCAAAGAAAAGATATTCTTAAAGAAATTGCTTCTCAAAAAAAGCCATCTATCGAAAGAGCACGTGCACGCTATCTGTTATCTATTGATTTACTTGCGCGATACGAAGGAGGTCTTGCTTTAAGGCAATTAAAAAATCTAGAAAATGAATATCCTATTTTG
OG0000818_m	A11_00946	8	A22_00024	A22	Insertion	1	360	360	ATGTTCAATAAACTAAAAAATAAGTATCAATCAGTTATTATTTTCAGCATAATATTAGTCGGATTGACTAATACTTTTTTTTTACTTCCTATACTTAAAAAATGGGTAGAGAAGAAGAAATATAATAATATTGAATTACTTTTTCAACAAGATCTTGAAAAAAAATCTATTGTCCTAACCCTAGCAGAAGTTCCTGCAAAGCAAAGAAAAGATATTCTTAAAGAAATTGCTTCTCAAAAAAAGCAATCTATCGAAAGAGCACGTGCACGCTATCTGTTATCTATTGATTTACTTGCGCGATACGAAGGAGGTCTTGCTTTAAGGCAATTAAAAAATCTAGAAAATGAATATCCTATTTTG
OG0000818_m	A11_00946	8	A23_00675	A23	Insertion	1	360	360	ATGTTCAATAAACTAAAAAATAAGTATCAATCAGTTATTATTTTCAGCATAATATTAGTCGGATTGACTAATACTTTTTTTTTACTTCCTAGACTTAAAAAATGGGTAGAGAAGAAGAAATATAATAATATTGAATTACTTTTTCAACAAGATCTTGAAAAAAAATCTATTGTCCTAACCCTAGCAGAAGTTCCTGCAAAGCAAAGAAAAGATATTCTTAAAGAAATTGCTTCTCAAAAAAAGCCATCTATCGAAAGAGCACGTGCACGCTATCTGTTATCTATTGATTTACTTGCGCGATACGAAGGAGGTCTTGCTTTAAGGCAATTAAAAAATCTAGAAAATGAATATCCTATTTTG
OG0000818_m	A11_00946	8	A24_00607	A24	Insertion	1	360	360	ATGTTCAATAAACTAAAAAATAAGTATCAATCAGTTATTATTTTCAGCATAATATTAGTCGGATTGACTAATACTTTTTTTTTACTTCCTAGACTTAAAAAATGGGTAGAGAAGAAGAAATATAATAATATTGAATTACTTTTTCAACAAGATCTTGAAAAAAAATCTATTGTCCTAACCCTAGCAGAAGTTCCTGCAAAGCAAAGAAAAGATATTCTTAAAGAAATTGCTTCTCAAAAAAAGCCATCTATCGAAAGAGCACGTGCACGCTATCTGTTATCTATTGATTTACTTGCGCGATACGAAGGAGGTCTTGCTTTAAGGCAATTAAAAAATCTAGAAAATGAATATCCTATTTTG
OG0000818_m	A11_00946	8	A21_00789	A21	Deletion	2176	2178	3	TAG
OG0000818_m	A11_00946	8	A22_00024	A22	Deletion	2176	2178	3	TAG
OG0000818_m	A11_00946	8	A23_00675	A23	Deletion	2176	2178	3	TAG
OG0000818_m	A11_00946	8	A24_00607	A24	Deletion	2176	2178	3	TAG
OG0000826_m	A11_00956	4	A21_00779	A21	Insertion	658	663	6	ATCTAA
OG0000826_m	A11_00956	4	A22_00034	A22	Insertion	658	663	6	ATCTAA
OG0000826_m	A11_00956	4	A23_00665	A23	Insertion	658	663	6	ATCTAA
OG0000826_m	A11_00956	4	A24_00617	A24	Insertion	658	663	6	ATCTAA
OG0000827_m	A11_00957	4	A21_00778	A21	Insertion	454	456	3	AAT
OG0000827_m	A11_00957	4	A22_00035	A22	Insertion	454	456	3	AAT
OG0000827_m	A11_00957	4	A23_00664	A23	Insertion	454	456	3	AAT
OG0000827_m	A11_00957	4	A24_00618	A24	Insertion	454	456	3	AAT
OG0000828_m	A11_00958	1	A21_00777	A21	Insertion	787	801	15	GGTAACTTAACTTAA
OG0000831_m	A11_00962	12	A21_00774	A21	Deletion	576	608	33	CACAAATCATTTGATTCAAAAAGTTCAGAATTC
OG0000831_m	A11_00962	12	A22_00039	A22	Deletion	576	608	33	CACAAATCATTTGATTCAAAAAGTTCAGAATTC
OG0000831_m	A11_00962	12	A23_00660	A23	Deletion	576	608	33	CACAAATCATTTGATTCAAAAAGTTCAGAATTC
OG0000831_m	A11_00962	12	A24_00622	A24	Deletion	576	608	33	CACAAATCATTTGATTCAAAAAGTTCAGAATTC
OG0000831_m	A11_00962	12	A21_00774	A21	Deletion	959	959	1	T
OG0000831_m	A11_00962	12	A22_00039	A22	Deletion	959	959	1	T
OG0000831_m	A11_00962	12	A23_00660	A23	Deletion	959	959	1	T
OG0000831_m	A11_00962	12	A24_00622	A24	Deletion	959	959	1	T
OG0000831_m	A11_00962	12	A21_00774	A21	Deletion	1001	1017	17	AGCAAATTTTTCGTTAG
OG0000831_m	A11_00962	12	A22_00039	A22	Deletion	1001	1017	17	AGCAAATTTTTCGTTAG
OG0000831_m	A11_00962	12	A23_00660	A23	Deletion	1001	1017	17	AGCAAATTTTTCGTTAG
OG0000831_m	A11_00962	12	A24_00622	A24	Deletion	1001	1017	17	AGCAAATTTTTCGTTAG
OG0000832_m	A11_00963	4	A21_00773	A21	Deletion	92	94	3	ATG
OG0000832_m	A11_00963	4	A22_00040	A22	Deletion	92	94	3	ATG
OG0000832_m	A11_00963	4	A23_00659	A23	Deletion	92	94	3	ATG
OG0000832_m	A11_00963	4	A24_00623	A24	Deletion	92	94	3	ATG
OG0000834_m	A11_00965	4	A21_00771	A21	Insertion	1	30	30	ATGTTTAGTTTTGCTTTAAAGTTGAACAAT
OG0000834_m	A11_00965	4	A22_00042	A22	Insertion	1	30	30	ATGTTTAGTTTTGCTTTAAAGTTGAACAAT
OG0000834_m	A11_00965	4	A23_00657	A23	Insertion	1	30	30	ATGTTTAGTTTTGCTTTAAAGTTGAACAAT
OG0000834_m	A11_00965	4	A24_00625	A24	Insertion	1	30	30	ATGTTTAGTTTTGCTTTAAAGTTGAACAAT
OG0000836_m	A11_00967	4	A21_00769	A21	Insertion	904	906	3	TAA
OG0000836_m	A11_00967	4	A22_00044	A22	Insertion	904	906	3	TAA
OG0000836_m	A11_00967	4	A23_00655	A23	Insertion	904	906	3	TAA
OG0000836_m	A11_00967	4	A24_00627	A24	Insertion	904	906	3	TAA
OG0000840_m	A11_00971	5	A21_00577	A21	Deletion	1	327	327	TTGAAAATTAACTACTCTATAGTTTCTCGTTACCCAGCACCCTTAAGATTAGGGGTGTTTATTGTTTCACTATTAATTCTCTGGTTGCCTACTGCAATCCCATTCTTTTTCTTATTTAAAGATGATTTAAACTTCAGAACAATTGTAACGATGAGTTTATTGTATATAAACTTTATTATTCTCTTATTCTTTTGGAATAGTAAGATACATGGAATAAGTAATTGGTGGCGAATATATGGATTAACTTTTACGAAAAAAAATATAATAGAGTTACTTAATGGATTAACTATTGGCCTCTTTTTTACTTTTGGATTATTTTTTGTAGAG
OG0000840_m	A11_00971	5	A21_00577	A21	Insertion	820	825	6	TATTAG
OG0000840_m	A11_00971	5	A22_00049	A22	Insertion	820	825	6	TATTAG
OG0000840_m	A11_00971	5	A23_00650	A23	Insertion	820	825	6	TATTAG
OG0000840_m	A11_00971	5	A24_00632	A24	Insertion	820	825	6	TATTAA
OG0000842_m	A11_00974	8	A21_00573	A21	Insertion	141	143	3	AAT
OG0000842_m	A11_00974	8	A22_00053	A22	Insertion	141	143	3	AAT
OG0000842_m	A11_00974	8	A23_00646	A23	Insertion	141	143	3	AAT
OG0000842_m	A11_00974	8	A24_00636	A24	Insertion	141	143	3	AAT
OG0000842_m	A11_00974	8	A21_00573	A21	Insertion	813	821	9	TAACAATAT
OG0000842_m	A11_00974	8	A22_00053	A22	Insertion	813	821	9	TAACAATAT
OG0000842_m	A11_00974	8	A23_00646	A23	Insertion	813	821	9	TAACAATAT
OG0000842_m	A11_00974	8	A24_00636	A24	Insertion	813	821	9	TAACAATAT
OG0000843_m	A11_00975	4	A21_00572	A21	Deletion	554	556	3	ATT
OG0000843_m	A11_00975	4	A22_00054	A22	Deletion	554	556	3	ATT
OG0000843_m	A11_00975	4	A23_00645	A23	Deletion	554	556	3	ATT
OG0000843_m	A11_00975	4	A24_00637	A24	Deletion	554	556	3	ATT
OG0000844_m	A11_00976	4	A21_00571	A21	Insertion	1	6	6	ATGATT
OG0000844_m	A11_00976	4	A22_00055	A22	Insertion	1	6	6	ATGATT
OG0000844_m	A11_00976	4	A23_00644	A23	Insertion	1	6	6	ATGATT
OG0000844_m	A11_00976	4	A24_00638	A24	Insertion	1	6	6	ATGATT
OG0000846_m	A11_00978	4	A21_00569	A21	Insertion	230	238	9	ATAGCCATC
OG0000846_m	A11_00978	4	A22_00057	A22	Insertion	230	238	9	ATAGCCATC
OG0000846_m	A11_00978	4	A23_00642	A23	Insertion	230	238	9	ATAGCCATC
OG0000846_m	A11_00978	4	A24_00640	A24	Insertion	230	238	9	ATAGCCATC
OG0000847_m	A11_00979	4	A21_00568	A21	Deletion	979	984	6	ACATAG
OG0000847_m	A11_00979	4	A22_00058	A22	Deletion	979	984	6	ACATAG
OG0000847_m	A11_00979	4	A23_00641	A23	Deletion	979	984	6	ACATAG
OG0000847_m	A11_00979	4	A24_00641	A24	Deletion	979	984	6	ACATAG
OG0000848_m	A11_00981	4	A21_00566	A21	Insertion	369	371	3	CTC
OG0000848_m	A11_00981	4	A22_00060	A22	Insertion	369	371	3	CTC
OG0000848_m	A11_00981	4	A23_00639	A23	Insertion	369	371	3	CTC
OG0000848_m	A11_00981	4	A24_00643	A24	Insertion	369	371	3	CTC
OG0000850_m	A11_00984	4	A21_00563	A21	Insertion	748	753	6	AACTGA
OG0000850_m	A11_00984	4	A22_00063	A22	Insertion	748	753	6	AACTGA
OG0000850_m	A11_00984	4	A23_00636	A23	Insertion	748	753	6	AACTGA
OG0000850_m	A11_00984	4	A24_00646	A24	Insertion	748	753	6	AACTGA
OG0000852_m	A11_00987	8	A21_00560	A21	Deletion	1077	1077	1	G
OG0000852_m	A11_00987	8	A22_00066	A22	Deletion	1077	1077	1	G
OG0000852_m	A11_00987	8	A23_00633	A23	Deletion	1077	1077	1	G
OG0000852_m	A11_00987	8	A24_00649	A24	Deletion	1077	1077	1	G
OG0000852_m	A11_00987	8	A21_00560	A21	Insertion	1096	1108	13	AACAGAAACCTGA
OG0000852_m	A11_00987	8	A22_00066	A22	Insertion	1096	1108	13	AACAGAAACCTGA
OG0000852_m	A11_00987	8	A23_00633	A23	Insertion	1096	1108	13	AACAGAAACCTGA
OG0000852_m	A11_00987	8	A24_00649	A24	Insertion	1096	1108	13	AACAGAAACCTGA
OG0000853_m	A11_00988	4	A21_00559	A21	Insertion	1072	1074	3	CAA
OG0000853_m	A11_00988	4	A22_00067	A22	Insertion	1072	1074	3	CAA
OG0000853_m	A11_00988	4	A23_00632	A23	Insertion	1072	1074	3	CAA
OG0000853_m	A11_00988	4	A24_00650	A24	Insertion	1072	1074	3	CAA
OG0000863_m	A11_00998	8	A21_00549	A21	Deletion	155	155	1	A
OG0000863_m	A11_00998	8	A22_00077	A22	Deletion	155	155	1	A
OG0000863_m	A11_00998	8	A23_00622	A23	Deletion	155	155	1	A
OG0000863_m	A11_00998	8	A24_00660	A24	Deletion	155	155	1	A
OG0000863_m	A11_00998	8	A21_00549	A21	Insertion	169	244	76	AGTTCGCATTCAAGAAACTCGACCCCTAAGTAAGACAAAAAGGTGGGTCATGACTGAAATTTTAACCTCTCATTAA
OG0000863_m	A11_00998	8	A22_00077	A22	Insertion	169	244	76	AGTTCGCATTCAAGAAACTCGACCCCTAAGTAAGACAAAAAGGTGGGTCATGACTGAAATTTTAACCTCTCATTAA
OG0000863_m	A11_00998	8	A23_00622	A23	Insertion	169	244	76	AGTTCGCATTCAAGAAACTCGACCCCTAAGTAAGACAAAAAGGTGGGTCATGACTGAAATTTTAACCTCTCATTAA
OG0000863_m	A11_00998	8	A24_00660	A24	Insertion	169	244	76	AGTTCGCATTCAAGAAACTCGACCCCTAAGTAAGACAAAAAGGTGGGTCATGACTGAAATTTTAACCTCTCATTAA
OG0000884_m	A11_01020	4	A21_00527	A21	Deletion	781	786	6	TTATAA
OG0000884_m	A11_01020	4	A22_00099	A22	Deletion	781	786	6	TTATAA
OG0000884_m	A11_01020	4	A23_00600	A23	Deletion	781	786	6	TTATAA
OG0000884_m	A11_01020	4	A24_00682	A24	Deletion	781	786	6	TTATAA
OG0000885_m	A11_01021	4	A21_00526	A21	Insertion	1	12	12	ATGGAAAAAAGA
OG0000885_m	A11_01021	4	A22_00100	A22	Insertion	1	12	12	ATGGAAAAAAGA
OG0000885_m	A11_01021	4	A23_00599	A23	Insertion	1	12	12	ATGGAAAAAAGA
OG0000885_m	A11_01021	4	A24_00683	A24	Insertion	1	12	12	ATGGAAAAAAGA
OG0000887_m	A11_01023	12	A21_00524	A21	Insertion	288	305	18	CTCAATACATTGTTATTC
OG0000887_m	A11_01023	12	A22_00102	A22	Insertion	288	305	18	CTCAATACATTGTTATTC
OG0000887_m	A11_01023	12	A23_00597	A23	Insertion	288	305	18	CTCAATACATTGTTACTC
OG0000887_m	A11_01023	12	A24_00685	A24	Insertion	288	305	18	CTCAATACATTGTTACTC
OG0000887_m	A11_01023	12	A21_00524	A21	Insertion	893	904	12	CAATTGATGAAA
OG0000887_m	A11_01023	12	A22_00102	A22	Insertion	893	904	12	CAATTGATGAAA
OG0000887_m	A11_01023	12	A23_00597	A23	Insertion	893	904	12	CAATTGATGAAA
OG0000887_m	A11_01023	12	A24_00685	A24	Insertion	893	904	12	CAATTGATGAAA
OG0000887_m	A11_01023	12	A21_00524	A21	Deletion	1084	1101	18	AATTTAAATAAGTACAAC
OG0000887_m	A11_01023	12	A22_00102	A22	Deletion	1084	1101	18	AATTTAAATAAGTACAAC
OG0000887_m	A11_01023	12	A23_00597	A23	Deletion	1084	1101	18	AATTTAAATAAGTACAAC
OG0000887_m	A11_01023	12	A24_00685	A24	Deletion	1084	1101	18	AATTTAAATAAGTACAAC
OG0000888_m	A11_01024	8	A21_00523	A21	Deletion	1	42	42	TTGTTGAAATTTGATAGTAAATTTAATCTAAAAAAATATTAT
OG0000888_m	A11_01024	8	A22_00103	A22	Deletion	1	42	42	TTGTTGAAATTTGATAGTAAATTTAATCTAAAAAAATATTAT
OG0000888_m	A11_01024	8	A23_00596	A23	Deletion	1	42	42	TTGTTGAAATTTGATAGTAAATTTAATCTAAAAAAATATTAT
OG0000888_m	A11_01024	8	A24_00686	A24	Deletion	1	42	42	TTGTTGAAATTTGATAGTAAATTTAATCTAAAAAAATATTAT
OG0000888_m	A11_01024	8	A21_00523	A21	Insertion	626	637	12	CTATTCAAAACC
OG0000888_m	A11_01024	8	A22_00103	A22	Insertion	626	637	12	CTATTCAAAACC
OG0000888_m	A11_01024	8	A23_00596	A23	Insertion	626	637	12	CTATTCAAAACC
OG0000888_m	A11_01024	8	A24_00686	A24	Insertion	626	637	12	CTATTCAAAACC
OG0000891_m	A11_01027	4	A21_00520	A21	Deletion	1	3	3	ATG
OG0000891_m	A11_01027	4	A22_00106	A22	Deletion	1	3	3	ATG
OG0000891_m	A11_01027	4	A23_00593	A23	Deletion	1	3	3	ATG
OG0000891_m	A11_01027	4	A24_00689	A24	Deletion	1	3	3	ATG
OG0000893_m	A11_01030	8	A21_00518	A21	Insertion	1	33	33	ATGTTCTGTAATATATTTAATGAGGATTCAAAA
OG0000893_m	A11_01030	8	A22_00108	A22	Insertion	1	33	33	ATGTTCTGTAATATATTTAATGAGGATTCAAAA
OG0000893_m	A11_01030	8	A23_00591	A23	Deletion	34	45	12	GTGACTAGATTT
OG0000893_m	A11_01030	8	A24_00691	A24	Deletion	34	45	12	GTGACTAGATTT
OG0000893_m	A11_01030	8	A21_00518	A21	Insertion	220	270	51	TCATTCCATAATTCTTTACTCTTGTCCAATGAGAATAAAGAATTATCAGAA
OG0000893_m	A11_01030	8	A22_00108	A22	Insertion	220	270	51	TCATTCCATAATTCTTTACTCTTATCCAATGAGAATAAAGAATTATCAGAA
OG0000893_m	A11_01030	8	A23_00591	A23	Insertion	220	270	51	TCATTCCATAACTCTTTACTCTTGTCCAATGAGAATAAAGAATTATCAGAA
OG0000893_m	A11_01030	8	A24_00691	A24	Insertion	220	270	51	TCATTCCATAATTCTTTACTCTTGTCCAATGAGAATAAAGAATTATCAGAA
OG0000897_m	A11_01034	12	A21_00514	A21	Deletion	1	45	45	ATGGTCATGTTGAGTAGAAGAAGTCCTGAAATAAATCTAAATCTT
OG0000897_m	A11_01034	12	A22_00112	A22	Deletion	1	45	45	ATGGTCATGTTGAGTAGAAGAAGTCCTGAAATAAATCTAAATCTT
OG0000897_m	A11_01034	12	A23_00587	A23	Deletion	1	45	45	ATGGTCATGTTGAGTAGAAGAAGTCCTGAAATAAATCTAAATCTT
OG0000897_m	A11_01034	12	A24_00695	A24	Deletion	1	45	45	ATGGTCATGTTGAGTAGAAGAAGTCCTGAAATAAATCTAAATCTT
OG0000897_m	A11_01034	12	A21_00514	A21	Deletion	293	325	33	ATGATACAGTATCAAAGGATAACATCAGTTCTA
OG0000897_m	A11_01034	12	A22_00112	A22	Deletion	293	325	33	ATGATACAGTATCAAAGGATAACATCAGTTCTA
OG0000897_m	A11_01034	12	A23_00587	A23	Deletion	293	325	33	ATGATACAGTATCAAAGGATAACATCAGTTCTA
OG0000897_m	A11_01034	12	A24_00695	A24	Deletion	293	325	33	ATGATACAGTATCAAAGGATAACATCAGTTCTA
OG0000897_m	A11_01034	12	A21_00514	A21	Deletion	365	376	12	ACTCAATAGCTC
OG0000897_m	A11_01034	12	A22_00112	A22	Deletion	365	376	12	ACTCAATAGCTC
OG0000897_m	A11_01034	12	A23_00587	A23	Deletion	365	376	12	ACTCAATAGCTC
OG0000897_m	A11_01034	12	A24_00695	A24	Deletion	365	376	12	ACTCAATAGCTC
OG0000899_m	A11_01037	4	A21_00511	A21	Deletion	151	153	3	ACC
OG0000899_m	A11_01037	4	A22_00115	A22	Deletion	151	153	3	ACC
OG0000899_m	A11_01037	4	A23_00584	A23	Deletion	151	153	3	ACC
OG0000899_m	A11_01037	4	A24_00698	A24	Deletion	151	153	3	ACC
OG0000900_m	A11_01038	4	A21_00509	A21	Deletion	1597	1599	3	TAA
OG0000900_m	A11_01038	4	A22_00116	A22	Deletion	1597	1599	3	TAA
OG0000900_m	A11_01038	4	A23_00582	A23	Deletion	1597	1599	3	TAA
OG0000900_m	A11_01038	4	A24_00699	A24	Deletion	1597	1599	3	TAA
OG0000901_m	A11_01039	4	A21_00508	A21	Insertion	1	60	60	ATGAAAGTTAATCAGTTAATCAAATTGTTACCAATTAATTTTTTTTTTATTACTCGTTTC
OG0000901_m	A11_01039	4	A22_00117	A22	Insertion	1	60	60	ATGAAAGTTAATCAGTTAATCAAATTGTTACCAATTAATTTTTTTTTTATTACTCGTTTC
OG0000901_m	A11_01039	4	A23_00581	A23	Insertion	1	60	60	ATGAAAGTTAATCAGTTAATCAAATTGTTACCAATTAATTTTTTTTTTATTACTCGTTTC
OG0000901_m	A11_01039	4	A24_00700	A24	Insertion	1	60	60	ATGAAAGTTAATCAGTTAATCAAATTGTTACCAATTAATTTTTTTTTTATTACTCGTTTC
OG0000902_m	A11_01040	4	A21_00507	A21	Insertion	1	6	6	ATGAGT
OG0000902_m	A11_01040	4	A22_00118	A22	Insertion	1	6	6	ATGAGT
OG0000902_m	A11_01040	4	A23_00580	A23	Insertion	1	6	6	ATGAGT
OG0000902_m	A11_01040	4	A24_00701	A24	Insertion	1	6	6	ATGAGT
OG0000906_m	A11_01044	4	A21_00503	A21	Deletion	655	657	3	TAG
OG0000906_m	A11_01044	4	A22_00122	A22	Deletion	655	657	3	TAG
OG0000906_m	A11_01044	4	A23_00576	A23	Deletion	655	657	3	TAG
OG0000906_m	A11_01044	4	A24_00705	A24	Deletion	655	657	3	TAG
OG0000911_m	A11_01049	4	A21_00498	A21	Deletion	1	27	27	ATGGTTATATGTTATTCTCAGGGGATT
OG0000911_m	A11_01049	4	A22_00127	A22	Deletion	1	27	27	ATGGTTATATGTTATTCTCAGGGGATT
OG0000911_m	A11_01049	4	A23_00571	A23	Deletion	1	27	27	ATGGTTATATGTTATTCTCAGGGGATT
OG0000911_m	A11_01049	4	A24_00710	A24	Deletion	1	27	27	ATGGTTATATGTTATTCTCAGGGGATT
OG0000913_m	A11_01052	12	A21_00495	A21	Insertion	216	236	21	TATCAAAATAGATATTAATAG
OG0000913_m	A11_01052	12	A22_00130	A22	Insertion	216	236	21	TATCAAAATAGATATTAATAG
OG0000913_m	A11_01052	12	A23_00568	A23	Insertion	216	236	21	TATCAAAATAGATATTAATAG
OG0000913_m	A11_01052	12	A24_00713	A24	Insertion	216	236	21	TATCAAAATAGATATTAATAG
OG0000913_m	A11_01052	12	A21_00495	A21	Insertion	750	776	27	CAATACAACAAATAGAGGCAAAAAATC
OG0000913_m	A11_01052	12	A22_00130	A22	Insertion	750	776	27	CAATATAACAAATAGAGGCAAAAAATC
OG0000913_m	A11_01052	12	A23_00568	A23	Insertion	750	776	27	CAATATAACAAATAGAGGCAAAAAATC
OG0000913_m	A11_01052	12	A24_00713	A24	Insertion	750	776	27	CAATATAACAAATAGAGGCAAAAAATC
OG0000913_m	A11_01052	12	A21_00495	A21	Insertion	784	807	24	TCAACTATTGATAGTTTTCCTAAA
OG0000913_m	A11_01052	12	A22_00130	A22	Insertion	784	807	24	TCAACTATTGATAGTTTTCCTACA
OG0000913_m	A11_01052	12	A23_00568	A23	Insertion	784	807	24	TCAACTATTGATAGTTTTCCTAAA
OG0000913_m	A11_01052	12	A24_00713	A24	Insertion	784	807	24	TCAACTATTGATAGTTTTCCTAAA
OG0000914_m	A11_01053	4	A21_00494	A21	Insertion	1135	1137	3	TAA
OG0000914_m	A11_01053	4	A22_00131	A22	Insertion	1135	1137	3	TAA
OG0000914_m	A11_01053	4	A23_00567	A23	Insertion	1135	1137	3	TAA
OG0000914_m	A11_01053	4	A24_01165	A24	Insertion	1135	1137	3	TAA
OG0000916_m	A11_01056	4	A21_00492	A21	Deletion	1101	1121	21	CGAAGATGATAACGAAGAAAG
OG0000916_m	A11_01056	4	A22_00133	A22	Deletion	1101	1121	21	CGAAGATGATAACGAAGAAAG
OG0000916_m	A11_01056	4	A23_00565	A23	Deletion	1101	1121	21	CGAAGATGATAACGAAGAAAG
OG0000916_m	A11_01056	4	A24_01167	A24	Deletion	1101	1121	21	CGAAGATGATAACGAAGAAAG
OG0000917_m	A11_01057	4	A21_00491	A21	Deletion	1096	1119	24	CATAGTTCTCAATTCACAGAGTAA
OG0000917_m	A11_01057	4	A22_00134	A22	Deletion	1096	1119	24	CATAGTTCTCAATTCACAGAGTAA
OG0000917_m	A11_01057	4	A23_00564	A23	Deletion	1096	1119	24	CATAGTTCTCAATTCACAGAGTAA
OG0000917_m	A11_01057	4	A24_01168	A24	Deletion	1096	1119	24	CATAGTTCTCAATTCACAGAGTAA
OG0000923_m	A11_01069	4	A21_00479	A21	Deletion	1051	1062	12	AATAAATATTAA
OG0000923_m	A11_01069	4	A22_00146	A22	Deletion	1051	1062	12	AATAAATATTAA
OG0000923_m	A11_01069	4	A23_00552	A23	Deletion	1051	1062	12	AATAAATATTAA
OG0000923_m	A11_01069	4	A24_00278	A24	Deletion	1051	1062	12	AATAAATATTAA
OG0000929_m	A11_01075	4	A21_00473	A21	Deletion	1	33	33	ATGGAAGATGAGGTAATCATAAATTTAATTATT
OG0000929_m	A11_01075	4	A22_00152	A22	Deletion	1	33	33	ATGGAAGATGAGGTAATCATAAATTTAATTATT
OG0000929_m	A11_01075	4	A23_00546	A23	Deletion	1	33	33	ATGGAAGATGAGGTAATCATAAATTTAATTATT
OG0000929_m	A11_01075	4	A24_00284	A24	Deletion	1	33	33	ATGGAAGATGAGGTAATCATAAATTTAATTATT
OG0000931_m	A11_01077	7	A24_00258	A24	Deletion	1	217	217	ATGAATTATAAAAACTATTACACAATTCTCGGCATCAGTGAAAATGCAGATGAGAATGAAATTAAAAAAGCTTTTCGAAAACTTGCTGTGAAATATCATCCTGACAGAAATCCTGATGATAAAAAAGCAGAAGAATATTTTAAAAAAGTTAGTGAAGCTTATGAAGTCTTATCCGATCCTGATAAACGAAAAGAAAATGACAAATTAAAACAATCTT
OG0000931_m	A11_01077	7	A21_00471	A21	Insertion	218	223	6	ATACAC
OG0000931_m	A11_01077	7	A22_00154	A22	Insertion	218	223	6	ATACAC
OG0000931_m	A11_01077	7	A23_00544	A23	Insertion	218	223	6	ATACAC
OG0000931_m	A11_01077	7	A21_00471	A21	Deletion	385	393	9	AATAAAACA
OG0000931_m	A11_01077	7	A22_00154	A22	Deletion	385	393	9	AATAAAACA
OG0000931_m	A11_01077	7	A23_00544	A23	Deletion	385	393	9	AATAAAACA
OG0000933_m	A11_01080	4	A21_00468	A21	Insertion	502	510	9	ACAGCTTAG
OG0000933_m	A11_01080	4	A22_00157	A22	Insertion	502	510	9	ACAGCTTAG
OG0000933_m	A11_01080	4	A23_00541	A23	Insertion	502	510	9	ACAGCTTAG
OG0000933_m	A11_01080	4	A24_00255	A24	Insertion	502	510	9	ACAGCTTAG
OG0000935_m	A11_01082	4	A21_00466	A21	Insertion	1125	1127	3	TAG
OG0000935_m	A11_01082	4	A22_00159	A22	Insertion	1125	1127	3	TAG
OG0000935_m	A11_01082	4	A23_00539	A23	Insertion	1125	1127	3	TAG
OG0000935_m	A11_01082	4	A24_00253	A24	Insertion	1125	1127	3	TAG
OG0000936_m	A11_01083	4	A21_00464	A21	Deletion	1	39	39	TTGATAGCTCAAGAACTTAACCTATGGATTGAAAGTGTT
OG0000936_m	A11_01083	4	A22_00161	A22	Deletion	1	39	39	TTGATAGCTCAAGAACTTAACCTATGGATTGAAAGTGTT
OG0000936_m	A11_01083	4	A23_00537	A23	Deletion	1	39	39	TTGATAGCTCAAGAACTTAACCTATGGATTGAAAGTGTT
OG0000936_m	A11_01083	4	A24_00251	A24	Deletion	1	39	39	TTGATAGCTCAAGAACTTAACCTATGGATTGAAAGTGTT
OG0000938_m	A11_01085	4	A21_00462	A21	Insertion	532	534	3	TAA
OG0000938_m	A11_01085	4	A22_00163	A22	Insertion	532	534	3	TAA
OG0000938_m	A11_01085	4	A23_00535	A23	Insertion	532	534	3	TAA
OG0000938_m	A11_01085	4	A24_00249	A24	Insertion	532	534	3	TAA
OG0000941_m	A11_01088	4	A21_00459	A21	Insertion	820	822	3	GAT
OG0000941_m	A11_01088	4	A22_00166	A22	Insertion	820	822	3	CAT
OG0000941_m	A11_01088	4	A23_00532	A23	Insertion	820	822	3	CAT
OG0000941_m	A11_01088	4	A24_00246	A24	Insertion	820	822	3	CAT
OG0000942_m	A11_01089	4	A21_00457	A21	Deletion	1201	1203	3	TAA
OG0000942_m	A11_01089	4	A22_00168	A22	Deletion	1201	1203	3	TAA
OG0000942_m	A11_01089	4	A23_00530	A23	Deletion	1201	1203	3	TAA
OG0000942_m	A11_01089	4	A24_00244	A24	Deletion	1201	1203	3	TAA
OG0000943_m	A11_01090	4	A21_00456	A21	Deletion	511	522	12	GATTCAAAATAA
OG0000943_m	A11_01090	4	A22_00169	A22	Deletion	511	522	12	GATTCAAAATAA
OG0000943_m	A11_01090	4	A23_00529	A23	Deletion	511	522	12	GATTCAAAATAA
OG0000943_m	A11_01090	4	A24_00243	A24	Deletion	511	522	12	GATTCAAAATAA
OG0000944_m	A11_01091	4	A21_00455	A21	Insertion	386	400	15	CTGAATCTGAAACTA
OG0000944_m	A11_01091	4	A22_00170	A22	Insertion	386	400	15	CTGAATCTGAAGCTA
OG0000944_m	A11_01091	4	A23_00528	A23	Insertion	386	400	15	CTGAATCTGAAACTA
OG0000944_m	A11_01091	4	A24_00242	A24	Insertion	386	400	15	CTGAATCTGAAACTA
OG0000947_m	A11_01096	4	A21_00450	A21	Insertion	1216	1221	6	TTTTAA
OG0000947_m	A11_01096	4	A22_00175	A22	Insertion	1216	1221	6	TTTTAA
OG0000947_m	A11_01096	4	A23_00523	A23	Insertion	1216	1221	6	TTTTAA
OG0000947_m	A11_01096	4	A24_00237	A24	Insertion	1216	1221	6	TTTTAA
OG0000951_m	A11_01102	1	A21_00862	A21	Deletion	1	1260	1260	ATGACGATTGCAAGGACGATTTGCTTAGGTTTTTTAGCAGTGATTTTAGTGGGTACATTATTATTAATGTTACCCTTTGCTACTAGTGACGGAAGTTGGAGCAACCCTTTAGTTGCTTTGTTTACATCTACCTCTGCCGTATGTGTAACAGGATTAGTTGTTGTTGATACAGGAAGTTATTTTTCTTTTTGGGGTCAGTTAATCATCCTTTTGCTAATTCAAGTAGGAGGATTGGGTTATATGACAACAACTACTTTCCTAATACTTGTCCTAGGTAGAAAGTTTGACCTTAGACAAAAATTTGCAATAAAGGAACCATTTGATAGTTCTCATCTATATGGTAGTAGCCAAAATATTATTATTTCAATTGTTGCAACAACTTTAATTTTCGAAATTCTT…
OG0000959_m	A11_01110	4	A21_00854	A21	Insertion	1126	1128	3	TAG
OG0000959_m	A11_01110	4	A22_00188	A22	Insertion	1126	1128	3	TAG
OG0000959_m	A11_01110	4	A23_00510	A23	Insertion	1126	1128	3	TAG
OG0000959_m	A11_01110	4	A24_00224	A24	Insertion	1126	1128	3	TAG
OG0000960_m	A11_01111	4	A21_00853	A21	Deletion	544	549	6	TACTAA
OG0000960_m	A11_01111	4	A22_00189	A22	Deletion	544	549	6	TACTAA
OG0000960_m	A11_01111	4	A23_00509	A23	Deletion	544	549	6	TACTAA
OG0000960_m	A11_01111	4	A24_00223	A24	Deletion	544	549	6	TACTAA
OG0000961_m	A11_01113	16	A21_00852	A21	Insertion	980	991	12	TTCAAAAAAAAA
OG0000961_m	A11_01113	16	A22_00190	A22	Insertion	980	991	12	TTCAAAAAAAAA
OG0000961_m	A11_01113	16	A23_00508	A23	Insertion	980	991	12	TTCAAAAAAAAA
OG0000961_m	A11_01113	16	A24_00222	A24	Insertion	980	991	12	TTCAAAAAAAAA
OG0000961_m	A11_01113	16	A21_00852	A21	Insertion	1250	1258	9	GGTTTAACA
OG0000961_m	A11_01113	16	A22_00190	A22	Insertion	1250	1258	9	GGTTTAACA
OG0000961_m	A11_01113	16	A23_00508	A23	Insertion	1250	1258	9	GGTTTAACA
OG0000961_m	A11_01113	16	A24_00222	A24	Insertion	1250	1258	9	GGTTTAACA
OG0000961_m	A11_01113	16	A21_00852	A21	Insertion	1432	1432	1	T
OG0000961_m	A11_01113	16	A22_00190	A22	Insertion	1432	1432	1	T
OG0000961_m	A11_01113	16	A23_00508	A23	Insertion	1432	1432	1	T
OG0000961_m	A11_01113	16	A24_00222	A24	Insertion	1432	1432	1	T
OG0000961_m	A11_01113	16	A21_00852	A21	Insertion	1505	1803	299	ACTTAGAAAACTCTATAAGAGGAACCACTACTCTTAACCCGTTTATAGTAAGTTTTCTTTTATCTTACTGTTTCTCTGCTATATTTGTTCAACTTTATGGGTGGAAAAATTTTATTGTTGGTATAAATATTGGAATAGCAGGTTTCTTATTAGTTCATGCAACTTTTTTTCCAAAGGTTTGGGGGATATATTCTGTTGATATATCAAGATTATTTCTTATCATTAATGCTTTTTTCAATATTAGATTAGCTTATCTGATAAGTACACGACAAAAACTAGAATATCTTATAAAAAATTAG
OG0000961_m	A11_01113	16	A22_00190	A22	Insertion	1505	1803	299	ACTTAGAAAACTCTATAAGAGGAACCACTACTCTTAACCCGTTTATAGTAAGTTTTCTTTTATCATACTGTTTCTCTGCTATATTTGTTCAACTTTATGGGTGGAAAAATTTTATTGTTGGTATAAATATTGGAATAGCAGGTTTCTTATTAGTTCATGCAACTTTTTTTCCAAAGGTTTGGGGCATATATTCTGTTGATATATCAAGATTATTTCTTATAATTAATGCTTTTTTCAATATTAGATTAGCTTATCTGATAAGTACACGACAAAAACTAGAATATCTTATAAAAAATTAG
OG0000961_m	A11_01113	16	A23_00508	A23	Insertion	1505	1803	299	ACTTAGAAAACTCTATAAGAGGAACCACTACTCTTAACCCGTTTATAGTAAGTTTTCTTTTATCTTACTGTTTCTCTGCTATATTTGTTCAACTTTATGGGTGGAAAAATTTTATTGTTGGTATAAATATTGGAATAGCAGGTTTCTTATTAGTTCATGCAACTTTTTTTCCAAAGGTTTGGGGGATATATTCTGTTGATATATCAAGATTATTTCTTATCATTAATGCTTTTTTTAATATTAGATTAGCTTATCTGATAAGTACACGACAAAAACTAGAATATCTTATAAAAAATTAG
OG0000961_m	A11_01113	16	A24_00222	A24	Insertion	1505	1803	299	ACTTAGAAAACTCTATAAGAGGAACCACTACTCTTAACCCGTTTATAGTAAGTTTTCTTTTATCTTACTGTTTCTCTGCTATATTTGTTCAACTTTATGGGTGGAAAAATTTTATTGTTGGTATAAATATTGGAATAGCAGGTTTCTTATTAGTTCATGCAACTTTTTTTCCAAAGGTTTGGGGGATATATTCTGTTGATATATCAAGATTATTTCTTATCATTAATGCTTTTTTCAATATTAGATTAGCTTATCTGATAAGTACACGACAAAAACTAGAATATCTTATAAAAAATTAG
OG0000962_m	A11_01114	12	A21_00851	A21	Deletion	360	362	3	TCT
OG0000962_m	A11_01114	12	A22_00191	A22	Deletion	360	362	3	TCT
OG0000962_m	A11_01114	12	A23_00507	A23	Deletion	360	362	3	TCT
OG0000962_m	A11_01114	12	A24_00221	A24	Deletion	360	362	3	TCT
OG0000962_m	A11_01114	12	A21_00851	A21	Insertion	537	548	12	TTTTTCACCAGA
OG0000962_m	A11_01114	12	A22_00191	A22	Insertion	537	548	12	TTCTTCACCAGA
OG0000962_m	A11_01114	12	A23_00507	A23	Insertion	537	548	12	TTCTTCACCAGA
OG0000962_m	A11_01114	12	A24_00221	A24	Insertion	537	548	12	TTCTTCACCAGA
OG0000962_m	A11_01114	12	A21_00851	A21	Deletion	562	564	3	TAA
OG0000962_m	A11_01114	12	A22_00191	A22	Deletion	562	564	3	TAA
OG0000962_m	A11_01114	12	A23_00507	A23	Deletion	562	564	3	TAA
OG0000962_m	A11_01114	12	A24_00221	A24	Deletion	562	564	3	TAA
OG0000963_m	A11_01115	8	A21_00850	A21	Insertion	504	504	1	A
OG0000963_m	A11_01115	8	A22_00192	A22	Insertion	504	504	1	A
OG0000963_m	A11_01115	8	A23_00506	A23	Insertion	504	504	1	A
OG0000963_m	A11_01115	8	A24_00220	A24	Insertion	504	504	1	A
OG0000963_m	A11_01115	8	A21_00850	A21	Insertion	548	705	158	GAGTTCCTATTGAAAAAACATGGTCTTGTTATCAAGGCGGACATGAAGCATGTGGACTATGTGATTCCTGTCGCATACGTGACCAAGCACTTATCGAAGCTGGTTACCCTTTTCTTGTAACTACTAAAGGAAAAGAGATTTATAATTTGAATAGGTAA
OG0000963_m	A11_01115	8	A22_00192	A22	Insertion	548	705	158	GAGTTCCTATTGAAAAAACATGGTCTTGTTACCAAGGCGGACATGAAGCATGTGGACTATGTGATTCTTGTCGCATACGTGACCAAGCACTTATCGAAGCTGGTTATCCTTTTCTTGTAACTACTAAAGGAAAAGAGATTTATAATTTGAATAGGTAA
OG0000963_m	A11_01115	8	A23_00506	A23	Insertion	548	705	158	GAGTTCCTATTGAAAAAACATGGTCTTGTTACCAAGGCGGACATGAAGCATGTGGACTATGTGATTCTTGTCGCATACGTGACCAAGCACTTATCGAAGCTGGTTACCCTTTTCTTGTAACTACTAAAGGAAAAGAGATTTATAATTTGAATAGGTAA
OG0000963_m	A11_01115	8	A24_00220	A24	Insertion	548	705	158	GAGTTCCTATTGAAAAAACATGGTCTTGTTACCAAGGCGGACATGAAGCATGTGGACTATGTGATTCTTGTCGCATACGTGACCAAGCACTTATCGAAGCTGGTTACCCTTTTCTTGTAACTACTAAAGGAAAAGAGATTTATAATTTGAATAGGTAA
OG0000964_m	A11_01116	8	A21_00849	A21	Deletion	327	329	3	GTC
OG0000964_m	A11_01116	8	A22_00193	A22	Deletion	327	329	3	GTC
OG0000964_m	A11_01116	8	A23_00505	A23	Deletion	327	329	3	GTC
OG0000964_m	A11_01116	8	A24_00219	A24	Deletion	327	329	3	GTC
OG0000964_m	A11_01116	8	A21_00849	A21	Deletion	547	735	189	AAATCATTACTTTATTTTAATTCATCAAAAAATAATATAGACAAAGAGTTATTAGATCCCCAAAATATATCTCCTGAACTACGTGAAGAAGTAGATAGTTTTGAAGATGAAATGATTGAAAATCAGAATACAATTATTGGTTATGACAAAAGCTCTATAGATAAACCTAAAGAAAACTCATCTGAATAA
OG0000964_m	A11_01116	8	A22_00193	A22	Deletion	547	735	189	AAATCATTACTTTATTTTAATTCATCAAAAAATAATATAGACAAAGAGTTATTAGATCCCCAAAATATATCTCCTGAACTACGTGAAGAAGTAGATAGTTTTGAAGATGAAATGATTGAAAATCAGAATACAATTATTGGTTATGACAAAAGCTCTATAGATAAACCTAAAGAAAACTCATCTGAATAA
OG0000964_m	A11_01116	8	A23_00505	A23	Deletion	547	735	189	AAATCATTACTTTATTTTAATTCATCAAAAAATAATATAGACAAAGAGTTATTAGATCCCCAAAATATATCTCCTGAACTACGTGAAGAAGTAGATAGTTTTGAAGATGAAATGATTGAAAATCAGAATACAATTATTGGTTATGACAAAAGCTCTATAGATAAACCTAAAGAAAACTCATCTGAATAA
OG0000964_m	A11_01116	8	A24_00219	A24	Deletion	547	735	189	AAATCATTACTTTATTTTAATTCATCAAAAAATAATATAGACAAAGAGTTATTAGATCCCCAAAATATATCTCCTGAACTACGTGAAGAAGTAGATAGTTTTGAAGATGAAATGATTGAAAATCAGAATACAATTATTGGTTATGACAAAAGCTCTATAGATAAACCTAAAGAAAACTCATCTGAATAA
OG0000967_m	A11_01128	4	A21_00836	A21	Insertion	113	115	3	CAA
OG0000967_m	A11_01128	4	A22_00206	A22	Insertion	113	115	3	CAA
OG0000967_m	A11_01128	4	A23_00492	A23	Insertion	113	115	3	CAA
OG0000967_m	A11_01128	4	A24_00107	A24	Insertion	113	115	3	CAA
OG0000970_m	A11_01131	4	A21_00833	A21	Insertion	320	322	3	TTT
OG0000970_m	A11_01131	4	A22_00209	A22	Insertion	320	322	3	TTT
OG0000970_m	A11_01131	4	A23_00489	A23	Insertion	320	322	3	TTT
OG0000970_m	A11_01131	4	A24_00110	A24	Insertion	320	322	3	TTT
OG0000975_m	A11_01136	4	A21_00828	A21	Insertion	268	270	3	GAC
OG0000975_m	A11_01136	4	A22_00214	A22	Insertion	268	270	3	GAC
OG0000975_m	A11_01136	4	A23_00484	A23	Insertion	268	270	3	GAC
OG0000975_m	A11_01136	4	A24_00115	A24	Insertion	268	270	3	GAC
OG0000979_m	A11_01140	4	A21_00824	A21	Insertion	985	987	3	TAA
OG0000979_m	A11_01140	4	A22_00218	A22	Insertion	985	987	3	TAA
OG0000979_m	A11_01140	4	A23_00480	A23	Insertion	985	987	3	TAA
OG0000979_m	A11_01140	4	A24_00119	A24	Insertion	985	987	3	TAA
OG0000980_m	A11_01141	4	A21_00823	A21	Insertion	1	12	12	ATGACTAAAACT
OG0000980_m	A11_01141	4	A22_00219	A22	Insertion	1	12	12	ATGACTAAAACT
OG0000980_m	A11_01141	4	A23_00479	A23	Insertion	1	12	12	ATGACTAAAACT
OG0000980_m	A11_01141	4	A24_00120	A24	Insertion	1	12	12	ATGACTAAAACT
OG0000982_m	A11_01144	8	A21_00820	A21	Deletion	1	63	63	ATGTTGTTGTTCTGTTCTTTGTTTTTTGACAAAGCTTCATTTTATATGAAGTGTGAAAAACTA
OG0000982_m	A11_01144	8	A22_00222	A22	Deletion	1	63	63	ATGTTGTTGTTCTGTTCTTTGTTTTTTGACAAAGCTTCATTTTATATGAAGTGTGAAAAACTA
OG0000982_m	A11_01144	8	A23_00476	A23	Deletion	1	63	63	ATGTTGTTGTTCTGTTCTTTGTTTTTTGACAAAGCTTCATTTTATATGAAGTGTGAAAAACTA
OG0000982_m	A11_01144	8	A24_00123	A24	Deletion	1	63	63	ATGTTGTTGTTCTGTTCTTTGTTTTTTGACAAAGCTTCATTTTATATGAAGTGTGAAAAACTA
OG0000982_m	A11_01144	8	A21_00820	A21	Deletion	127	129	3	AAC
OG0000982_m	A11_01144	8	A22_00222	A22	Deletion	127	129	3	AAC
OG0000982_m	A11_01144	8	A23_00476	A23	Deletion	127	129	3	AAC
OG0000982_m	A11_01144	8	A24_00123	A24	Deletion	127	129	3	AAC
OG0000983_m	A11_01145	4	A21_00819	A21	Deletion	976	981	6	TGTTAA
OG0000983_m	A11_01145	4	A22_00223	A22	Deletion	976	981	6	TGTTAA
OG0000983_m	A11_01145	4	A23_00475	A23	Deletion	976	981	6	TGTTAA
OG0000983_m	A11_01145	4	A24_00124	A24	Deletion	976	981	6	TGTTAA
OG0000990_m	A11_01155	12	A21_01215	A21	Insertion	234	245	12	TAATTATAAGAA
OG0000990_m	A11_01155	12	A22_00231	A22	Insertion	234	245	12	TAATTATAAGAA
OG0000990_m	A11_01155	12	A23_00467	A23	Insertion	234	245	12	TAATTATAAGAA
OG0000990_m	A11_01155	12	A24_00132	A24	Insertion	234	245	12	TAATTATAAGAA
OG0000990_m	A11_01155	12	A21_01215	A21	Deletion	308	313	6	TAAACA
OG0000990_m	A11_01155	12	A22_00231	A22	Deletion	308	313	6	TAAACA
OG0000990_m	A11_01155	12	A23_00467	A23	Deletion	308	313	6	TAAACA
OG0000990_m	A11_01155	12	A24_00132	A24	Deletion	308	313	6	TAAACA
OG0000990_m	A11_01155	12	A21_01215	A21	Deletion	700	702	3	TAG
OG0000990_m	A11_01155	12	A22_00231	A22	Deletion	700	702	3	TAG
OG0000990_m	A11_01155	12	A23_00467	A23	Deletion	700	702	3	TAG
OG0000990_m	A11_01155	12	A24_00132	A24	Deletion	700	702	3	TAG
OG0000991_m	A11_01157	4	A21_00446	A21	Deletion	1	18	18	ATGGAAAGTATATTAGAA
OG0000991_m	A11_01157	4	A22_00233	A22	Deletion	1	18	18	ATGGAAAGTATATTAGAA
OG0000991_m	A11_01157	4	A23_00465	A23	Deletion	1	18	18	ATGGAAAGTATATTAGAA
OG0000991_m	A11_01157	4	A24_00134	A24	Deletion	1	18	18	ATGGAAAGTATATTAGAA
OG0000992_m	A11_01158	8	A21_00445	A21	Deletion	719	720	2	AT
OG0000992_m	A11_01158	8	A22_00234	A22	Deletion	719	720	2	AT
OG0000992_m	A11_01158	8	A23_00464	A23	Deletion	719	720	2	AT
OG0000992_m	A11_01158	8	A24_00135	A24	Deletion	719	720	2	AT
OG0000992_m	A11_01158	8	A21_00445	A21	Deletion	726	732	7	TAAATAA
OG0000992_m	A11_01158	8	A22_00234	A22	Deletion	726	732	7	TAAATAA
OG0000992_m	A11_01158	8	A23_00464	A23	Deletion	726	732	7	TAAATAA
OG0000992_m	A11_01158	8	A24_00135	A24	Deletion	726	732	7	TAAATAA
OG0000995_m	A11_01161	8	A21_00442	A21	Insertion	98	100	3	ATA
OG0000995_m	A11_01161	8	A22_00237	A22	Insertion	98	100	3	ATA
OG0000995_m	A11_01161	8	A23_00461	A23	Insertion	98	100	3	ATA
OG0000995_m	A11_01161	8	A24_00138	A24	Insertion	98	100	3	ATA
OG0000995_m	A11_01161	8	A21_00442	A21	Insertion	1360	1362	3	TAA
OG0000995_m	A11_01161	8	A22_00237	A22	Insertion	1360	1362	3	TAA
OG0000995_m	A11_01161	8	A23_00461	A23	Insertion	1360	1362	3	TAA
OG0000995_m	A11_01161	8	A24_00138	A24	Insertion	1360	1362	3	TAA
OG0000996_m	A11_01162	3	A21_00441	A21	Insertion	1141	1152	12	AAAGAAGGGTAG
OG0000996_m	A11_01162	3	A23_00460	A23	Insertion	1141	1152	12	AAAGAAGGGTAG
OG0000996_m	A11_01162	3	A24_00139	A24	Insertion	1141	1152	12	AAAGAAGGGTAG
OG0000997_m	A11_01163	4	A21_00440	A21	Insertion	217	222	6	GCCTAA
OG0000997_m	A11_01163	4	A22_00239	A22	Insertion	217	222	6	ACCTAA
OG0000997_m	A11_01163	4	A23_00459	A23	Insertion	217	222	6	GCCTAA
OG0000997_m	A11_01163	4	A24_00140	A24	Insertion	217	222	6	GCCTAA
OG0000999_m	A11_01165	4	A21_00438	A21	Deletion	676	681	6	ATCTCT
OG0000999_m	A11_01165	4	A22_00241	A22	Deletion	676	681	6	ATCTCT
OG0000999_m	A11_01165	4	A23_00457	A23	Deletion	676	681	6	ATCTCT
OG0000999_m	A11_01165	4	A24_00142	A24	Deletion	676	681	6	ATCTCT
OG0001000_m	A11_01166	4	A21_00437	A21	Insertion	2085	2087	3	ATC
OG0001000_m	A11_01166	4	A22_00242	A22	Insertion	2085	2087	3	ATC
OG0001000_m	A11_01166	4	A23_00456	A23	Insertion	2085	2087	3	ATC
OG0001000_m	A11_01166	4	A24_00143	A24	Insertion	2085	2087	3	ATC
OG0001004_m	A11_01172	4	A21_00431	A21	Deletion	176	193	18	TAACTAACTATGAAAACG
OG0001004_m	A11_01172	4	A22_00248	A22	Deletion	176	193	18	TAACTAACTATGAAAACG
OG0001004_m	A11_01172	4	A23_00450	A23	Deletion	176	193	18	TAACTAACTATGAAAACG
OG0001004_m	A11_01172	4	A24_00149	A24	Deletion	176	193	18	TAACTAACTATGAAAACG
OG0001008_m	A11_01178	4	A21_00427	A21	Insertion	772	774	3	AAT
OG0001008_m	A11_01178	4	A22_00253	A22	Insertion	772	774	3	AAT
OG0001008_m	A11_01178	4	A23_00446	A23	Insertion	772	774	3	AAT
OG0001008_m	A11_01178	4	A24_00153	A24	Insertion	772	774	3	AAT
OG0001012_m	A11_01182	4	A21_00423	A21	Insertion	1186	1191	6	GGGTGA
OG0001012_m	A11_01182	4	A22_00257	A22	Insertion	1186	1191	6	GGGTGA
OG0001012_m	A11_01182	4	A23_00442	A23	Insertion	1186	1191	6	GGGTGA
OG0001012_m	A11_01182	4	A24_00157	A24	Insertion	1186	1191	6	GGGTGA
OG0001013_m	A11_01183	4	A21_00422	A21	Insertion	619	630	12	CAAGACAAATAG
OG0001013_m	A11_01183	4	A22_00258	A22	Insertion	619	621	3	TAA
OG0001013_m	A11_01183	4	A23_00441	A23	Insertion	619	630	12	CAAGACAAATAG
OG0001013_m	A11_01183	4	A24_00158	A24	Insertion	619	630	12	CAAGACAAATAG
OG0001014_m	A11_01184	4	A21_00421	A21	Deletion	1195	1197	3	TAA
OG0001014_m	A11_01184	4	A22_00259	A22	Deletion	1195	1197	3	TAA
OG0001014_m	A11_01184	4	A23_00440	A23	Deletion	1195	1197	3	TAA
OG0001014_m	A11_01184	4	A24_00159	A24	Deletion	1195	1197	3	TAA
OG0001015_m	A11_01185	12	A21_00420	A21	Insertion	1	30	30	ATGTTCCACGAAGTTACATTATTAAATCTT
OG0001015_m	A11_01185	12	A22_00260	A22	Insertion	1	30	30	ATGTTCCACGAAGTTACATTATTAAATCTT
OG0001015_m	A11_01185	12	A23_00439	A23	Insertion	1	30	30	ATGTTCCACGAAGTTACATTATTAAATCTT
OG0001015_m	A11_01185	12	A24_00160	A24	Insertion	1	30	30	ATGTTCCACGAAGTTACATTATTAAATCTT
OG0001015_m	A11_01185	12	A21_00420	A21	Deletion	1746	1751	6	TGACAT
OG0001015_m	A11_01185	12	A22_00260	A22	Deletion	1746	1751	6	TGACAT
OG0001015_m	A11_01185	12	A23_00439	A23	Deletion	1746	1751	6	TGACAT
OG0001015_m	A11_01185	12	A24_00160	A24	Deletion	1746	1751	6	TGACAT
OG0001015_m	A11_01185	12	A21_00420	A21	Deletion	1975	1980	6	AATTAA
OG0001015_m	A11_01185	12	A22_00260	A22	Deletion	1975	1980	6	AATTAA
OG0001015_m	A11_01185	12	A23_00439	A23	Deletion	1975	1980	6	AATTAA
OG0001015_m	A11_01185	12	A24_00160	A24	Deletion	1975	1980	6	AATTAA
OG0001018_m	A11_01188	4	A21_00417	A21	Deletion	1	45	45	ATGGATAAAAACTCTCAAGCCAAAAATTCATATGCACTAAACGTT
OG0001018_m	A11_01188	4	A22_00263	A22	Deletion	1	45	45	ATGGATAAAAACTCTCAAGCCAAAAATTCATATGCACTAAACGTT
OG0001018_m	A11_01188	4	A23_00436	A23	Deletion	1	45	45	ATGGATAAAAACTCTCAAGCCAAAAATTCATATGCACTAAACGTT
OG0001018_m	A11_01188	4	A24_00163	A24	Deletion	1	45	45	ATGGATAAAAACTCTCAAGCCAAAAATTCATATGCACTAAACGTT
OG0001019_m	A11_01189	9	A21_00416	A21	Insertion	1	24	24	ATGAAGCATGGAGTCGTATTATTA
OG0001019_m	A11_01189	9	A21_00416	A21	Deletion	84	92	9	TGTTTTTCA
OG0001019_m	A11_01189	9	A22_00264	A22	Deletion	84	92	9	TGTTTTTCA
OG0001019_m	A11_01189	9	A23_00435	A23	Deletion	84	92	9	TGTTTTTCA
OG0001019_m	A11_01189	9	A24_00164	A24	Deletion	84	92	9	TGTTTTTCA
OG0001019_m	A11_01189	9	A21_00416	A21	Deletion	120	122	3	TAT
OG0001019_m	A11_01189	9	A22_00264	A22	Deletion	120	122	3	TAT
OG0001019_m	A11_01189	9	A23_00435	A23	Deletion	120	122	3	TAT
OG0001019_m	A11_01189	9	A24_00164	A24	Deletion	120	122	3	TAT
OG0001021_m	A11_01191	8	A21_00414	A21	Deletion	285	290	6	TAAATA
OG0001021_m	A11_01191	8	A22_00266	A22	Deletion	285	290	6	TAAATA
OG0001021_m	A11_01191	8	A23_00433	A23	Deletion	285	290	6	TAAATA
OG0001021_m	A11_01191	8	A24_00166	A24	Deletion	285	290	6	TAAATA
OG0001021_m	A11_01191	8	A21_00414	A21	Insertion	451	465	15	ACTTTTAGCTGTTAA
[truncated: 108 more rows]
