# Supplementary material for: Comparative Genomics Insights Into the Evolutionary Disparities Between Nitroplast‐Evolved Ecotype UCYN‐A2 and Its Closest Relative UCYN‐A1
Source: Ecol Evol. 2025 Jul 7;15(7):e71739. doi: 10.1002/ece3.71739 (PMC12234771; doi:10.1002/ece3.71739)
Supplement: Supplementary file 6 — Table S5. SNPs identified in the 40 metabolic‐pathway genes from the four UCYN‐A2 strains, with UCYN‐A1 as reference. [file ECE3-15-e71739-s005.xlsx]

## Sheet: Sheet1
Table S5. SNPs identified in the 40 metabolic-pathway genes from the four UCYN-A2 strains, with UCYN-A1 as reference.
Pathways	Genes	Seq ID	Ref base	Seq base	Start position	End position	ts or tv
C5 isoprenoid biosynthesis	Dsx	SIO64986	T	C	20	20	ts
C5 isoprenoid biosynthesis	Dsx	CPSB1	T	C	20	20	ts
C5 isoprenoid biosynthesis	Dsx	Arc	T	C	20	20	ts
C5 isoprenoid biosynthesis	Dsx	Delmont	T	C	20	20	ts
C5 isoprenoid biosynthesis	Dsx	SIO64986	T	C	30	30	ts
C5 isoprenoid biosynthesis	Dsx	CPSB1	T	C	30	30	ts
C5 isoprenoid biosynthesis	Dsx	Arc	T	C	30	30	ts
C5 isoprenoid biosynthesis	Dsx	Delmont	T	C	30	30	ts
C5 isoprenoid biosynthesis	Dsx	SIO64986	T	C	72	72	ts
C5 isoprenoid biosynthesis	Dsx	CPSB1	T	C	72	72	ts
C5 isoprenoid biosynthesis	Dsx	Arc	T	C	72	72	ts
C5 isoprenoid biosynthesis	Dsx	Delmont	T	C	72	72	ts
C5 isoprenoid biosynthesis	Dsx	SIO64986	C	A	82	82	tv
C5 isoprenoid biosynthesis	Dsx	CPSB1	C	A	82	82	tv
C5 isoprenoid biosynthesis	Dsx	Arc	C	A	82	82	tv
C5 isoprenoid biosynthesis	Dsx	Delmont	C	A	82	82	tv
C5 isoprenoid biosynthesis	Dsx	SIO64986	G	A	84	84	ts
C5 isoprenoid biosynthesis	Dsx	CPSB1	G	A	84	84	ts
C5 isoprenoid biosynthesis	Dsx	Arc	G	A	84	84	ts
C5 isoprenoid biosynthesis	Dsx	Delmont	G	A	84	84	ts
C5 isoprenoid biosynthesis	Dsx	SIO64986	G	A	90	90	ts
C5 isoprenoid biosynthesis	Dsx	CPSB1	G	A	90	90	ts
C5 isoprenoid biosynthesis	Dsx	Arc	G	A	90	90	ts
C5 isoprenoid biosynthesis	Dsx	Delmont	G	A	90	90	ts
C5 isoprenoid biosynthesis	Dsx	Delmont	T	C	105	105	ts
C5 isoprenoid biosynthesis	Dsx	SIO64986	T	C	111	111	ts
C5 isoprenoid biosynthesis	Dsx	CPSB1	T	C	111	111	ts
C5 isoprenoid biosynthesis	Dsx	Arc	T	C	111	111	ts
C5 isoprenoid biosynthesis	Dsx	Delmont	T	C	111	111	ts
C5 isoprenoid biosynthesis	Dsx	SIO64986	A	G	129	129	ts
C5 isoprenoid biosynthesis	Dsx	CPSB1	A	G	129	129	ts
C5 isoprenoid biosynthesis	Dsx	Arc	A	G	129	129	ts
C5 isoprenoid biosynthesis	Dsx	Delmont	A	G	129	129	ts
C5 isoprenoid biosynthesis	Dsx	SIO64986	G	A	138	138	ts
C5 isoprenoid biosynthesis	Dsx	CPSB1	G	A	138	138	ts
C5 isoprenoid biosynthesis	Dsx	Arc	G	A	138	138	ts
C5 isoprenoid biosynthesis	Dsx	Delmont	G	A	138	138	ts
C5 isoprenoid biosynthesis	Dsx	SIO64986	C	T	151	151	ts
C5 isoprenoid biosynthesis	Dsx	CPSB1	C	T	151	151	ts
C5 isoprenoid biosynthesis	Dsx	Arc	C	T	151	151	ts
C5 isoprenoid biosynthesis	Dsx	Delmont	C	T	151	151	ts
C5 isoprenoid biosynthesis	Dsx	SIO64986	A	G	153	153	ts
C5 isoprenoid biosynthesis	Dsx	CPSB1	A	G	153	153	ts
C5 isoprenoid biosynthesis	Dsx	Arc	A	G	153	153	ts
C5 isoprenoid biosynthesis	Dsx	Delmont	A	G	153	153	ts
C5 isoprenoid biosynthesis	Dsx	SIO64986	G	A	157	157	ts
C5 isoprenoid biosynthesis	Dsx	CPSB1	G	A	157	157	ts
C5 isoprenoid biosynthesis	Dsx	Arc	G	A	157	157	ts
C5 isoprenoid biosynthesis	Dsx	Delmont	G	A	157	157	ts
C5 isoprenoid biosynthesis	Dsx	SIO64986	C	T	159	159	ts
C5 isoprenoid biosynthesis	Dsx	CPSB1	C	T	159	159	ts
C5 isoprenoid biosynthesis	Dsx	Delmont	C	T	159	159	ts
C5 isoprenoid biosynthesis	Dsx	SIO64986	T	C	174	174	ts
C5 isoprenoid biosynthesis	Dsx	CPSB1	T	C	174	174	ts
C5 isoprenoid biosynthesis	Dsx	Arc	T	C	174	174	ts
C5 isoprenoid biosynthesis	Dsx	Delmont	T	C	174	174	ts
C5 isoprenoid biosynthesis	Dsx	SIO64986	T	A	183	183	tv
C5 isoprenoid biosynthesis	Dsx	CPSB1	T	A	183	183	tv
C5 isoprenoid biosynthesis	Dsx	Arc	T	A	183	183	tv
C5 isoprenoid biosynthesis	Dsx	Delmont	T	A	183	183	tv
C5 isoprenoid biosynthesis	Dsx	SIO64986	C	T	186	186	ts
C5 isoprenoid biosynthesis	Dsx	CPSB1	C	T	186	186	ts
C5 isoprenoid biosynthesis	Dsx	Arc	C	T	186	186	ts
C5 isoprenoid biosynthesis	Dsx	Delmont	C	T	186	186	ts
C5 isoprenoid biosynthesis	Dsx	SIO64986	T	C	192	192	ts
C5 isoprenoid biosynthesis	Dsx	CPSB1	T	C	192	192	ts
C5 isoprenoid biosynthesis	Dsx	Arc	T	C	192	192	ts
C5 isoprenoid biosynthesis	Dsx	Delmont	T	C	192	192	ts
C5 isoprenoid biosynthesis	Dsx	SIO64986	A	G	219	219	ts
C5 isoprenoid biosynthesis	Dsx	CPSB1	A	G	219	219	ts
C5 isoprenoid biosynthesis	Dsx	Arc	A	G	219	219	ts
C5 isoprenoid biosynthesis	Dsx	Delmont	A	G	219	219	ts
C5 isoprenoid biosynthesis	Dsx	SIO64986	C	T	237	237	ts
C5 isoprenoid biosynthesis	Dsx	CPSB1	C	T	237	237	ts
C5 isoprenoid biosynthesis	Dsx	Arc	C	T	237	237	ts
C5 isoprenoid biosynthesis	Dsx	Delmont	C	T	237	237	ts
C5 isoprenoid biosynthesis	Dsx	SIO64986	C	T	238	238	ts
C5 isoprenoid biosynthesis	Dsx	CPSB1	C	T	238	238	ts
C5 isoprenoid biosynthesis	Dsx	Arc	C	T	238	238	ts
C5 isoprenoid biosynthesis	Dsx	Delmont	C	T	238	238	ts
C5 isoprenoid biosynthesis	Dsx	SIO64986	A	C	253	253	tv
C5 isoprenoid biosynthesis	Dsx	CPSB1	A	C	253	253	tv
C5 isoprenoid biosynthesis	Dsx	Arc	A	C	253	253	tv
C5 isoprenoid biosynthesis	Dsx	Delmont	A	C	253	253	tv
C5 isoprenoid biosynthesis	Dsx	SIO64986	T	C	255	255	ts
C5 isoprenoid biosynthesis	Dsx	CPSB1	T	C	255	255	ts
C5 isoprenoid biosynthesis	Dsx	Arc	T	C	255	255	ts
C5 isoprenoid biosynthesis	Dsx	Delmont	T	C	255	255	ts
C5 isoprenoid biosynthesis	Dsx	SIO64986	A	G	257	257	ts
C5 isoprenoid biosynthesis	Dsx	CPSB1	A	G	257	257	ts
C5 isoprenoid biosynthesis	Dsx	Arc	A	G	257	257	ts
C5 isoprenoid biosynthesis	Dsx	Delmont	A	G	257	257	ts
C5 isoprenoid biosynthesis	Dsx	SIO64986	T	C	258	258	ts
C5 isoprenoid biosynthesis	Dsx	CPSB1	T	C	258	258	ts
C5 isoprenoid biosynthesis	Dsx	Arc	T	C	258	258	ts
C5 isoprenoid biosynthesis	Dsx	Delmont	T	C	258	258	ts
C5 isoprenoid biosynthesis	Dsx	SIO64986	C	T	261	261	ts
C5 isoprenoid biosynthesis	Dsx	CPSB1	C	T	261	261	ts
C5 isoprenoid biosynthesis	Dsx	Arc	C	T	261	261	ts
C5 isoprenoid biosynthesis	Dsx	Delmont	C	T	261	261	ts
C5 isoprenoid biosynthesis	Dsx	SIO64986	C	T	264	264	ts
C5 isoprenoid biosynthesis	Dsx	CPSB1	C	T	264	264	ts
C5 isoprenoid biosynthesis	Dsx	Arc	C	T	264	264	ts
C5 isoprenoid biosynthesis	Dsx	Delmont	C	T	264	264	ts
C5 isoprenoid biosynthesis	Dsx	SIO64986	C	T	267	267	ts
C5 isoprenoid biosynthesis	Dsx	CPSB1	C	T	267	267	ts
C5 isoprenoid biosynthesis	Dsx	Arc	C	T	267	267	ts
C5 isoprenoid biosynthesis	Dsx	Delmont	C	T	267	267	ts
C5 isoprenoid biosynthesis	Dsx	SIO64986	T	C	268	268	ts
C5 isoprenoid biosynthesis	Dsx	CPSB1	T	C	268	268	ts
C5 isoprenoid biosynthesis	Dsx	Arc	T	C	268	268	ts
C5 isoprenoid biosynthesis	Dsx	Delmont	T	C	268	268	ts
C5 isoprenoid biosynthesis	Dsx	SIO64986	T	C	273	273	ts
C5 isoprenoid biosynthesis	Dsx	CPSB1	T	C	273	273	ts
C5 isoprenoid biosynthesis	Dsx	Arc	T	C	273	273	ts
C5 isoprenoid biosynthesis	Dsx	Delmont	T	C	273	273	ts
C5 isoprenoid biosynthesis	Dsx	SIO64986	C	T	285	285	ts
C5 isoprenoid biosynthesis	Dsx	CPSB1	C	T	285	285	ts
C5 isoprenoid biosynthesis	Dsx	Arc	C	T	285	285	ts
C5 isoprenoid biosynthesis	Dsx	Delmont	C	T	285	285	ts
C5 isoprenoid biosynthesis	Dsx	SIO64986	C	T	288	288	ts
C5 isoprenoid biosynthesis	Dsx	CPSB1	C	T	288	288	ts
C5 isoprenoid biosynthesis	Dsx	Arc	C	T	288	288	ts
C5 isoprenoid biosynthesis	Dsx	Delmont	C	T	288	288	ts
C5 isoprenoid biosynthesis	Dsx	SIO64986	C	T	291	291	ts
C5 isoprenoid biosynthesis	Dsx	CPSB1	C	T	291	291	ts
C5 isoprenoid biosynthesis	Dsx	Arc	C	T	291	291	ts
C5 isoprenoid biosynthesis	Dsx	Delmont	C	T	291	291	ts
C5 isoprenoid biosynthesis	Dsx	SIO64986	C	T	315	315	ts
C5 isoprenoid biosynthesis	Dsx	CPSB1	C	T	315	315	ts
C5 isoprenoid biosynthesis	Dsx	Arc	C	T	315	315	ts
C5 isoprenoid biosynthesis	Dsx	Delmont	C	T	315	315	ts
C5 isoprenoid biosynthesis	Dsx	SIO64986	A	C	316	316	tv
C5 isoprenoid biosynthesis	Dsx	CPSB1	A	C	316	316	tv
C5 isoprenoid biosynthesis	Dsx	Arc	A	C	316	316	tv
C5 isoprenoid biosynthesis	Dsx	Delmont	A	C	316	316	tv
C5 isoprenoid biosynthesis	Dsx	SIO64986	C	G	335	335	tv
C5 isoprenoid biosynthesis	Dsx	CPSB1	C	G	335	335	tv
C5 isoprenoid biosynthesis	Dsx	Arc	C	G	335	335	tv
C5 isoprenoid biosynthesis	Dsx	Delmont	C	G	335	335	tv
C5 isoprenoid biosynthesis	Dsx	SIO64986	T	C	354	354	ts
C5 isoprenoid biosynthesis	Dsx	CPSB1	T	C	354	354	ts
C5 isoprenoid biosynthesis	Dsx	Arc	T	C	354	354	ts
C5 isoprenoid biosynthesis	Dsx	Delmont	T	C	354	354	ts
C5 isoprenoid biosynthesis	Dsx	CPSB1	A	G	363	363	ts
C5 isoprenoid biosynthesis	Dsx	SIO64986	C	T	366	366	ts
C5 isoprenoid biosynthesis	Dsx	CPSB1	C	T	366	366	ts
C5 isoprenoid biosynthesis	Dsx	Arc	C	T	366	366	ts
C5 isoprenoid biosynthesis	Dsx	Delmont	C	T	366	366	ts
C5 isoprenoid biosynthesis	Dsx	SIO64986	T	C	369	369	ts
C5 isoprenoid biosynthesis	Dsx	Arc	T	C	369	369	ts
C5 isoprenoid biosynthesis	Dsx	Delmont	T	C	369	369	ts
C5 isoprenoid biosynthesis	Dsx	SIO64986	C	T	378	378	ts
C5 isoprenoid biosynthesis	Dsx	CPSB1	C	T	378	378	ts
C5 isoprenoid biosynthesis	Dsx	Arc	C	T	378	378	ts
C5 isoprenoid biosynthesis	Dsx	Delmont	C	T	378	378	ts
C5 isoprenoid biosynthesis	Dsx	SIO64986	A	G	411	411	ts
C5 isoprenoid biosynthesis	Dsx	CPSB1	A	G	411	411	ts
C5 isoprenoid biosynthesis	Dsx	Arc	A	G	411	411	ts
C5 isoprenoid biosynthesis	Dsx	Delmont	A	G	411	411	ts
C5 isoprenoid biosynthesis	Dsx	SIO64986	A	G	414	414	ts
C5 isoprenoid biosynthesis	Dsx	CPSB1	A	G	414	414	ts
C5 isoprenoid biosynthesis	Dsx	Arc	A	G	414	414	ts
C5 isoprenoid biosynthesis	Dsx	Delmont	A	G	414	414	ts
C5 isoprenoid biosynthesis	Dsx	SIO64986	T	C	423	423	ts
C5 isoprenoid biosynthesis	Dsx	CPSB1	T	C	423	423	ts
C5 isoprenoid biosynthesis	Dsx	Arc	T	C	423	423	ts
C5 isoprenoid biosynthesis	Dsx	Delmont	T	C	423	423	ts
C5 isoprenoid biosynthesis	Dsx	SIO64986	T	C	438	438	ts
C5 isoprenoid biosynthesis	Dsx	CPSB1	T	C	438	438	ts
C5 isoprenoid biosynthesis	Dsx	Arc	T	C	438	438	ts
C5 isoprenoid biosynthesis	Dsx	Delmont	T	C	438	438	ts
C5 isoprenoid biosynthesis	Dsx	SIO64986	T	C	444	444	ts
C5 isoprenoid biosynthesis	Dsx	CPSB1	T	C	444	444	ts
C5 isoprenoid biosynthesis	Dsx	Arc	T	C	444	444	ts
C5 isoprenoid biosynthesis	Dsx	Delmont	T	C	444	444	ts
C5 isoprenoid biosynthesis	Dsx	SIO64986	A	T	447	447	tv
C5 isoprenoid biosynthesis	Dsx	CPSB1	A	T	447	447	tv
C5 isoprenoid biosynthesis	Dsx	Arc	A	T	447	447	tv
C5 isoprenoid biosynthesis	Dsx	Delmont	A	T	447	447	tv
C5 isoprenoid biosynthesis	Dsx	SIO64986	T	C	471	471	ts
C5 isoprenoid biosynthesis	Dsx	CPSB1	T	C	471	471	ts
C5 isoprenoid biosynthesis	Dsx	Arc	T	C	471	471	ts
C5 isoprenoid biosynthesis	Dsx	Delmont	T	C	471	471	ts
C5 isoprenoid biosynthesis	Dsx	SIO64986	T	C	480	480	ts
C5 isoprenoid biosynthesis	Dsx	CPSB1	T	C	480	480	ts
C5 isoprenoid biosynthesis	Dsx	Arc	T	C	480	480	ts
C5 isoprenoid biosynthesis	Dsx	SIO64986	C	T	486	486	ts
C5 isoprenoid biosynthesis	Dsx	CPSB1	C	T	486	486	ts
C5 isoprenoid biosynthesis	Dsx	Arc	C	T	486	486	ts
C5 isoprenoid biosynthesis	Dsx	Delmont	C	T	486	486	ts
C5 isoprenoid biosynthesis	Dsx	SIO64986	T	C	489	489	ts
C5 isoprenoid biosynthesis	Dsx	CPSB1	T	C	489	489	ts
C5 isoprenoid biosynthesis	Dsx	Arc	T	C	489	489	ts
C5 isoprenoid biosynthesis	Dsx	Delmont	T	C	489	489	ts
C5 isoprenoid biosynthesis	Dsx	SIO64986	G	A	497	497	ts
C5 isoprenoid biosynthesis	Dsx	CPSB1	G	A	497	497	ts
C5 isoprenoid biosynthesis	Dsx	Arc	G	A	497	497	ts
C5 isoprenoid biosynthesis	Dsx	Delmont	G	A	497	497	ts
C5 isoprenoid biosynthesis	Dsx	SIO64986	C	T	498	498	ts
C5 isoprenoid biosynthesis	Dsx	CPSB1	C	T	498	498	ts
C5 isoprenoid biosynthesis	Dsx	Arc	C	T	498	498	ts
C5 isoprenoid biosynthesis	Dsx	Delmont	C	T	498	498	ts
C5 isoprenoid biosynthesis	Dsx	SIO64986	T	G	513	513	tv
C5 isoprenoid biosynthesis	Dsx	CPSB1	T	G	513	513	tv
C5 isoprenoid biosynthesis	Dsx	Arc	T	G	513	513	tv
C5 isoprenoid biosynthesis	Dsx	Delmont	T	G	513	513	tv
C5 isoprenoid biosynthesis	Dsx	SIO64986	T	C	516	516	ts
C5 isoprenoid biosynthesis	Dsx	CPSB1	T	C	516	516	ts
C5 isoprenoid biosynthesis	Dsx	Arc	T	C	516	516	ts
C5 isoprenoid biosynthesis	Dsx	Delmont	T	C	516	516	ts
C5 isoprenoid biosynthesis	Dsx	SIO64986	T	C	519	519	ts
C5 isoprenoid biosynthesis	Dsx	CPSB1	T	C	519	519	ts
C5 isoprenoid biosynthesis	Dsx	Arc	T	C	519	519	ts
C5 isoprenoid biosynthesis	Dsx	Delmont	T	C	519	519	ts
C5 isoprenoid biosynthesis	Dsx	SIO64986	G	A	525	525	ts
C5 isoprenoid biosynthesis	Dsx	CPSB1	G	A	525	525	ts
C5 isoprenoid biosynthesis	Dsx	Arc	G	A	525	525	ts
C5 isoprenoid biosynthesis	Dsx	Delmont	G	A	525	525	ts
C5 isoprenoid biosynthesis	Dsx	SIO64986	C	T	534	534	ts
C5 isoprenoid biosynthesis	Dsx	CPSB1	C	T	534	534	ts
C5 isoprenoid biosynthesis	Dsx	Arc	C	T	534	534	ts
C5 isoprenoid biosynthesis	Dsx	Delmont	C	T	534	534	ts
C5 isoprenoid biosynthesis	Dsx	SIO64986	C	A	537	537	tv
C5 isoprenoid biosynthesis	Dsx	CPSB1	C	A	537	537	tv
C5 isoprenoid biosynthesis	Dsx	Arc	C	A	537	537	tv
C5 isoprenoid biosynthesis	Dsx	Delmont	C	A	537	537	tv
C5 isoprenoid biosynthesis	Dsx	SIO64986	A	T	540	540	tv
C5 isoprenoid biosynthesis	Dsx	CPSB1	A	T	540	540	tv
C5 isoprenoid biosynthesis	Dsx	Arc	A	T	540	540	tv
C5 isoprenoid biosynthesis	Dsx	Delmont	A	T	540	540	tv
C5 isoprenoid biosynthesis	Dsx	SIO64986	T	C	543	543	ts
C5 isoprenoid biosynthesis	Dsx	CPSB1	T	C	543	543	ts
C5 isoprenoid biosynthesis	Dsx	Arc	T	C	543	543	ts
C5 isoprenoid biosynthesis	Dsx	Delmont	T	C	543	543	ts
C5 isoprenoid biosynthesis	Dsx	SIO64986	C	T	546	546	ts
C5 isoprenoid biosynthesis	Dsx	CPSB1	C	T	546	546	ts
C5 isoprenoid biosynthesis	Dsx	Arc	C	T	546	546	ts
C5 isoprenoid biosynthesis	Dsx	Delmont	C	T	546	546	ts
C5 isoprenoid biosynthesis	Dsx	SIO64986	C	T	552	552	ts
C5 isoprenoid biosynthesis	Dsx	CPSB1	C	T	552	552	ts
C5 isoprenoid biosynthesis	Dsx	Arc	C	T	552	552	ts
C5 isoprenoid biosynthesis	Dsx	Delmont	C	T	552	552	ts
C5 isoprenoid biosynthesis	Dsx	SIO64986	C	T	564	564	ts
C5 isoprenoid biosynthesis	Dsx	CPSB1	C	T	564	564	ts
C5 isoprenoid biosynthesis	Dsx	Arc	C	T	564	564	ts
C5 isoprenoid biosynthesis	Dsx	Delmont	C	T	564	564	ts
C5 isoprenoid biosynthesis	Dsx	SIO64986	T	C	567	567	ts
C5 isoprenoid biosynthesis	Dsx	CPSB1	T	C	567	567	ts
C5 isoprenoid biosynthesis	Dsx	Arc	T	C	567	567	ts
C5 isoprenoid biosynthesis	Dsx	Delmont	T	C	567	567	ts
C5 isoprenoid biosynthesis	Dsx	SIO64986	C	T	570	570	ts
C5 isoprenoid biosynthesis	Dsx	CPSB1	C	T	570	570	ts
C5 isoprenoid biosynthesis	Dsx	Arc	C	T	570	570	ts
C5 isoprenoid biosynthesis	Dsx	Delmont	C	T	570	570	ts
C5 isoprenoid biosynthesis	Dsx	SIO64986	G	A	573	573	ts
C5 isoprenoid biosynthesis	Dsx	CPSB1	G	A	573	573	ts
C5 isoprenoid biosynthesis	Dsx	Arc	G	A	573	573	ts
C5 isoprenoid biosynthesis	Dsx	Delmont	G	A	573	573	ts
C5 isoprenoid biosynthesis	Dsx	SIO64986	A	C	577	577	tv
C5 isoprenoid biosynthesis	Dsx	CPSB1	A	C	577	577	tv
C5 isoprenoid biosynthesis	Dsx	Arc	A	C	577	577	tv
C5 isoprenoid biosynthesis	Dsx	Delmont	A	C	577	577	tv
C5 isoprenoid biosynthesis	Dsx	SIO64986	A	G	579	579	ts
C5 isoprenoid biosynthesis	Dsx	CPSB1	A	G	579	579	ts
C5 isoprenoid biosynthesis	Dsx	Arc	A	G	579	579	ts
C5 isoprenoid biosynthesis	Dsx	Delmont	A	G	579	579	ts
C5 isoprenoid biosynthesis	Dsx	SIO64986	C	T	585	585	ts
C5 isoprenoid biosynthesis	Dsx	CPSB1	C	T	585	585	ts
C5 isoprenoid biosynthesis	Dsx	Arc	C	T	585	585	ts
C5 isoprenoid biosynthesis	Dsx	Delmont	C	T	585	585	ts
C5 isoprenoid biosynthesis	Dsx	CPSB1	T	C	609	609	ts
C5 isoprenoid biosynthesis	Dsx	SIO64986	T	C	612	612	ts
C5 isoprenoid biosynthesis	Dsx	Arc	T	C	612	612	ts
C5 isoprenoid biosynthesis	Dsx	Delmont	T	C	612	612	ts
C5 isoprenoid biosynthesis	Dsx	SIO64986	C	T	615	615	ts
C5 isoprenoid biosynthesis	Dsx	CPSB1	C	T	615	615	ts
C5 isoprenoid biosynthesis	Dsx	Arc	C	T	615	615	ts
C5 isoprenoid biosynthesis	Dsx	Delmont	C	T	615	615	ts
C5 isoprenoid biosynthesis	Dsx	SIO64986	G	A	621	621	ts
C5 isoprenoid biosynthesis	Dsx	CPSB1	G	A	621	621	ts
C5 isoprenoid biosynthesis	Dsx	Arc	G	A	621	621	ts
C5 isoprenoid biosynthesis	Dsx	Delmont	G	A	621	621	ts
C5 isoprenoid biosynthesis	Dsx	SIO64986	G	A	630	630	ts
C5 isoprenoid biosynthesis	Dsx	CPSB1	G	A	630	630	ts
C5 isoprenoid biosynthesis	Dsx	Arc	G	A	630	630	ts
C5 isoprenoid biosynthesis	Dsx	Delmont	G	A	630	630	ts
C5 isoprenoid biosynthesis	Dsx	SIO64986	A	G	636	636	ts
C5 isoprenoid biosynthesis	Dsx	CPSB1	A	G	636	636	ts
C5 isoprenoid biosynthesis	Dsx	Arc	A	G	636	636	ts
C5 isoprenoid biosynthesis	Dsx	Delmont	A	G	636	636	ts
C5 isoprenoid biosynthesis	Dsx	SIO64986	C	T	651	651	ts
C5 isoprenoid biosynthesis	Dsx	CPSB1	C	T	651	651	ts
C5 isoprenoid biosynthesis	Dsx	Arc	C	T	651	651	ts
C5 isoprenoid biosynthesis	Dsx	Delmont	C	T	651	651	ts
C5 isoprenoid biosynthesis	Dsx	SIO64986	G	A	657	657	ts
C5 isoprenoid biosynthesis	Dsx	CPSB1	G	A	657	657	ts
C5 isoprenoid biosynthesis	Dsx	Arc	G	A	657	657	ts
C5 isoprenoid biosynthesis	Dsx	Delmont	G	A	657	657	ts
C5 isoprenoid biosynthesis	Dsx	SIO64986	C	T	687	687	ts
C5 isoprenoid biosynthesis	Dsx	CPSB1	C	T	687	687	ts
C5 isoprenoid biosynthesis	Dsx	Arc	C	T	687	687	ts
C5 isoprenoid biosynthesis	Dsx	Delmont	C	T	687	687	ts
C5 isoprenoid biosynthesis	Dsx	SIO64986	T	A	690	690	tv
C5 isoprenoid biosynthesis	Dsx	CPSB1	T	A	690	690	tv
C5 isoprenoid biosynthesis	Dsx	Arc	T	A	690	690	tv
C5 isoprenoid biosynthesis	Dsx	Delmont	T	A	690	690	tv
C5 isoprenoid biosynthesis	Dsx	SIO64986	G	A	699	699	ts
C5 isoprenoid biosynthesis	Dsx	CPSB1	G	A	699	699	ts
C5 isoprenoid biosynthesis	Dsx	Arc	G	A	699	699	ts
C5 isoprenoid biosynthesis	Dsx	Delmont	G	A	699	699	ts
C5 isoprenoid biosynthesis	Dsx	SIO64986	T	A	702	702	tv
C5 isoprenoid biosynthesis	Dsx	CPSB1	T	A	702	702	tv
C5 isoprenoid biosynthesis	Dsx	Arc	T	A	702	702	tv
C5 isoprenoid biosynthesis	Dsx	Delmont	T	A	702	702	tv
C5 isoprenoid biosynthesis	Dsx	SIO64986	T	C	738	738	ts
C5 isoprenoid biosynthesis	Dsx	CPSB1	T	C	738	738	ts
C5 isoprenoid biosynthesis	Dsx	Arc	T	C	738	738	ts
C5 isoprenoid biosynthesis	Dsx	Delmont	T	C	738	738	ts
C5 isoprenoid biosynthesis	Dsx	SIO64986	C	T	747	747	ts
C5 isoprenoid biosynthesis	Dsx	CPSB1	C	T	747	747	ts
C5 isoprenoid biosynthesis	Dsx	Arc	C	T	747	747	ts
C5 isoprenoid biosynthesis	Dsx	Delmont	C	T	747	747	ts
C5 isoprenoid biosynthesis	Dsx	SIO64986	A	T	759	759	tv
C5 isoprenoid biosynthesis	Dsx	CPSB1	A	T	759	759	tv
C5 isoprenoid biosynthesis	Dsx	Arc	A	T	759	759	tv
C5 isoprenoid biosynthesis	Dsx	Delmont	A	T	759	759	tv
C5 isoprenoid biosynthesis	Dsx	SIO64986	T	C	765	765	ts
C5 isoprenoid biosynthesis	Dsx	CPSB1	T	C	765	765	ts
C5 isoprenoid biosynthesis	Dsx	Arc	T	C	765	765	ts
C5 isoprenoid biosynthesis	Dsx	Delmont	T	C	765	765	ts
C5 isoprenoid biosynthesis	Dsx	SIO64986	C	T	792	792	ts
C5 isoprenoid biosynthesis	Dsx	CPSB1	C	T	792	792	ts
C5 isoprenoid biosynthesis	Dsx	Arc	C	T	792	792	ts
C5 isoprenoid biosynthesis	Dsx	Delmont	C	T	792	792	ts
C5 isoprenoid biosynthesis	Dsx	SIO64986	T	C	795	795	ts
C5 isoprenoid biosynthesis	Dsx	CPSB1	T	C	795	795	ts
C5 isoprenoid biosynthesis	Dsx	Arc	T	C	795	795	ts
C5 isoprenoid biosynthesis	Dsx	Delmont	T	C	795	795	ts
C5 isoprenoid biosynthesis	Dsx	SIO64986	A	G	798	798	ts
C5 isoprenoid biosynthesis	Dsx	CPSB1	A	G	798	798	ts
C5 isoprenoid biosynthesis	Dsx	Arc	A	G	798	798	ts
C5 isoprenoid biosynthesis	Dsx	Delmont	A	G	798	798	ts
C5 isoprenoid biosynthesis	Dsx	SIO64986	C	T	813	813	ts
C5 isoprenoid biosynthesis	Dsx	CPSB1	C	T	813	813	ts
C5 isoprenoid biosynthesis	Dsx	Arc	C	T	813	813	ts
C5 isoprenoid biosynthesis	Dsx	Delmont	C	T	813	813	ts
C5 isoprenoid biosynthesis	Dsx	SIO64986	A	C	819	819	tv
C5 isoprenoid biosynthesis	Dsx	CPSB1	A	C	819	819	tv
C5 isoprenoid biosynthesis	Dsx	Arc	A	C	819	819	tv
C5 isoprenoid biosynthesis	Dsx	Delmont	A	C	819	819	tv
C5 isoprenoid biosynthesis	Dsx	SIO64986	T	C	825	825	ts
C5 isoprenoid biosynthesis	Dsx	CPSB1	T	C	825	825	ts
C5 isoprenoid biosynthesis	Dsx	Arc	T	C	825	825	ts
C5 isoprenoid biosynthesis	Dsx	Delmont	T	C	825	825	ts
C5 isoprenoid biosynthesis	Dsx	SIO64986	T	C	828	828	ts
C5 isoprenoid biosynthesis	Dsx	CPSB1	T	C	828	828	ts
C5 isoprenoid biosynthesis	Dsx	Arc	T	C	828	828	ts
C5 isoprenoid biosynthesis	Dsx	Delmont	T	C	828	828	ts
C5 isoprenoid biosynthesis	Dsx	SIO64986	T	C	843	843	ts
C5 isoprenoid biosynthesis	Dsx	CPSB1	T	C	843	843	ts
C5 isoprenoid biosynthesis	Dsx	Arc	T	C	843	843	ts
C5 isoprenoid biosynthesis	Dsx	Delmont	T	C	843	843	ts
C5 isoprenoid biosynthesis	Dsx	SIO64986	G	A	844	844	ts
C5 isoprenoid biosynthesis	Dsx	CPSB1	G	A	844	844	ts
C5 isoprenoid biosynthesis	Dsx	Arc	G	A	844	844	ts
C5 isoprenoid biosynthesis	Dsx	Delmont	G	A	844	844	ts
C5 isoprenoid biosynthesis	Dsx	SIO64986	C	T	846	846	ts
C5 isoprenoid biosynthesis	Dsx	CPSB1	C	T	846	846	ts
C5 isoprenoid biosynthesis	Dsx	Arc	C	T	846	846	ts
C5 isoprenoid biosynthesis	Dsx	Delmont	C	T	846	846	ts
C5 isoprenoid biosynthesis	Dsx	SIO64986	C	T	852	852	ts
C5 isoprenoid biosynthesis	Dsx	CPSB1	C	T	852	852	ts
C5 isoprenoid biosynthesis	Dsx	Arc	C	T	852	852	ts
C5 isoprenoid biosynthesis	Dsx	Delmont	C	T	852	852	ts
C5 isoprenoid biosynthesis	Dsx	SIO64986	G	C	858	858	tv
C5 isoprenoid biosynthesis	Dsx	CPSB1	G	C	858	858	tv
C5 isoprenoid biosynthesis	Dsx	Arc	G	C	858	858	tv
C5 isoprenoid biosynthesis	Dsx	Delmont	G	C	858	858	tv
C5 isoprenoid biosynthesis	Dsx	SIO64986	A	G	870	870	ts
C5 isoprenoid biosynthesis	Dsx	CPSB1	A	G	870	870	ts
C5 isoprenoid biosynthesis	Dsx	Arc	A	G	870	870	ts
C5 isoprenoid biosynthesis	Dsx	Delmont	A	G	870	870	ts
C5 isoprenoid biosynthesis	Dsx	SIO64986	A	G	876	876	ts
C5 isoprenoid biosynthesis	Dsx	CPSB1	A	G	876	876	ts
C5 isoprenoid biosynthesis	Dsx	Arc	A	G	876	876	ts
C5 isoprenoid biosynthesis	Dsx	Delmont	A	G	876	876	ts
C5 isoprenoid biosynthesis	Dsx	SIO64986	A	G	882	882	ts
C5 isoprenoid biosynthesis	Dsx	CPSB1	A	G	882	882	ts
C5 isoprenoid biosynthesis	Dsx	Arc	A	G	882	882	ts
C5 isoprenoid biosynthesis	Dsx	Delmont	A	G	882	882	ts
C5 isoprenoid biosynthesis	Dsx	SIO64986	A	T	885	885	tv
C5 isoprenoid biosynthesis	Dsx	CPSB1	A	T	885	885	tv
C5 isoprenoid biosynthesis	Dsx	Arc	A	T	885	885	tv
C5 isoprenoid biosynthesis	Dsx	Delmont	A	T	885	885	tv
C5 isoprenoid biosynthesis	Dsx	SIO64986	C	T	891	891	ts
C5 isoprenoid biosynthesis	Dsx	CPSB1	C	T	891	891	ts
C5 isoprenoid biosynthesis	Dsx	Arc	C	T	891	891	ts
C5 isoprenoid biosynthesis	Dsx	Delmont	C	T	891	891	ts
C5 isoprenoid biosynthesis	Dsx	SIO64986	C	T	897	897	ts
C5 isoprenoid biosynthesis	Dsx	CPSB1	C	T	897	897	ts
C5 isoprenoid biosynthesis	Dsx	Arc	C	T	897	897	ts
C5 isoprenoid biosynthesis	Dsx	Delmont	C	T	897	897	ts
C5 isoprenoid biosynthesis	Dsx	SIO64986	T	C	909	909	ts
C5 isoprenoid biosynthesis	Dsx	CPSB1	T	C	909	909	ts
C5 isoprenoid biosynthesis	Dsx	Arc	T	C	909	909	ts
C5 isoprenoid biosynthesis	Dsx	Delmont	T	C	909	909	ts
C5 isoprenoid biosynthesis	Dsx	SIO64986	A	G	924	924	ts
C5 isoprenoid biosynthesis	Dsx	CPSB1	A	G	924	924	ts
C5 isoprenoid biosynthesis	Dsx	Arc	A	G	924	924	ts
C5 isoprenoid biosynthesis	Dsx	Delmont	A	G	924	924	ts
C5 isoprenoid biosynthesis	Dsx	SIO64986	C	T	957	957	ts
C5 isoprenoid biosynthesis	Dsx	CPSB1	C	T	957	957	ts
C5 isoprenoid biosynthesis	Dsx	Arc	C	T	957	957	ts
C5 isoprenoid biosynthesis	Dsx	Delmont	C	T	957	957	ts
C5 isoprenoid biosynthesis	Dsx	SIO64986	G	A	990	990	ts
C5 isoprenoid biosynthesis	Dsx	CPSB1	G	A	990	990	ts
C5 isoprenoid biosynthesis	Dsx	Arc	G	A	990	990	ts
C5 isoprenoid biosynthesis	Dsx	Delmont	G	A	990	990	ts
C5 isoprenoid biosynthesis	Dsx	SIO64986	C	T	993	993	ts
C5 isoprenoid biosynthesis	Dsx	CPSB1	C	T	993	993	ts
C5 isoprenoid biosynthesis	Dsx	Arc	C	T	993	993	ts
C5 isoprenoid biosynthesis	Dsx	Delmont	C	T	993	993	ts
C5 isoprenoid biosynthesis	Dsx	SIO64986	G	T	1041	1041	tv
C5 isoprenoid biosynthesis	Dsx	CPSB1	G	T	1041	1041	tv
C5 isoprenoid biosynthesis	Dsx	Arc	G	T	1041	1041	tv
C5 isoprenoid biosynthesis	Dsx	Delmont	G	T	1041	1041	tv
C5 isoprenoid biosynthesis	Dsx	SIO64986	G	A	1047	1047	ts
C5 isoprenoid biosynthesis	Dsx	CPSB1	G	A	1047	1047	ts
C5 isoprenoid biosynthesis	Dsx	Arc	G	A	1047	1047	ts
C5 isoprenoid biosynthesis	Dsx	Delmont	G	A	1047	1047	ts
C5 isoprenoid biosynthesis	Dsx	SIO64986	A	T	1050	1050	tv
C5 isoprenoid biosynthesis	Dsx	CPSB1	A	T	1050	1050	tv
C5 isoprenoid biosynthesis	Dsx	Arc	A	T	1050	1050	tv
C5 isoprenoid biosynthesis	Dsx	Delmont	A	T	1050	1050	tv
C5 isoprenoid biosynthesis	Dsx	SIO64986	G	A	1056	1056	ts
C5 isoprenoid biosynthesis	Dsx	CPSB1	G	A	1056	1056	ts
C5 isoprenoid biosynthesis	Dsx	Arc	G	A	1056	1056	ts
C5 isoprenoid biosynthesis	Dsx	Delmont	G	A	1056	1056	ts
C5 isoprenoid biosynthesis	Dsx	SIO64986	T	C	1075	1075	ts
C5 isoprenoid biosynthesis	Dsx	CPSB1	T	C	1075	1075	ts
C5 isoprenoid biosynthesis	Dsx	Arc	T	C	1075	1075	ts
C5 isoprenoid biosynthesis	Dsx	Delmont	T	C	1075	1075	ts
C5 isoprenoid biosynthesis	Dsx	SIO64986	G	A	1077	1077	ts
C5 isoprenoid biosynthesis	Dsx	CPSB1	G	A	1077	1077	ts
C5 isoprenoid biosynthesis	Dsx	Arc	G	A	1077	1077	ts
C5 isoprenoid biosynthesis	Dsx	Delmont	G	A	1077	1077	ts
C5 isoprenoid biosynthesis	Dsx	SIO64986	G	A	1080	1080	ts
C5 isoprenoid biosynthesis	Dsx	CPSB1	G	A	1080	1080	ts
C5 isoprenoid biosynthesis	Dsx	Arc	G	A	1080	1080	ts
C5 isoprenoid biosynthesis	Dsx	Delmont	G	A	1080	1080	ts
C5 isoprenoid biosynthesis	Dsx	SIO64986	G	A	1086	1086	ts
C5 isoprenoid biosynthesis	Dsx	CPSB1	G	A	1086	1086	ts
C5 isoprenoid biosynthesis	Dsx	Arc	G	A	1086	1086	ts
C5 isoprenoid biosynthesis	Dsx	Delmont	G	A	1086	1086	ts
C5 isoprenoid biosynthesis	Dsx	SIO64986	C	T	1089	1089	ts
C5 isoprenoid biosynthesis	Dsx	CPSB1	C	T	1089	1089	ts
C5 isoprenoid biosynthesis	Dsx	Arc	C	T	1089	1089	ts
C5 isoprenoid biosynthesis	Dsx	Delmont	C	T	1089	1089	ts
C5 isoprenoid biosynthesis	Dsx	SIO64986	T	C	1107	1107	ts
C5 isoprenoid biosynthesis	Dsx	CPSB1	T	C	1107	1107	ts
C5 isoprenoid biosynthesis	Dsx	Arc	T	C	1107	1107	ts
C5 isoprenoid biosynthesis	Dsx	Delmont	T	C	1107	1107	ts
C5 isoprenoid biosynthesis	Dsx	SIO64986	G	A	1137	1137	ts
C5 isoprenoid biosynthesis	Dsx	CPSB1	G	A	1137	1137	ts
C5 isoprenoid biosynthesis	Dsx	Arc	G	A	1137	1137	ts
C5 isoprenoid biosynthesis	Dsx	Delmont	G	A	1137	1137	ts
C5 isoprenoid biosynthesis	Dsx	SIO64986	C	T	1146	1146	ts
C5 isoprenoid biosynthesis	Dsx	CPSB1	C	T	1146	1146	ts
C5 isoprenoid biosynthesis	Dsx	Arc	C	T	1146	1146	ts
C5 isoprenoid biosynthesis	Dsx	Delmont	C	T	1146	1146	ts
C5 isoprenoid biosynthesis	Dsx	SIO64986	G	A	1152	1152	ts
C5 isoprenoid biosynthesis	Dsx	CPSB1	G	A	1152	1152	ts
C5 isoprenoid biosynthesis	Dsx	Arc	G	A	1152	1152	ts
C5 isoprenoid biosynthesis	Dsx	Delmont	G	A	1152	1152	ts
C5 isoprenoid biosynthesis	Dsx	SIO64986	A	G	1153	1153	ts
C5 isoprenoid biosynthesis	Dsx	CPSB1	A	G	1153	1153	ts
C5 isoprenoid biosynthesis	Dsx	Arc	A	G	1153	1153	ts
C5 isoprenoid biosynthesis	Dsx	Delmont	A	G	1153	1153	ts
C5 isoprenoid biosynthesis	Dsx	SIO64986	T	C	1161	1161	ts
C5 isoprenoid biosynthesis	Dsx	CPSB1	T	C	1161	1161	ts
C5 isoprenoid biosynthesis	Dsx	Arc	T	C	1161	1161	ts
C5 isoprenoid biosynthesis	Dsx	Delmont	T	C	1161	1161	ts
C5 isoprenoid biosynthesis	Dsx	SIO64986	T	C	1162	1162	ts
C5 isoprenoid biosynthesis	Dsx	CPSB1	T	C	1162	1162	ts
C5 isoprenoid biosynthesis	Dsx	Arc	T	C	1162	1162	ts
C5 isoprenoid biosynthesis	Dsx	Delmont	T	C	1162	1162	ts
C5 isoprenoid biosynthesis	Dsx	SIO64986	A	G	1164	1164	ts
C5 isoprenoid biosynthesis	Dsx	CPSB1	A	G	1164	1164	ts
C5 isoprenoid biosynthesis	Dsx	Arc	A	G	1164	1164	ts
C5 isoprenoid biosynthesis	Dsx	Delmont	A	G	1164	1164	ts
C5 isoprenoid biosynthesis	Dsx	SIO64986	G	A	1179	1179	ts
C5 isoprenoid biosynthesis	Dsx	CPSB1	G	A	1179	1179	ts
C5 isoprenoid biosynthesis	Dsx	Arc	G	A	1179	1179	ts
C5 isoprenoid biosynthesis	Dsx	Delmont	G	A	1179	1179	ts
C5 isoprenoid biosynthesis	Dsx	SIO64986	A	G	1188	1188	ts
C5 isoprenoid biosynthesis	Dsx	CPSB1	A	G	1188	1188	ts
C5 isoprenoid biosynthesis	Dsx	Arc	A	G	1188	1188	ts
C5 isoprenoid biosynthesis	Dsx	Delmont	A	G	1188	1188	ts
C5 isoprenoid biosynthesis	Dsx	SIO64986	A	G	1191	1191	ts
C5 isoprenoid biosynthesis	Dsx	CPSB1	A	G	1191	1191	ts
C5 isoprenoid biosynthesis	Dsx	Arc	A	G	1191	1191	ts
C5 isoprenoid biosynthesis	Dsx	Delmont	A	G	1191	1191	ts
C5 isoprenoid biosynthesis	Dsx	SIO64986	T	C	1209	1209	ts
C5 isoprenoid biosynthesis	Dsx	CPSB1	T	C	1209	1209	ts
C5 isoprenoid biosynthesis	Dsx	Arc	T	C	1209	1209	ts
C5 isoprenoid biosynthesis	Dsx	Delmont	T	C	1209	1209	ts
C5 isoprenoid biosynthesis	Dsx	SIO64986	A	G	1212	1212	ts
C5 isoprenoid biosynthesis	Dsx	CPSB1	A	G	1212	1212	ts
C5 isoprenoid biosynthesis	Dsx	Arc	A	G	1212	1212	ts
C5 isoprenoid biosynthesis	Dsx	Delmont	A	G	1212	1212	ts
C5 isoprenoid biosynthesis	Dsx	SIO64986	C	G	1223	1223	tv
C5 isoprenoid biosynthesis	Dsx	CPSB1	C	G	1223	1223	tv
C5 isoprenoid biosynthesis	Dsx	Arc	C	G	1223	1223	tv
C5 isoprenoid biosynthesis	Dsx	Delmont	C	G	1223	1223	tv
C5 isoprenoid biosynthesis	Dsx	SIO64986	C	T	1224	1224	ts
C5 isoprenoid biosynthesis	Dsx	CPSB1	C	T	1224	1224	ts
C5 isoprenoid biosynthesis	Dsx	Arc	C	T	1224	1224	ts
C5 isoprenoid biosynthesis	Dsx	Delmont	C	T	1224	1224	ts
C5 isoprenoid biosynthesis	Dsx	SIO64986	T	C	1239	1239	ts
C5 isoprenoid biosynthesis	Dsx	CPSB1	T	C	1239	1239	ts
C5 isoprenoid biosynthesis	Dsx	Arc	T	C	1239	1239	ts
C5 isoprenoid biosynthesis	Dsx	Delmont	T	C	1239	1239	ts
C5 isoprenoid biosynthesis	Dsx	SIO64986	T	C	1252	1252	ts
C5 isoprenoid biosynthesis	Dsx	CPSB1	T	C	1252	1252	ts
C5 isoprenoid biosynthesis	Dsx	Arc	T	C	1252	1252	ts
C5 isoprenoid biosynthesis	Dsx	Delmont	T	C	1252	1252	ts
C5 isoprenoid biosynthesis	Dsx	SIO64986	A	T	1266	1266	tv
C5 isoprenoid biosynthesis	Dsx	CPSB1	A	T	1266	1266	tv
C5 isoprenoid biosynthesis	Dsx	Arc	A	T	1266	1266	tv
C5 isoprenoid biosynthesis	Dsx	Delmont	A	T	1266	1266	tv
C5 isoprenoid biosynthesis	Dsx	SIO64986	T	C	1272	1272	ts
C5 isoprenoid biosynthesis	Dsx	CPSB1	T	C	1272	1272	ts
C5 isoprenoid biosynthesis	Dsx	Arc	T	C	1272	1272	ts
C5 isoprenoid biosynthesis	Dsx	Delmont	T	C	1272	1272	ts
C5 isoprenoid biosynthesis	Dsx	SIO64986	C	T	1293	1293	ts
C5 isoprenoid biosynthesis	Dsx	CPSB1	C	T	1293	1293	ts
C5 isoprenoid biosynthesis	Dsx	Arc	C	T	1293	1293	ts
C5 isoprenoid biosynthesis	Dsx	Delmont	C	T	1293	1293	ts
C5 isoprenoid biosynthesis	Dsx	SIO64986	G	A	1296	1296	ts
C5 isoprenoid biosynthesis	Dsx	CPSB1	G	A	1296	1296	ts
C5 isoprenoid biosynthesis	Dsx	Arc	G	A	1296	1296	ts
C5 isoprenoid biosynthesis	Dsx	Delmont	G	A	1296	1296	ts
C5 isoprenoid biosynthesis	Dsx	SIO64986	C	T	1299	1299	ts
C5 isoprenoid biosynthesis	Dsx	CPSB1	C	T	1299	1299	ts
C5 isoprenoid biosynthesis	Dsx	Arc	C	T	1299	1299	ts
C5 isoprenoid biosynthesis	Dsx	Delmont	C	T	1299	1299	ts
C5 isoprenoid biosynthesis	Dsx	SIO64986	C	T	1300	1300	ts
C5 isoprenoid biosynthesis	Dsx	CPSB1	C	T	1300	1300	ts
C5 isoprenoid biosynthesis	Dsx	Arc	C	T	1300	1300	ts
C5 isoprenoid biosynthesis	Dsx	Delmont	C	T	1300	1300	ts
C5 isoprenoid biosynthesis	Dsx	SIO64986	G	A	1302	1302	ts
C5 isoprenoid biosynthesis	Dsx	CPSB1	G	A	1302	1302	ts
C5 isoprenoid biosynthesis	Dsx	Arc	G	A	1302	1302	ts
C5 isoprenoid biosynthesis	Dsx	Delmont	G	A	1302	1302	ts
C5 isoprenoid biosynthesis	Dsx	SIO64986	T	C	1308	1308	ts
C5 isoprenoid biosynthesis	Dsx	CPSB1	T	C	1308	1308	ts
C5 isoprenoid biosynthesis	Dsx	Arc	T	C	1308	1308	ts
C5 isoprenoid biosynthesis	Dsx	Delmont	T	C	1308	1308	ts
C5 isoprenoid biosynthesis	Dsx	SIO64986	T	G	1312	1312	tv
C5 isoprenoid biosynthesis	Dsx	CPSB1	T	G	1312	1312	tv
C5 isoprenoid biosynthesis	Dsx	Arc	T	G	1312	1312	tv
C5 isoprenoid biosynthesis	Dsx	Delmont	T	G	1312	1312	tv
C5 isoprenoid biosynthesis	Dsx	SIO64986	C	T	1318	1318	ts
C5 isoprenoid biosynthesis	Dsx	CPSB1	C	T	1318	1318	ts
C5 isoprenoid biosynthesis	Dsx	Arc	C	T	1318	1318	ts
C5 isoprenoid biosynthesis	Dsx	Delmont	C	T	1318	1318	ts
C5 isoprenoid biosynthesis	Dsx	SIO64986	G	A	1332	1332	ts
C5 isoprenoid biosynthesis	Dsx	CPSB1	G	A	1332	1332	ts
C5 isoprenoid biosynthesis	Dsx	Arc	G	A	1332	1332	ts
C5 isoprenoid biosynthesis	Dsx	Delmont	G	A	1332	1332	ts
C5 isoprenoid biosynthesis	Dsx	SIO64986	G	A	1356	1356	ts
C5 isoprenoid biosynthesis	Dsx	CPSB1	G	A	1356	1356	ts
C5 isoprenoid biosynthesis	Dsx	Arc	G	A	1356	1356	ts
C5 isoprenoid biosynthesis	Dsx	Delmont	G	A	1356	1356	ts
C5 isoprenoid biosynthesis	Dsx	SIO64986	T	C	1359	1359	ts
C5 isoprenoid biosynthesis	Dsx	CPSB1	T	C	1359	1359	ts
C5 isoprenoid biosynthesis	Dsx	Arc	T	C	1359	1359	ts
C5 isoprenoid biosynthesis	Dsx	Delmont	T	C	1359	1359	ts
C5 isoprenoid biosynthesis	Dsx	SIO64986	A	G	1371	1371	ts
C5 isoprenoid biosynthesis	Dsx	CPSB1	A	G	1371	1371	ts
C5 isoprenoid biosynthesis	Dsx	Arc	A	G	1371	1371	ts
C5 isoprenoid biosynthesis	Dsx	Delmont	A	G	1371	1371	ts
C5 isoprenoid biosynthesis	Dsx	SIO64986	T	A	1377	1377	tv
C5 isoprenoid biosynthesis	Dsx	CPSB1	T	A	1377	1377	tv
C5 isoprenoid biosynthesis	Dsx	Arc	T	A	1377	1377	tv
C5 isoprenoid biosynthesis	Dsx	Delmont	T	A	1377	1377	tv
C5 isoprenoid biosynthesis	Dsx	SIO64986	A	G	1383	1383	ts
C5 isoprenoid biosynthesis	Dsx	CPSB1	A	G	1383	1383	ts
C5 isoprenoid biosynthesis	Dsx	Arc	A	G	1383	1383	ts
C5 isoprenoid biosynthesis	Dsx	Delmont	A	G	1383	1383	ts
C5 isoprenoid biosynthesis	Dsx	SIO64986	G	A	1402	1402	ts
C5 isoprenoid biosynthesis	Dsx	CPSB1	G	A	1402	1402	ts
C5 isoprenoid biosynthesis	Dsx	Arc	G	A	1402	1402	ts
C5 isoprenoid biosynthesis	Dsx	Delmont	G	A	1402	1402	ts
C5 isoprenoid biosynthesis	Dsx	SIO64986	A	C	1404	1404	tv
C5 isoprenoid biosynthesis	Dsx	CPSB1	A	C	1404	1404	tv
C5 isoprenoid biosynthesis	Dsx	Arc	A	C	1404	1404	tv
C5 isoprenoid biosynthesis	Dsx	Delmont	A	C	1404	1404	tv
C5 isoprenoid biosynthesis	Dsx	SIO64986	T	A	1410	1410	tv
C5 isoprenoid biosynthesis	Dsx	CPSB1	T	A	1410	1410	tv
C5 isoprenoid biosynthesis	Dsx	Arc	T	A	1410	1410	tv
C5 isoprenoid biosynthesis	Dsx	Delmont	T	A	1410	1410	tv
C5 isoprenoid biosynthesis	Dsx	SIO64986	C	T	1416	1416	ts
C5 isoprenoid biosynthesis	Dsx	CPSB1	C	T	1416	1416	ts
C5 isoprenoid biosynthesis	Dsx	Arc	C	T	1416	1416	ts
C5 isoprenoid biosynthesis	Dsx	Delmont	C	T	1416	1416	ts
C5 isoprenoid biosynthesis	Dsx	SIO64986	C	T	1419	1419	ts
C5 isoprenoid biosynthesis	Dsx	CPSB1	C	T	1419	1419	ts
C5 isoprenoid biosynthesis	Dsx	Arc	C	T	1419	1419	ts
C5 isoprenoid biosynthesis	Dsx	Delmont	C	T	1419	1419	ts
C5 isoprenoid biosynthesis	Dsx	SIO64986	T	C	1428	1428	ts
C5 isoprenoid biosynthesis	Dsx	CPSB1	T	C	1428	1428	ts
C5 isoprenoid biosynthesis	Dsx	Arc	T	C	1428	1428	ts
C5 isoprenoid biosynthesis	Dsx	Delmont	T	C	1428	1428	ts
C5 isoprenoid biosynthesis	Dsx	SIO64986	T	C	1434	1434	ts
C5 isoprenoid biosynthesis	Dsx	CPSB1	T	C	1434	1434	ts
C5 isoprenoid biosynthesis	Dsx	Arc	T	C	1434	1434	ts
C5 isoprenoid biosynthesis	Dsx	Delmont	T	C	1434	1434	ts
C5 isoprenoid biosynthesis	Dsx	SIO64986	A	T	1443	1443	tv
C5 isoprenoid biosynthesis	Dsx	CPSB1	A	T	1443	1443	tv
C5 isoprenoid biosynthesis	Dsx	Arc	A	T	1443	1443	tv
C5 isoprenoid biosynthesis	Dsx	Delmont	A	T	1443	1443	tv
C5 isoprenoid biosynthesis	Dsx	SIO64986	G	A	1444	1444	ts
C5 isoprenoid biosynthesis	Dsx	CPSB1	G	A	1444	1444	ts
C5 isoprenoid biosynthesis	Dsx	Arc	G	A	1444	1444	ts
C5 isoprenoid biosynthesis	Dsx	Delmont	G	A	1444	1444	ts
C5 isoprenoid biosynthesis	Dsx	SIO64986	A	G	1449	1449	ts
C5 isoprenoid biosynthesis	Dsx	CPSB1	A	G	1449	1449	ts
C5 isoprenoid biosynthesis	Dsx	Arc	A	G	1449	1449	ts
C5 isoprenoid biosynthesis	Dsx	Delmont	A	G	1449	1449	ts
C5 isoprenoid biosynthesis	Dsx	SIO64986	T	A	1452	1452	tv
C5 isoprenoid biosynthesis	Dsx	CPSB1	T	A	1452	1452	tv
C5 isoprenoid biosynthesis	Dsx	Arc	T	A	1452	1452	tv
C5 isoprenoid biosynthesis	Dsx	Delmont	T	A	1452	1452	tv
C5 isoprenoid biosynthesis	Dsx	SIO64986	T	C	1456	1456	ts
C5 isoprenoid biosynthesis	Dsx	CPSB1	T	C	1456	1456	ts
C5 isoprenoid biosynthesis	Dsx	Arc	T	C	1456	1456	ts
C5 isoprenoid biosynthesis	Dsx	Delmont	T	C	1456	1456	ts
C5 isoprenoid biosynthesis	Dsx	SIO64986	G	A	1464	1464	ts
C5 isoprenoid biosynthesis	Dsx	CPSB1	G	A	1464	1464	ts
C5 isoprenoid biosynthesis	Dsx	Arc	G	A	1464	1464	ts
C5 isoprenoid biosynthesis	Dsx	Delmont	G	A	1464	1464	ts
C5 isoprenoid biosynthesis	Dsx	SIO64986	G	A	1476	1476	ts
C5 isoprenoid biosynthesis	Dsx	CPSB1	G	A	1476	1476	ts
C5 isoprenoid biosynthesis	Dsx	Arc	G	A	1476	1476	ts
C5 isoprenoid biosynthesis	Dsx	Delmont	G	A	1476	1476	ts
C5 isoprenoid biosynthesis	Dsx	SIO64986	C	T	1485	1485	ts
C5 isoprenoid biosynthesis	Dsx	CPSB1	C	T	1485	1485	ts
C5 isoprenoid biosynthesis	Dsx	Arc	C	T	1485	1485	ts
C5 isoprenoid biosynthesis	Dsx	Delmont	C	T	1485	1485	ts
C5 isoprenoid biosynthesis	Dsx	SIO64986	T	C	1488	1488	ts
C5 isoprenoid biosynthesis	Dsx	SIO64986	A	C	1492	1492	tv
C5 isoprenoid biosynthesis	Dsx	CPSB1	A	C	1492	1492	tv
C5 isoprenoid biosynthesis	Dsx	Arc	A	C	1492	1492	tv
C5 isoprenoid biosynthesis	Dsx	Delmont	A	C	1492	1492	tv
C5 isoprenoid biosynthesis	Dsx	SIO64986	A	G	1494	1494	ts
C5 isoprenoid biosynthesis	Dsx	CPSB1	A	G	1494	1494	ts
C5 isoprenoid biosynthesis	Dsx	Delmont	A	G	1494	1494	ts
C5 isoprenoid biosynthesis	Dsx	SIO64986	C	A	1510	1510	tv
C5 isoprenoid biosynthesis	Dsx	CPSB1	C	A	1510	1510	tv
C5 isoprenoid biosynthesis	Dsx	Arc	C	A	1510	1510	tv
C5 isoprenoid biosynthesis	Dsx	Delmont	C	A	1510	1510	tv
C5 isoprenoid biosynthesis	Dsx	SIO64986	A	G	1511	1511	ts
C5 isoprenoid biosynthesis	Dsx	CPSB1	A	G	1511	1511	ts
C5 isoprenoid biosynthesis	Dsx	Arc	A	G	1511	1511	ts
C5 isoprenoid biosynthesis	Dsx	Delmont	A	G	1511	1511	ts
C5 isoprenoid biosynthesis	Dsx	SIO64986	T	A	1536	1536	tv
C5 isoprenoid biosynthesis	Dsx	CPSB1	T	A	1536	1536	tv
C5 isoprenoid biosynthesis	Dsx	Arc	T	A	1536	1536	tv
C5 isoprenoid biosynthesis	Dsx	Delmont	T	A	1536	1536	tv
C5 isoprenoid biosynthesis	Dsx	SIO64986	A	T	1552	1552	tv
C5 isoprenoid biosynthesis	Dsx	CPSB1	A	T	1552	1552	tv
C5 isoprenoid biosynthesis	Dsx	Arc	A	T	1552	1552	tv
C5 isoprenoid biosynthesis	Dsx	Delmont	A	T	1552	1552	tv
C5 isoprenoid biosynthesis	Dsx	SIO64986	G	A	1557	1557	ts
C5 isoprenoid biosynthesis	Dsx	CPSB1	G	A	1557	1557	ts
C5 isoprenoid biosynthesis	Dsx	Arc	G	A	1557	1557	ts
C5 isoprenoid biosynthesis	Dsx	Delmont	G	A	1557	1557	ts
C5 isoprenoid biosynthesis	Dsx	SIO64986	A	G	1575	1575	ts
C5 isoprenoid biosynthesis	Dsx	Arc	A	G	1575	1575	ts
C5 isoprenoid biosynthesis	Dsx	Delmont	A	G	1575	1575	ts
C5 isoprenoid biosynthesis	Dsx	SIO64986	T	C	1579	1579	ts
C5 isoprenoid biosynthesis	Dsx	CPSB1	T	C	1579	1579	ts
C5 isoprenoid biosynthesis	Dsx	Arc	T	C	1579	1579	ts
C5 isoprenoid biosynthesis	Dsx	Delmont	T	C	1579	1579	ts
C5 isoprenoid biosynthesis	Dsx	SIO64986	A	T	1581	1581	tv
C5 isoprenoid biosynthesis	Dsx	CPSB1	A	T	1581	1581	tv
C5 isoprenoid biosynthesis	Dsx	Arc	A	T	1581	1581	tv
C5 isoprenoid biosynthesis	Dsx	Delmont	A	T	1581	1581	tv
C5 isoprenoid biosynthesis	Dsx	SIO64986	A	G	1587	1587	ts
C5 isoprenoid biosynthesis	Dsx	CPSB1	A	G	1587	1587	ts
C5 isoprenoid biosynthesis	Dsx	Arc	A	G	1587	1587	ts
C5 isoprenoid biosynthesis	Dsx	Delmont	A	G	1587	1587	ts
C5 isoprenoid biosynthesis	Dsx	SIO64986	A	G	1594	1594	ts
C5 isoprenoid biosynthesis	Dsx	CPSB1	A	G	1594	1594	ts
C5 isoprenoid biosynthesis	Dsx	Arc	A	G	1594	1594	ts
C5 isoprenoid biosynthesis	Dsx	Delmont	A	G	1594	1594	ts
C5 isoprenoid biosynthesis	Dsx	SIO64986	A	G	1599	1599	ts
C5 isoprenoid biosynthesis	Dsx	CPSB1	A	G	1599	1599	ts
C5 isoprenoid biosynthesis	Dsx	Arc	A	G	1599	1599	ts
C5 isoprenoid biosynthesis	Dsx	Delmont	A	G	1599	1599	ts
C5 isoprenoid biosynthesis	Dsx	SIO64986	C	T	1611	1611	ts
C5 isoprenoid biosynthesis	Dsx	CPSB1	C	T	1611	1611	ts
C5 isoprenoid biosynthesis	Dsx	Arc	C	T	1611	1611	ts
C5 isoprenoid biosynthesis	Dsx	Delmont	C	T	1611	1611	ts
C5 isoprenoid biosynthesis	Dsx	SIO64986	C	T	1623	1623	ts
C5 isoprenoid biosynthesis	Dsx	CPSB1	C	T	1623	1623	ts
C5 isoprenoid biosynthesis	Dsx	Arc	C	T	1623	1623	ts
C5 isoprenoid biosynthesis	Dsx	Delmont	C	T	1623	1623	ts
C5 isoprenoid biosynthesis	Dsx	SIO64986	C	T	1645	1645	ts
C5 isoprenoid biosynthesis	Dsx	CPSB1	C	T	1645	1645	ts
C5 isoprenoid biosynthesis	Dsx	Arc	C	T	1645	1645	ts
C5 isoprenoid biosynthesis	Dsx	Delmont	C	T	1645	1645	ts
C5 isoprenoid biosynthesis	Dsx	SIO64986	G	A	1647	1647	ts
C5 isoprenoid biosynthesis	Dsx	CPSB1	G	A	1647	1647	ts
C5 isoprenoid biosynthesis	Dsx	Arc	G	A	1647	1647	ts
C5 isoprenoid biosynthesis	Dsx	Delmont	G	A	1647	1647	ts
C5 isoprenoid biosynthesis	Dsx	SIO64986	A	G	1653	1653	ts
C5 isoprenoid biosynthesis	Dsx	CPSB1	A	G	1653	1653	ts
C5 isoprenoid biosynthesis	Dsx	Arc	A	G	1653	1653	ts
C5 isoprenoid biosynthesis	Dsx	Delmont	A	G	1653	1653	ts
C5 isoprenoid biosynthesis	Dsx	SIO64986	C	T	1657	1657	ts
C5 isoprenoid biosynthesis	Dsx	CPSB1	C	T	1657	1657	ts
C5 isoprenoid biosynthesis	Dsx	Arc	C	T	1657	1657	ts
C5 isoprenoid biosynthesis	Dsx	Delmont	C	T	1657	1657	ts
C5 isoprenoid biosynthesis	Dsx	SIO64986	C	G	1659	1659	tv
C5 isoprenoid biosynthesis	Dsx	CPSB1	C	G	1659	1659	tv
C5 isoprenoid biosynthesis	Dsx	Arc	C	G	1659	1659	tv
C5 isoprenoid biosynthesis	Dsx	Delmont	C	G	1659	1659	tv
C5 isoprenoid biosynthesis	Dsx	SIO64986	G	T	1674	1674	tv
C5 isoprenoid biosynthesis	Dsx	CPSB1	G	T	1674	1674	tv
C5 isoprenoid biosynthesis	Dsx	Arc	G	T	1674	1674	tv
C5 isoprenoid biosynthesis	Dsx	Delmont	G	T	1674	1674	tv
C5 isoprenoid biosynthesis	Dsx	SIO64986	A	T	1683	1683	tv
C5 isoprenoid biosynthesis	Dsx	CPSB1	A	T	1683	1683	tv
C5 isoprenoid biosynthesis	Dsx	Arc	A	T	1683	1683	tv
C5 isoprenoid biosynthesis	Dsx	Delmont	A	T	1683	1683	tv
C5 isoprenoid biosynthesis	Dsx	SIO64986	C	T	1686	1686	ts
C5 isoprenoid biosynthesis	Dsx	CPSB1	C	T	1686	1686	ts
C5 isoprenoid biosynthesis	Dsx	Arc	C	T	1686	1686	ts
C5 isoprenoid biosynthesis	Dsx	Delmont	C	T	1686	1686	ts
C5 isoprenoid biosynthesis	Dsx	SIO64986	G	A	1692	1692	ts
C5 isoprenoid biosynthesis	Dsx	CPSB1	G	A	1692	1692	ts
C5 isoprenoid biosynthesis	Dsx	Arc	G	A	1692	1692	ts
C5 isoprenoid biosynthesis	Dsx	Delmont	G	A	1692	1692	ts
C5 isoprenoid biosynthesis	Dsx	SIO64986	C	T	1698	1698	ts
C5 isoprenoid biosynthesis	Dsx	CPSB1	C	T	1698	1698	ts
C5 isoprenoid biosynthesis	Dsx	Arc	C	T	1698	1698	ts
C5 isoprenoid biosynthesis	Dsx	Delmont	C	T	1698	1698	ts
C5 isoprenoid biosynthesis	Dsx	SIO64986	T	A	1719	1719	tv
C5 isoprenoid biosynthesis	Dsx	CPSB1	T	A	1719	1719	tv
C5 isoprenoid biosynthesis	Dsx	Arc	T	A	1719	1719	tv
C5 isoprenoid biosynthesis	Dsx	Delmont	T	A	1719	1719	tv
C5 isoprenoid biosynthesis	Dsx	SIO64986	C	T	1725	1725	ts
C5 isoprenoid biosynthesis	Dsx	CPSB1	C	T	1725	1725	ts
C5 isoprenoid biosynthesis	Dsx	Arc	C	T	1725	1725	ts
C5 isoprenoid biosynthesis	Dsx	Delmont	C	T	1725	1725	ts
C5 isoprenoid biosynthesis	Dsx	SIO64986	G	C	1728	1728	tv
C5 isoprenoid biosynthesis	Dsx	CPSB1	G	C	1728	1728	tv
C5 isoprenoid biosynthesis	Dsx	Arc	G	C	1728	1728	tv
C5 isoprenoid biosynthesis	Dsx	Delmont	G	C	1728	1728	tv
C5 isoprenoid biosynthesis	Dsx	SIO64986	C	T	1730	1730	ts
C5 isoprenoid biosynthesis	Dsx	CPSB1	C	T	1730	1730	ts
C5 isoprenoid biosynthesis	Dsx	Arc	C	T	1730	1730	ts
C5 isoprenoid biosynthesis	Dsx	Delmont	C	T	1730	1730	ts
C5 isoprenoid biosynthesis	Dsx	SIO64986	C	T	1731	1731	ts
C5 isoprenoid biosynthesis	Dsx	CPSB1	C	T	1731	1731	ts
C5 isoprenoid biosynthesis	Dsx	Arc	C	T	1731	1731	ts
C5 isoprenoid biosynthesis	Dsx	Delmont	C	T	1731	1731	ts
C5 isoprenoid biosynthesis	Dsx	SIO64986	A	G	1734	1734	ts
C5 isoprenoid biosynthesis	Dsx	CPSB1	A	G	1734	1734	ts
C5 isoprenoid biosynthesis	Dsx	Arc	A	G	1734	1734	ts
C5 isoprenoid biosynthesis	Dsx	Delmont	A	G	1734	1734	ts
C5 isoprenoid biosynthesis	Dsx	SIO64986	A	G	1740	1740	ts
C5 isoprenoid biosynthesis	Dsx	CPSB1	A	G	1740	1740	ts
C5 isoprenoid biosynthesis	Dsx	Arc	A	G	1740	1740	ts
C5 isoprenoid biosynthesis	Dsx	Delmont	A	G	1740	1740	ts
C5 isoprenoid biosynthesis	Dsx	SIO64986	T	C	1742	1742	ts
C5 isoprenoid biosynthesis	Dsx	CPSB1	T	C	1742	1742	ts
C5 isoprenoid biosynthesis	Dsx	Arc	T	C	1742	1742	ts
C5 isoprenoid biosynthesis	Dsx	Delmont	T	C	1742	1742	ts
C5 isoprenoid biosynthesis	Dsx	SIO64986	G	A	1743	1743	ts
C5 isoprenoid biosynthesis	Dsx	CPSB1	G	A	1743	1743	ts
C5 isoprenoid biosynthesis	Dsx	Arc	G	A	1743	1743	ts
C5 isoprenoid biosynthesis	Dsx	Delmont	G	A	1743	1743	ts
C5 isoprenoid biosynthesis	Dsx	SIO64986	G	A	1750	1750	ts
C5 isoprenoid biosynthesis	Dsx	CPSB1	G	A	1750	1750	ts
C5 isoprenoid biosynthesis	Dsx	Arc	G	A	1750	1750	ts
C5 isoprenoid biosynthesis	Dsx	Delmont	G	A	1750	1750	ts
C5 isoprenoid biosynthesis	Dsx	SIO64986	G	A	1753	1753	ts
C5 isoprenoid biosynthesis	Dsx	CPSB1	G	A	1753	1753	ts
C5 isoprenoid biosynthesis	Dsx	Arc	G	A	1753	1753	ts
C5 isoprenoid biosynthesis	Dsx	Delmont	G	A	1753	1753	ts
C5 isoprenoid biosynthesis	Dsx	SIO64986	G	A	1770	1770	ts
C5 isoprenoid biosynthesis	Dsx	CPSB1	G	A	1770	1770	ts
C5 isoprenoid biosynthesis	Dsx	Arc	G	A	1770	1770	ts
C5 isoprenoid biosynthesis	Dsx	Delmont	G	A	1770	1770	ts
C5 isoprenoid biosynthesis	Dsx	SIO64986	T	C	1776	1776	ts
C5 isoprenoid biosynthesis	Dsx	CPSB1	T	C	1776	1776	ts
C5 isoprenoid biosynthesis	Dsx	Arc	T	C	1776	1776	ts
C5 isoprenoid biosynthesis	Dsx	Delmont	T	C	1776	1776	ts
C5 isoprenoid biosynthesis	Dsx	SIO64986	A	G	1779	1779	ts
C5 isoprenoid biosynthesis	Dsx	CPSB1	A	G	1779	1779	ts
C5 isoprenoid biosynthesis	Dsx	Arc	A	G	1779	1779	ts
C5 isoprenoid biosynthesis	Dsx	Delmont	A	G	1779	1779	ts
C5 isoprenoid biosynthesis	Dsx	SIO64986	C	T	1785	1785	ts
C5 isoprenoid biosynthesis	Dsx	CPSB1	C	T	1785	1785	ts
C5 isoprenoid biosynthesis	Dsx	Arc	C	T	1785	1785	ts
C5 isoprenoid biosynthesis	Dsx	Delmont	C	T	1785	1785	ts
C5 isoprenoid biosynthesis	Dsx	SIO64986	T	C	1806	1806	ts
C5 isoprenoid biosynthesis	Dsx	CPSB1	T	C	1806	1806	ts
C5 isoprenoid biosynthesis	Dsx	Arc	T	C	1806	1806	ts
C5 isoprenoid biosynthesis	Dsx	Delmont	T	C	1806	1806	ts
C5 isoprenoid biosynthesis	Dsx	CPSB1	T	C	1815	1815	ts
C5 isoprenoid biosynthesis	Dsx	SIO64986	G	T	1830	1830	tv
C5 isoprenoid biosynthesis	Dsx	CPSB1	G	T	1830	1830	tv
C5 isoprenoid biosynthesis	Dsx	Arc	G	T	1830	1830	tv
C5 isoprenoid biosynthesis	Dsx	Delmont	G	T	1830	1830	tv
C5 isoprenoid biosynthesis	Dsx	SIO64986	G	C	1834	1834	tv
C5 isoprenoid biosynthesis	Dsx	CPSB1	G	C	1834	1834	tv
C5 isoprenoid biosynthesis	Dsx	Arc	G	C	1834	1834	tv
C5 isoprenoid biosynthesis	Dsx	Delmont	G	C	1834	1834	tv
C5 isoprenoid biosynthesis	Dsx	SIO64986	A	G	1839	1839	ts
C5 isoprenoid biosynthesis	Dsx	CPSB1	A	G	1839	1839	ts
C5 isoprenoid biosynthesis	Dsx	Arc	A	G	1839	1839	ts
C5 isoprenoid biosynthesis	Dsx	Delmont	A	G	1839	1839	ts
C5 isoprenoid biosynthesis	Dsx	SIO64986	C	T	1842	1842	ts
C5 isoprenoid biosynthesis	Dsx	CPSB1	C	T	1842	1842	ts
C5 isoprenoid biosynthesis	Dsx	Arc	C	T	1842	1842	ts
C5 isoprenoid biosynthesis	Dsx	Delmont	C	T	1842	1842	ts
C5 isoprenoid biosynthesis	Dsx	SIO64986	G	A	1860	1860	ts
C5 isoprenoid biosynthesis	Dsx	CPSB1	G	A	1860	1860	ts
C5 isoprenoid biosynthesis	Dsx	Arc	G	A	1860	1860	ts
C5 isoprenoid biosynthesis	Dsx	Delmont	G	A	1860	1860	ts
C5 isoprenoid biosynthesis	Dsx	SIO64986	C	A	1862	1862	tv
C5 isoprenoid biosynthesis	Dsx	CPSB1	C	A	1862	1862	tv
C5 isoprenoid biosynthesis	Dsx	Arc	C	A	1862	1862	tv
C5 isoprenoid biosynthesis	Dsx	Delmont	C	A	1862	1862	tv
C5 isoprenoid biosynthesis	Dsx	SIO64986	A	C	1874	1874	tv
C5 isoprenoid biosynthesis	Dsx	CPSB1	A	C	1874	1874	tv
C5 isoprenoid biosynthesis	Dsx	Arc	A	C	1874	1874	tv
C5 isoprenoid biosynthesis	Dsx	Delmont	A	C	1874	1874	tv
C5 isoprenoid biosynthesis	Dsx	SIO64986	A	C	1875	1875	tv
C5 isoprenoid biosynthesis	Dsx	CPSB1	A	C	1875	1875	tv
C5 isoprenoid biosynthesis	Dsx	Arc	A	C	1875	1875	tv
C5 isoprenoid biosynthesis	Dsx	Delmont	A	C	1875	1875	tv
C5 isoprenoid biosynthesis	Dsx	SIO64986	C	T	1878	1878	ts
C5 isoprenoid biosynthesis	Dsx	CPSB1	C	T	1878	1878	ts
C5 isoprenoid biosynthesis	Dsx	Arc	C	T	1878	1878	ts
C5 isoprenoid biosynthesis	Dsx	Delmont	C	T	1878	1878	ts
C5 isoprenoid biosynthesis	Dsx	SIO64986	C	T	1884	1884	ts
C5 isoprenoid biosynthesis	Dsx	CPSB1	C	T	1884	1884	ts
C5 isoprenoid biosynthesis	Dsx	Arc	C	T	1884	1884	ts
C5 isoprenoid biosynthesis	Dsx	Delmont	C	T	1884	1884	ts
C5 isoprenoid biosynthesis	Dsx	SIO64986	T	G	1890	1890	tv
C5 isoprenoid biosynthesis	Dsx	CPSB1	T	G	1890	1890	tv
C5 isoprenoid biosynthesis	Dsx	Arc	T	G	1890	1890	tv
C5 isoprenoid biosynthesis	Dsx	Delmont	T	G	1890	1890	tv
C5 isoprenoid biosynthesis	Dsx	SIO64986	T	G	1902	1902	tv
C5 isoprenoid biosynthesis	Dsx	CPSB1	T	G	1902	1902	tv
C5 isoprenoid biosynthesis	Dsx	Arc	T	G	1902	1902	tv
C5 isoprenoid biosynthesis	Dsx	Delmont	T	G	1902	1902	tv
C5 isoprenoid biosynthesis	Dsx	SIO64986	G	A	1903	1903	ts
C5 isoprenoid biosynthesis	Dsx	CPSB1	G	A	1903	1903	ts
C5 isoprenoid biosynthesis	Dsx	Arc	G	A	1903	1903	ts
C5 isoprenoid biosynthesis	Dsx	Delmont	G	A	1903	1903	ts
C5 isoprenoid biosynthesis	Dsx	SIO64986	G	C	1908	1908	tv
C5 isoprenoid biosynthesis	Dsx	CPSB1	G	C	1908	1908	tv
C5 isoprenoid biosynthesis	Dsx	Arc	G	C	1908	1908	tv
C5 isoprenoid biosynthesis	Dsx	Delmont	G	C	1908	1908	tv
C5 isoprenoid biosynthesis	Dxr	SIO64986	A	G	6	6	ts
C5 isoprenoid biosynthesis	Dxr	Arc	A	G	6	6	ts
C5 isoprenoid biosynthesis	Dxr	Delmont	A	G	6	6	ts
C5 isoprenoid biosynthesis	Dxr	SIO64986	C	A	16	16	tv
C5 isoprenoid biosynthesis	Dxr	Arc	C	A	16	16	tv
C5 isoprenoid biosynthesis	Dxr	Delmont	C	A	16	16	tv
C5 isoprenoid biosynthesis	Dxr	SIO64986	C	T	27	27	ts
C5 isoprenoid biosynthesis	Dxr	SIO64986	C	T	33	33	ts
C5 isoprenoid biosynthesis	Dxr	Arc	C	T	33	33	ts
C5 isoprenoid biosynthesis	Dxr	Delmont	C	T	33	33	ts
C5 isoprenoid biosynthesis	Dxr	SIO64986	C	T	38	38	ts
C5 isoprenoid biosynthesis	Dxr	Arc	C	T	38	38	ts
C5 isoprenoid biosynthesis	Dxr	Delmont	C	T	38	38	ts
C5 isoprenoid biosynthesis	Dxr	SIO64986	T	C	42	42	ts
C5 isoprenoid biosynthesis	Dxr	Arc	T	C	42	42	ts
C5 isoprenoid biosynthesis	Dxr	Delmont	T	C	42	42	ts
C5 isoprenoid biosynthesis	Dxr	SIO64986	G	C	47	47	tv
C5 isoprenoid biosynthesis	Dxr	Arc	G	C	47	47	tv
C5 isoprenoid biosynthesis	Dxr	Delmont	G	C	47	47	tv
C5 isoprenoid biosynthesis	Dxr	SIO64986	G	A	48	48	ts
C5 isoprenoid biosynthesis	Dxr	Arc	G	A	48	48	ts
C5 isoprenoid biosynthesis	Dxr	Delmont	G	A	48	48	ts
C5 isoprenoid biosynthesis	Dxr	SIO64986	A	T	55	55	tv
C5 isoprenoid biosynthesis	Dxr	Arc	A	T	55	55	tv
C5 isoprenoid biosynthesis	Dxr	Delmont	A	T	55	55	tv
C5 isoprenoid biosynthesis	Dxr	SIO64986	C	A	64	64	tv
C5 isoprenoid biosynthesis	Dxr	Arc	C	A	64	64	tv
C5 isoprenoid biosynthesis	Dxr	Delmont	C	A	64	64	tv
C5 isoprenoid biosynthesis	Dxr	SIO64986	A	G	73	73	ts
C5 isoprenoid biosynthesis	Dxr	Arc	A	G	73	73	ts
C5 isoprenoid biosynthesis	Dxr	Delmont	A	G	73	73	ts
C5 isoprenoid biosynthesis	Dxr	SIO64986	G	T	78	78	tv
C5 isoprenoid biosynthesis	Dxr	Arc	G	T	78	78	tv
C5 isoprenoid biosynthesis	Dxr	Delmont	G	T	78	78	tv
C5 isoprenoid biosynthesis	Dxr	SIO64986	T	C	86	86	ts
C5 isoprenoid biosynthesis	Dxr	Arc	T	C	86	86	ts
C5 isoprenoid biosynthesis	Dxr	Delmont	T	C	86	86	ts
C5 isoprenoid biosynthesis	Dxr	SIO64986	T	C	90	90	ts
C5 isoprenoid biosynthesis	Dxr	Arc	T	C	90	90	ts
C5 isoprenoid biosynthesis	Dxr	Delmont	T	C	90	90	ts
C5 isoprenoid biosynthesis	Dxr	SIO64986	T	C	91	91	ts
C5 isoprenoid biosynthesis	Dxr	Arc	T	C	91	91	ts
C5 isoprenoid biosynthesis	Dxr	Delmont	T	C	91	91	ts
C5 isoprenoid biosynthesis	Dxr	SIO64986	C	T	96	96	ts
C5 isoprenoid biosynthesis	Dxr	Arc	C	T	96	96	ts
C5 isoprenoid biosynthesis	Dxr	Delmont	C	T	96	96	ts
C5 isoprenoid biosynthesis	Dxr	SIO64986	G	A	102	102	ts
C5 isoprenoid biosynthesis	Dxr	Arc	G	A	102	102	ts
C5 isoprenoid biosynthesis	Dxr	Delmont	G	A	102	102	ts
C5 isoprenoid biosynthesis	Dxr	SIO64986	C	A	108	108	tv
C5 isoprenoid biosynthesis	Dxr	Arc	C	A	108	108	tv
C5 isoprenoid biosynthesis	Dxr	Delmont	C	A	108	108	tv
C5 isoprenoid biosynthesis	Dxr	SIO64986	A	G	115	115	ts
C5 isoprenoid biosynthesis	Dxr	Arc	A	G	115	115	ts
C5 isoprenoid biosynthesis	Dxr	Delmont	A	G	115	115	ts
C5 isoprenoid biosynthesis	Dxr	SIO64986	G	A	126	126	ts
C5 isoprenoid biosynthesis	Dxr	Arc	G	A	126	126	ts
C5 isoprenoid biosynthesis	Dxr	Delmont	G	A	126	126	ts
C5 isoprenoid biosynthesis	Dxr	SIO64986	T	C	127	127	ts
C5 isoprenoid biosynthesis	Dxr	Arc	T	C	127	127	ts
C5 isoprenoid biosynthesis	Dxr	Delmont	T	C	127	127	ts
C5 isoprenoid biosynthesis	Dxr	SIO64986	G	A	136	136	ts
C5 isoprenoid biosynthesis	Dxr	Arc	G	A	136	136	ts
C5 isoprenoid biosynthesis	Dxr	Delmont	G	A	136	136	ts
C5 isoprenoid biosynthesis	Dxr	SIO64986	G	C	137	137	tv
C5 isoprenoid biosynthesis	Dxr	Arc	G	C	137	137	tv
C5 isoprenoid biosynthesis	Dxr	Delmont	G	C	137	137	tv
C5 isoprenoid biosynthesis	Dxr	SIO64986	C	T	138	138	ts
C5 isoprenoid biosynthesis	Dxr	Arc	C	T	138	138	ts
C5 isoprenoid biosynthesis	Dxr	Delmont	C	T	138	138	ts
C5 isoprenoid biosynthesis	Dxr	SIO64986	A	G	145	145	ts
C5 isoprenoid biosynthesis	Dxr	Arc	A	G	145	145	ts
C5 isoprenoid biosynthesis	Dxr	Delmont	A	G	145	145	ts
C5 isoprenoid biosynthesis	Dxr	SIO64986	C	T	146	146	ts
C5 isoprenoid biosynthesis	Dxr	Arc	C	T	146	146	ts
C5 isoprenoid biosynthesis	Dxr	Delmont	C	T	146	146	ts
C5 isoprenoid biosynthesis	Dxr	SIO64986	G	A	152	152	ts
C5 isoprenoid biosynthesis	Dxr	Arc	G	A	152	152	ts
C5 isoprenoid biosynthesis	Dxr	Delmont	G	A	152	152	ts
C5 isoprenoid biosynthesis	Dxr	SIO64986	C	T	160	160	ts
C5 isoprenoid biosynthesis	Dxr	Arc	C	T	160	160	ts
C5 isoprenoid biosynthesis	Dxr	Delmont	C	T	160	160	ts
C5 isoprenoid biosynthesis	Dxr	SIO64986	G	A	172	172	ts
C5 isoprenoid biosynthesis	Dxr	Arc	G	A	172	172	ts
C5 isoprenoid biosynthesis	Dxr	Delmont	G	A	172	172	ts
C5 isoprenoid biosynthesis	Dxr	SIO64986	T	C	174	174	ts
C5 isoprenoid biosynthesis	Dxr	Arc	T	C	174	174	ts
C5 isoprenoid biosynthesis	Dxr	Delmont	T	C	174	174	ts
C5 isoprenoid biosynthesis	Dxr	SIO64986	A	C	175	175	tv
C5 isoprenoid biosynthesis	Dxr	Arc	A	C	175	175	tv
C5 isoprenoid biosynthesis	Dxr	Delmont	A	C	175	175	tv
C5 isoprenoid biosynthesis	Dxr	SIO64986	G	A	178	178	ts
C5 isoprenoid biosynthesis	Dxr	Arc	G	A	178	178	ts
C5 isoprenoid biosynthesis	Dxr	Delmont	G	A	178	178	ts
C5 isoprenoid biosynthesis	Dxr	SIO64986	A	G	179	179	ts
C5 isoprenoid biosynthesis	Dxr	Arc	A	G	179	179	ts
C5 isoprenoid biosynthesis	Dxr	Delmont	A	G	179	179	ts
C5 isoprenoid biosynthesis	Dxr	SIO64986	T	C	181	181	ts
C5 isoprenoid biosynthesis	Dxr	Arc	T	C	181	181	ts
C5 isoprenoid biosynthesis	Dxr	Delmont	T	C	181	181	ts
C5 isoprenoid biosynthesis	Dxr	SIO64986	A	C	184	184	tv
C5 isoprenoid biosynthesis	Dxr	Arc	A	C	184	184	tv
C5 isoprenoid biosynthesis	Dxr	Delmont	A	C	184	184	tv
C5 isoprenoid biosynthesis	Dxr	SIO64986	G	A	187	187	ts
C5 isoprenoid biosynthesis	Dxr	Arc	G	A	187	187	ts
C5 isoprenoid biosynthesis	Dxr	Delmont	G	A	187	187	ts
C5 isoprenoid biosynthesis	Dxr	SIO64986	G	T	194	194	tv
C5 isoprenoid biosynthesis	Dxr	Arc	G	T	194	194	tv
C5 isoprenoid biosynthesis	Dxr	Delmont	G	T	194	194	tv
C5 isoprenoid biosynthesis	Dxr	SIO64986	T	A	206	206	tv
C5 isoprenoid biosynthesis	Dxr	Arc	T	A	206	206	tv
C5 isoprenoid biosynthesis	Dxr	Delmont	T	A	206	206	tv
C5 isoprenoid biosynthesis	Dxr	SIO64986	C	T	207	207	ts
C5 isoprenoid biosynthesis	Dxr	Arc	C	T	207	207	ts
C5 isoprenoid biosynthesis	Dxr	Delmont	C	T	207	207	ts
C5 isoprenoid biosynthesis	Dxr	SIO64986	T	G	210	210	tv
C5 isoprenoid biosynthesis	Dxr	Arc	T	G	210	210	tv
C5 isoprenoid biosynthesis	Dxr	Delmont	T	G	210	210	tv
C5 isoprenoid biosynthesis	IspE	SIO64986	C	T	8	8	ts
C5 isoprenoid biosynthesis	IspE	CPSB1	C	T	8	8	ts
C5 isoprenoid biosynthesis	IspE	Arc	C	T	8	8	ts
C5 isoprenoid biosynthesis	IspE	SIO64986	C	G	19	19	tv
C5 isoprenoid biosynthesis	IspE	CPSB1	C	G	19	19	tv
C5 isoprenoid biosynthesis	IspE	Arc	C	G	19	19	tv
C5 isoprenoid biosynthesis	IspE	SIO64986	G	A	33	33	ts
C5 isoprenoid biosynthesis	IspE	CPSB1	G	A	33	33	ts
C5 isoprenoid biosynthesis	IspE	Arc	G	A	33	33	ts
C5 isoprenoid biosynthesis	IspE	SIO64986	A	G	42	42	ts
C5 isoprenoid biosynthesis	IspE	CPSB1	A	G	42	42	ts
C5 isoprenoid biosynthesis	IspE	Arc	A	G	42	42	ts
C5 isoprenoid biosynthesis	IspE	SIO64986	C	T	46	46	ts
C5 isoprenoid biosynthesis	IspE	CPSB1	C	T	46	46	ts
C5 isoprenoid biosynthesis	IspE	Arc	C	T	46	46	ts
C5 isoprenoid biosynthesis	IspE	SIO64986	G	A	51	51	ts
C5 isoprenoid biosynthesis	IspE	CPSB1	G	A	51	51	ts
C5 isoprenoid biosynthesis	IspE	Arc	G	A	51	51	ts
C5 isoprenoid biosynthesis	IspE	SIO64986	A	G	52	52	ts
C5 isoprenoid biosynthesis	IspE	CPSB1	A	G	52	52	ts
C5 isoprenoid biosynthesis	IspE	Arc	A	G	52	52	ts
C5 isoprenoid biosynthesis	IspE	SIO64986	G	C	60	60	tv
C5 isoprenoid biosynthesis	IspE	CPSB1	G	C	60	60	tv
C5 isoprenoid biosynthesis	IspE	Arc	G	C	60	60	tv
C5 isoprenoid biosynthesis	IspE	SIO64986	G	A	66	66	ts
C5 isoprenoid biosynthesis	IspE	CPSB1	G	A	66	66	ts
C5 isoprenoid biosynthesis	IspE	Arc	G	A	66	66	ts
C5 isoprenoid biosynthesis	IspE	SIO64986	T	G	67	67	tv
C5 isoprenoid biosynthesis	IspE	CPSB1	T	G	67	67	tv
C5 isoprenoid biosynthesis	IspE	Arc	T	G	67	67	tv
C5 isoprenoid biosynthesis	IspE	SIO64986	A	C	73	73	tv
C5 isoprenoid biosynthesis	IspE	CPSB1	A	C	73	73	tv
C5 isoprenoid biosynthesis	IspE	Arc	A	C	73	73	tv
C5 isoprenoid biosynthesis	IspE	SIO64986	T	C	75	75	ts
C5 isoprenoid biosynthesis	IspE	CPSB1	T	C	75	75	ts
C5 isoprenoid biosynthesis	IspE	Arc	T	C	75	75	ts
C5 isoprenoid biosynthesis	IspE	SIO64986	G	A	87	87	ts
C5 isoprenoid biosynthesis	IspE	CPSB1	G	A	87	87	ts
C5 isoprenoid biosynthesis	IspE	Arc	G	A	87	87	ts
C5 isoprenoid biosynthesis	IspE	SIO64986	C	T	97	97	ts
C5 isoprenoid biosynthesis	IspE	CPSB1	C	T	97	97	ts
C5 isoprenoid biosynthesis	IspE	Arc	C	T	97	97	ts
C5 isoprenoid biosynthesis	IspE	SIO64986	G	A	102	102	ts
C5 isoprenoid biosynthesis	IspE	CPSB1	G	A	102	102	ts
C5 isoprenoid biosynthesis	IspE	Arc	G	A	102	102	ts
C5 isoprenoid biosynthesis	IspE	SIO64986	T	C	105	105	ts
C5 isoprenoid biosynthesis	IspE	CPSB1	T	C	105	105	ts
C5 isoprenoid biosynthesis	IspE	Arc	T	C	105	105	ts
C5 isoprenoid biosynthesis	IspE	SIO64986	T	A	132	132	tv
C5 isoprenoid biosynthesis	IspE	CPSB1	T	A	132	132	tv
C5 isoprenoid biosynthesis	IspE	Arc	T	A	132	132	tv
C5 isoprenoid biosynthesis	IspE	SIO64986	A	T	133	133	tv
C5 isoprenoid biosynthesis	IspE	CPSB1	A	T	133	133	tv
C5 isoprenoid biosynthesis	IspE	Arc	A	T	133	133	tv
C5 isoprenoid biosynthesis	IspE	SIO64986	A	G	149	149	ts
C5 isoprenoid biosynthesis	IspE	CPSB1	A	G	149	149	ts
C5 isoprenoid biosynthesis	IspE	Arc	A	G	149	149	ts
C5 isoprenoid biosynthesis	IspE	SIO64986	A	G	151	151	ts
C5 isoprenoid biosynthesis	IspE	CPSB1	A	G	151	151	ts
C5 isoprenoid biosynthesis	IspE	Arc	A	G	151	151	ts
C5 isoprenoid biosynthesis	IspE	SIO64986	T	C	153	153	ts
C5 isoprenoid biosynthesis	IspE	CPSB1	T	C	153	153	ts
C5 isoprenoid biosynthesis	IspE	Arc	T	C	153	153	ts
C5 isoprenoid biosynthesis	IspE	SIO64986	A	T	154	154	tv
C5 isoprenoid biosynthesis	IspE	CPSB1	A	T	154	154	tv
C5 isoprenoid biosynthesis	IspE	Arc	A	T	154	154	tv
C5 isoprenoid biosynthesis	IspE	SIO64986	T	C	156	156	ts
C5 isoprenoid biosynthesis	IspE	CPSB1	T	C	156	156	ts
C5 isoprenoid biosynthesis	IspE	Arc	T	C	156	156	ts
C5 isoprenoid biosynthesis	IspE	SIO64986	C	T	168	168	ts
C5 isoprenoid biosynthesis	IspE	SIO64986	C	T	174	174	ts
C5 isoprenoid biosynthesis	IspE	CPSB1	C	T	174	174	ts
C5 isoprenoid biosynthesis	IspE	Arc	C	T	174	174	ts
C5 isoprenoid biosynthesis	IspE	SIO64986	T	C	176	176	ts
C5 isoprenoid biosynthesis	IspE	CPSB1	T	C	176	176	ts
C5 isoprenoid biosynthesis	IspE	Arc	T	C	176	176	ts
C5 isoprenoid biosynthesis	IspE	SIO64986	G	T	177	177	tv
C5 isoprenoid biosynthesis	IspE	CPSB1	G	T	177	177	tv
C5 isoprenoid biosynthesis	IspE	Arc	G	T	177	177	tv
C5 isoprenoid biosynthesis	IspE	SIO64986	C	T	178	178	ts
C5 isoprenoid biosynthesis	IspE	CPSB1	C	T	178	178	ts
C5 isoprenoid biosynthesis	IspE	Arc	C	T	178	178	ts
C5 isoprenoid biosynthesis	IspE	SIO64986	G	A	180	180	ts
C5 isoprenoid biosynthesis	IspE	CPSB1	G	A	180	180	ts
C5 isoprenoid biosynthesis	IspE	Arc	G	A	180	180	ts
C5 isoprenoid biosynthesis	IspE	SIO64986	T	C	187	187	ts
C5 isoprenoid biosynthesis	IspE	CPSB1	T	C	187	187	ts
C5 isoprenoid biosynthesis	IspE	Arc	T	C	187	187	ts
C5 isoprenoid biosynthesis	IspE	SIO64986	G	A	189	189	ts
C5 isoprenoid biosynthesis	IspE	CPSB1	G	A	189	189	ts
C5 isoprenoid biosynthesis	IspE	Arc	G	A	189	189	ts
C5 isoprenoid biosynthesis	IspE	SIO64986	C	A	225	225	tv
C5 isoprenoid biosynthesis	IspE	CPSB1	C	A	225	225	tv
C5 isoprenoid biosynthesis	IspE	Arc	C	A	225	225	tv
C5 isoprenoid biosynthesis	IspE	SIO64986	A	T	228	228	tv
C5 isoprenoid biosynthesis	IspE	CPSB1	A	T	228	228	tv
C5 isoprenoid biosynthesis	IspE	Arc	A	T	228	228	tv
C5 isoprenoid biosynthesis	IspE	SIO64986	A	G	229	229	ts
C5 isoprenoid biosynthesis	IspE	CPSB1	A	G	229	229	ts
C5 isoprenoid biosynthesis	IspE	Arc	A	G	229	229	ts
C5 isoprenoid biosynthesis	IspE	SIO64986	A	C	231	231	tv
C5 isoprenoid biosynthesis	IspE	CPSB1	A	C	231	231	tv
C5 isoprenoid biosynthesis	IspE	Arc	A	C	231	231	tv
C5 isoprenoid biosynthesis	IspE	SIO64986	T	C	240	240	ts
C5 isoprenoid biosynthesis	IspE	CPSB1	T	C	240	240	ts
C5 isoprenoid biosynthesis	IspE	Arc	T	C	240	240	ts
C5 isoprenoid biosynthesis	IspE	SIO64986	C	A	246	246	tv
C5 isoprenoid biosynthesis	IspE	CPSB1	C	A	246	246	tv
C5 isoprenoid biosynthesis	IspE	Arc	C	A	246	246	tv
C5 isoprenoid biosynthesis	IspE	SIO64986	C	T	248	248	ts
C5 isoprenoid biosynthesis	IspE	CPSB1	C	T	248	248	ts
C5 isoprenoid biosynthesis	IspE	Arc	C	T	248	248	ts
C5 isoprenoid biosynthesis	IspE	SIO64986	C	T	249	249	ts
C5 isoprenoid biosynthesis	IspE	CPSB1	C	T	249	249	ts
C5 isoprenoid biosynthesis	IspE	Arc	C	T	249	249	ts
C5 isoprenoid biosynthesis	IspE	SIO64986	C	T	250	250	ts
C5 isoprenoid biosynthesis	IspE	CPSB1	C	T	250	250	ts
C5 isoprenoid biosynthesis	IspE	Arc	C	T	250	250	ts
C5 isoprenoid biosynthesis	IspE	SIO64986	G	T	252	252	tv
C5 isoprenoid biosynthesis	IspE	CPSB1	G	T	252	252	tv
C5 isoprenoid biosynthesis	IspE	Arc	G	T	252	252	tv
C5 isoprenoid biosynthesis	IspE	SIO64986	A	G	253	253	ts
C5 isoprenoid biosynthesis	IspE	CPSB1	A	G	253	253	ts
C5 isoprenoid biosynthesis	IspE	Arc	A	G	253	253	ts
C5 isoprenoid biosynthesis	IspE	SIO64986	C	A	256	256	tv
C5 isoprenoid biosynthesis	IspE	CPSB1	C	A	256	256	tv
C5 isoprenoid biosynthesis	IspE	Arc	C	A	256	256	tv
C5 isoprenoid biosynthesis	IspE	SIO64986	T	G	257	257	tv
C5 isoprenoid biosynthesis	IspE	CPSB1	T	G	257	257	tv
C5 isoprenoid biosynthesis	IspE	Arc	T	G	257	257	tv
C5 isoprenoid biosynthesis	IspE	SIO64986	G	A	267	267	ts
C5 isoprenoid biosynthesis	IspE	CPSB1	G	C	267	267	tv
C5 isoprenoid biosynthesis	IspE	Arc	G	A	267	267	ts
C5 isoprenoid biosynthesis	IspE	SIO64986	T	C	282	282	ts
C5 isoprenoid biosynthesis	IspE	CPSB1	T	C	282	282	ts
C5 isoprenoid biosynthesis	IspE	Arc	T	C	282	282	ts
C5 isoprenoid biosynthesis	IspE	SIO64986	G	A	283	283	ts
C5 isoprenoid biosynthesis	IspE	CPSB1	G	A	283	283	ts
C5 isoprenoid biosynthesis	IspE	Arc	G	A	283	283	ts
C5 isoprenoid biosynthesis	IspE	SIO64986	C	T	289	289	ts
C5 isoprenoid biosynthesis	IspE	CPSB1	C	T	289	289	ts
C5 isoprenoid biosynthesis	IspE	Arc	C	T	289	289	ts
C5 isoprenoid biosynthesis	IspE	SIO64986	G	T	291	291	tv
C5 isoprenoid biosynthesis	IspE	CPSB1	G	T	291	291	tv
C5 isoprenoid biosynthesis	IspE	Arc	G	T	291	291	tv
C5 isoprenoid biosynthesis	IspE	SIO64986	A	T	306	306	tv
C5 isoprenoid biosynthesis	IspE	CPSB1	A	T	306	306	tv
C5 isoprenoid biosynthesis	IspE	Arc	A	T	306	306	tv
C5 isoprenoid biosynthesis	IspE	SIO64986	A	T	309	309	tv
C5 isoprenoid biosynthesis	IspE	CPSB1	A	T	309	309	tv
C5 isoprenoid biosynthesis	IspE	Arc	A	T	309	309	tv
C5 isoprenoid biosynthesis	IspE	SIO64986	T	C	310	310	ts
C5 isoprenoid biosynthesis	IspE	CPSB1	T	C	310	310	ts
C5 isoprenoid biosynthesis	IspE	Arc	T	C	310	310	ts
C5 isoprenoid biosynthesis	IspE	SIO64986	A	G	312	312	ts
C5 isoprenoid biosynthesis	IspE	CPSB1	A	G	312	312	ts
C5 isoprenoid biosynthesis	IspE	Arc	A	G	312	312	ts
C5 isoprenoid biosynthesis	IspE	SIO64986	A	G	325	325	ts
C5 isoprenoid biosynthesis	IspE	SIO64986	T	C	336	336	ts
C5 isoprenoid biosynthesis	IspE	CPSB1	T	C	336	336	ts
C5 isoprenoid biosynthesis	IspE	Arc	T	C	336	336	ts
C5 isoprenoid biosynthesis	IspE	SIO64986	T	C	346	346	ts
C5 isoprenoid biosynthesis	IspE	CPSB1	T	C	346	346	ts
C5 isoprenoid biosynthesis	IspE	Arc	T	C	346	346	ts
C5 isoprenoid biosynthesis	IspE	SIO64986	T	C	361	361	ts
C5 isoprenoid biosynthesis	IspE	CPSB1	T	C	361	361	ts
C5 isoprenoid biosynthesis	IspE	Arc	T	C	361	361	ts
C5 isoprenoid biosynthesis	IspE	SIO64986	A	G	363	363	ts
C5 isoprenoid biosynthesis	IspE	CPSB1	A	G	363	363	ts
C5 isoprenoid biosynthesis	IspE	Arc	A	G	363	363	ts
C5 isoprenoid biosynthesis	IspE	SIO64986	G	A	373	373	ts
C5 isoprenoid biosynthesis	IspE	CPSB1	G	A	373	373	ts
C5 isoprenoid biosynthesis	IspE	Arc	G	A	373	373	ts
C5 isoprenoid biosynthesis	IspE	SIO64986	T	A	375	375	tv
C5 isoprenoid biosynthesis	IspE	CPSB1	T	A	375	375	tv
C5 isoprenoid biosynthesis	IspE	Arc	T	A	375	375	tv
C5 isoprenoid biosynthesis	IspE	SIO64986	G	A	382	382	ts
C5 isoprenoid biosynthesis	IspE	CPSB1	G	A	382	382	ts
C5 isoprenoid biosynthesis	IspE	Arc	G	A	382	382	ts
C5 isoprenoid biosynthesis	IspE	SIO64986	T	A	384	384	tv
C5 isoprenoid biosynthesis	IspE	CPSB1	T	A	384	384	tv
C5 isoprenoid biosynthesis	IspE	Arc	T	A	384	384	tv
C5 isoprenoid biosynthesis	IspE	SIO64986	T	C	385	385	ts
C5 isoprenoid biosynthesis	IspE	CPSB1	T	A	385	385	tv
C5 isoprenoid biosynthesis	IspE	Arc	T	C	385	385	ts
C5 isoprenoid biosynthesis	IspE	SIO64986	A	C	386	386	tv
C5 isoprenoid biosynthesis	IspE	CPSB1	A	C	386	386	tv
C5 isoprenoid biosynthesis	IspE	Arc	A	C	386	386	tv
C5 isoprenoid biosynthesis	IspE	SIO64986	T	C	387	387	ts
C5 isoprenoid biosynthesis	IspE	CPSB1	T	C	387	387	ts
C5 isoprenoid biosynthesis	IspE	Arc	T	C	387	387	ts
C5 isoprenoid biosynthesis	IspE	SIO64986	C	G	394	394	tv
C5 isoprenoid biosynthesis	IspE	CPSB1	C	G	394	394	tv
C5 isoprenoid biosynthesis	IspE	Arc	C	G	394	394	tv
C5 isoprenoid biosynthesis	IspE	SIO64986	A	G	396	396	ts
C5 isoprenoid biosynthesis	IspE	CPSB1	A	G	396	396	ts
C5 isoprenoid biosynthesis	IspE	Arc	A	G	396	396	ts
C5 isoprenoid biosynthesis	IspE	SIO64986	G	A	399	399	ts
C5 isoprenoid biosynthesis	IspE	CPSB1	G	A	399	399	ts
C5 isoprenoid biosynthesis	IspE	Arc	G	A	399	399	ts
C5 isoprenoid biosynthesis	IspE	SIO64986	T	C	400	400	ts
C5 isoprenoid biosynthesis	IspE	CPSB1	T	C	400	400	ts
C5 isoprenoid biosynthesis	IspE	Arc	T	C	400	400	ts
C5 isoprenoid biosynthesis	IspE	SIO64986	G	T	403	403	tv
C5 isoprenoid biosynthesis	IspE	CPSB1	G	T	403	403	tv
C5 isoprenoid biosynthesis	IspE	Arc	G	T	403	403	tv
C5 isoprenoid biosynthesis	IspE	SIO64986	G	C	404	404	tv
C5 isoprenoid biosynthesis	IspE	CPSB1	G	C	404	404	tv
C5 isoprenoid biosynthesis	IspE	Arc	G	C	404	404	tv
C5 isoprenoid biosynthesis	IspE	SIO64986	G	A	405	405	ts
C5 isoprenoid biosynthesis	IspE	CPSB1	G	A	405	405	ts
C5 isoprenoid biosynthesis	IspE	Arc	G	A	405	405	ts
C5 isoprenoid biosynthesis	IspE	SIO64986	G	A	409	409	ts
C5 isoprenoid biosynthesis	IspE	CPSB1	G	A	409	409	ts
C5 isoprenoid biosynthesis	IspE	Arc	G	A	409	409	ts
C5 isoprenoid biosynthesis	IspE	SIO64986	A	T	411	411	tv
C5 isoprenoid biosynthesis	IspE	CPSB1	A	T	411	411	tv
C5 isoprenoid biosynthesis	IspE	Arc	A	T	411	411	tv
C5 isoprenoid biosynthesis	IspE	SIO64986	C	T	412	412	ts
C5 isoprenoid biosynthesis	IspE	CPSB1	C	T	412	412	ts
C5 isoprenoid biosynthesis	IspE	Arc	C	T	412	412	ts
C5 isoprenoid biosynthesis	IspE	SIO64986	T	A	417	417	tv
C5 isoprenoid biosynthesis	IspE	CPSB1	T	A	417	417	tv
C5 isoprenoid biosynthesis	IspE	Arc	T	A	417	417	tv
C5 isoprenoid biosynthesis	IspE	SIO64986	C	T	420	420	ts
C5 isoprenoid biosynthesis	IspE	CPSB1	C	T	420	420	ts
C5 isoprenoid biosynthesis	IspE	Arc	C	T	420	420	ts
C5 isoprenoid biosynthesis	IspE	SIO64986	G	A	429	429	ts
C5 isoprenoid biosynthesis	IspE	CPSB1	G	A	429	429	ts
C5 isoprenoid biosynthesis	IspE	Arc	G	A	429	429	ts
C5 isoprenoid biosynthesis	IspE	SIO64986	T	C	438	438	ts
C5 isoprenoid biosynthesis	IspE	CPSB1	T	C	438	438	ts
C5 isoprenoid biosynthesis	IspE	Arc	T	C	438	438	ts
C5 isoprenoid biosynthesis	IspE	SIO64986	A	C	440	440	tv
C5 isoprenoid biosynthesis	IspE	CPSB1	A	C	440	440	tv
C5 isoprenoid biosynthesis	IspE	Arc	A	C	440	440	tv
C5 isoprenoid biosynthesis	IspE	SIO64986	A	G	462	462	ts
C5 isoprenoid biosynthesis	IspE	SIO64986	A	G	467	467	ts
C5 isoprenoid biosynthesis	IspE	CPSB1	A	G	467	467	ts
C5 isoprenoid biosynthesis	IspE	Arc	A	G	467	467	ts
C5 isoprenoid biosynthesis	IspE	SIO64986	A	G	468	468	ts
C5 isoprenoid biosynthesis	IspE	CPSB1	A	G	468	468	ts
C5 isoprenoid biosynthesis	IspE	Arc	A	G	468	468	ts
C5 isoprenoid biosynthesis	IspE	SIO64986	C	T	471	471	ts
C5 isoprenoid biosynthesis	IspE	CPSB1	C	T	471	471	ts
C5 isoprenoid biosynthesis	IspE	Arc	C	T	471	471	ts
C5 isoprenoid biosynthesis	IspE	SIO64986	T	C	476	476	ts
C5 isoprenoid biosynthesis	IspE	CPSB1	T	C	476	476	ts
C5 isoprenoid biosynthesis	IspE	Arc	T	C	476	476	ts
C5 isoprenoid biosynthesis	IspE	SIO64986	A	T	478	478	tv
C5 isoprenoid biosynthesis	IspE	CPSB1	A	T	478	478	tv
C5 isoprenoid biosynthesis	IspE	Arc	A	T	478	478	tv
C5 isoprenoid biosynthesis	IspE	SIO64986	T	C	483	483	ts
C5 isoprenoid biosynthesis	IspE	CPSB1	T	C	483	483	ts
C5 isoprenoid biosynthesis	IspE	Arc	T	C	483	483	ts
C5 isoprenoid biosynthesis	IspE	SIO64986	A	G	490	490	ts
C5 isoprenoid biosynthesis	IspE	CPSB1	A	G	490	490	ts
C5 isoprenoid biosynthesis	IspE	SIO64986	T	G	492	492	tv
C5 isoprenoid biosynthesis	IspE	CPSB1	T	G	492	492	tv
C5 isoprenoid biosynthesis	IspE	Arc	T	G	492	492	tv
C5 isoprenoid biosynthesis	IspE	SIO64986	A	T	495	495	tv
C5 isoprenoid biosynthesis	IspE	CPSB1	A	T	495	495	tv
C5 isoprenoid biosynthesis	IspE	Arc	A	T	495	495	tv
C5 isoprenoid biosynthesis	IspE	SIO64986	C	T	501	501	ts
C5 isoprenoid biosynthesis	IspE	CPSB1	C	T	501	501	ts
C5 isoprenoid biosynthesis	IspE	Arc	C	T	501	501	ts
C5 isoprenoid biosynthesis	IspE	SIO64986	C	T	504	504	ts
C5 isoprenoid biosynthesis	IspE	CPSB1	C	T	504	504	ts
C5 isoprenoid biosynthesis	IspE	Arc	C	T	504	504	ts
C5 isoprenoid biosynthesis	IspE	SIO64986	A	G	511	511	ts
C5 isoprenoid biosynthesis	IspE	CPSB1	A	G	511	511	ts
C5 isoprenoid biosynthesis	IspE	Arc	A	G	511	511	ts
C5 isoprenoid biosynthesis	IspE	SIO64986	T	G	516	516	tv
C5 isoprenoid biosynthesis	IspE	CPSB1	T	G	516	516	tv
C5 isoprenoid biosynthesis	IspE	Arc	T	G	516	516	tv
C5 isoprenoid biosynthesis	IspE	SIO64986	T	C	517	517	ts
C5 isoprenoid biosynthesis	IspE	CPSB1	T	C	517	517	ts
C5 isoprenoid biosynthesis	IspE	Arc	T	C	517	517	ts
C5 isoprenoid biosynthesis	IspE	SIO64986	A	G	522	522	ts
C5 isoprenoid biosynthesis	IspE	CPSB1	A	G	522	522	ts
C5 isoprenoid biosynthesis	IspE	Arc	A	G	522	522	ts
C5 isoprenoid biosynthesis	IspE	SIO64986	A	C	546	546	tv
C5 isoprenoid biosynthesis	IspE	CPSB1	A	C	546	546	tv
C5 isoprenoid biosynthesis	IspE	Arc	A	C	546	546	tv
C5 isoprenoid biosynthesis	IspE	SIO64986	A	C	567	567	tv
C5 isoprenoid biosynthesis	IspE	CPSB1	A	C	567	567	tv
C5 isoprenoid biosynthesis	IspE	Arc	A	C	567	567	tv
C5 isoprenoid biosynthesis	IspE	SIO64986	C	T	568	568	ts
C5 isoprenoid biosynthesis	IspE	CPSB1	C	T	568	568	ts
C5 isoprenoid biosynthesis	IspE	Arc	C	T	568	568	ts
C5 isoprenoid biosynthesis	IspE	SIO64986	A	G	573	573	ts
C5 isoprenoid biosynthesis	IspE	CPSB1	A	G	573	573	ts
C5 isoprenoid biosynthesis	IspE	Arc	A	G	573	573	ts
C5 isoprenoid biosynthesis	IspE	CPSB1	G	A	574	574	ts
C5 isoprenoid biosynthesis	IspE	SIO64986	A	G	578	578	ts
C5 isoprenoid biosynthesis	IspE	CPSB1	A	G	578	578	ts
C5 isoprenoid biosynthesis	IspE	Arc	A	G	578	578	ts
C5 isoprenoid biosynthesis	IspE	SIO64986	T	C	582	582	ts
C5 isoprenoid biosynthesis	IspE	CPSB1	T	C	582	582	ts
C5 isoprenoid biosynthesis	IspE	Arc	T	C	582	582	ts
C5 isoprenoid biosynthesis	IspE	SIO64986	A	G	586	586	ts
C5 isoprenoid biosynthesis	IspE	CPSB1	A	G	586	586	ts
C5 isoprenoid biosynthesis	IspE	Arc	A	G	586	586	ts
C5 isoprenoid biosynthesis	IspE	SIO64986	G	A	590	590	ts
C5 isoprenoid biosynthesis	IspE	CPSB1	G	A	590	590	ts
C5 isoprenoid biosynthesis	IspE	Arc	G	A	590	590	ts
C5 isoprenoid biosynthesis	IspE	SIO64986	G	T	595	595	tv
C5 isoprenoid biosynthesis	IspE	CPSB1	G	T	595	595	tv
C5 isoprenoid biosynthesis	IspE	Arc	G	T	595	595	tv
C5 isoprenoid biosynthesis	IspE	SIO64986	A	G	596	596	ts
C5 isoprenoid biosynthesis	IspE	CPSB1	A	G	596	596	ts
C5 isoprenoid biosynthesis	IspE	Arc	A	G	596	596	ts
C5 isoprenoid biosynthesis	IspE	SIO64986	A	G	597	597	ts
C5 isoprenoid biosynthesis	IspE	CPSB1	A	G	597	597	ts
C5 isoprenoid biosynthesis	IspE	Arc	A	G	597	597	ts
C5 isoprenoid biosynthesis	IspE	SIO64986	A	T	602	602	tv
C5 isoprenoid biosynthesis	IspE	CPSB1	A	T	602	602	tv
C5 isoprenoid biosynthesis	IspE	Arc	A	T	602	602	tv
C5 isoprenoid biosynthesis	IspE	CPSB1	A	G	608	608	ts
C5 isoprenoid biosynthesis	IspE	Arc	A	G	608	608	ts
C5 isoprenoid biosynthesis	IspE	SIO64986	A	T	609	609	tv
C5 isoprenoid biosynthesis	IspE	CPSB1	A	T	609	609	tv
C5 isoprenoid biosynthesis	IspE	Arc	A	T	609	609	tv
C5 isoprenoid biosynthesis	IspE	SIO64986	G	C	612	612	tv
C5 isoprenoid biosynthesis	IspE	CPSB1	G	C	612	612	tv
C5 isoprenoid biosynthesis	IspE	Arc	G	C	612	612	tv
C5 isoprenoid biosynthesis	IspE	SIO64986	A	T	615	615	tv
C5 isoprenoid biosynthesis	IspE	CPSB1	A	T	615	615	tv
C5 isoprenoid biosynthesis	IspE	Arc	A	T	615	615	tv
C5 isoprenoid biosynthesis	IspE	SIO64986	A	G	617	617	ts
C5 isoprenoid biosynthesis	IspE	CPSB1	A	G	617	617	ts
C5 isoprenoid biosynthesis	IspE	Arc	A	G	617	617	ts
C5 isoprenoid biosynthesis	IspE	SIO64986	T	A	618	618	tv
C5 isoprenoid biosynthesis	IspE	CPSB1	T	A	618	618	tv
C5 isoprenoid biosynthesis	IspE	Arc	T	A	618	618	tv
C5 isoprenoid biosynthesis	IspE	SIO64986	G	A	620	620	ts
C5 isoprenoid biosynthesis	IspE	CPSB1	G	A	620	620	ts
C5 isoprenoid biosynthesis	IspE	Arc	G	A	620	620	ts
C5 isoprenoid biosynthesis	IspE	SIO64986	C	T	627	627	ts
C5 isoprenoid biosynthesis	IspE	CPSB1	C	T	627	627	ts
C5 isoprenoid biosynthesis	IspE	Arc	C	T	627	627	ts
C5 isoprenoid biosynthesis	IspE	SIO64986	C	T	630	630	ts
C5 isoprenoid biosynthesis	IspE	CPSB1	C	T	630	630	ts
C5 isoprenoid biosynthesis	IspE	Arc	C	T	630	630	ts
C5 isoprenoid biosynthesis	IspE	SIO64986	G	A	631	631	ts
C5 isoprenoid biosynthesis	IspE	CPSB1	G	A	631	631	ts
C5 isoprenoid biosynthesis	IspE	Arc	G	A	631	631	ts
C5 isoprenoid biosynthesis	IspE	SIO64986	C	T	634	634	ts
C5 isoprenoid biosynthesis	IspE	CPSB1	C	T	634	634	ts
C5 isoprenoid biosynthesis	IspE	Arc	C	T	634	634	ts
C5 isoprenoid biosynthesis	IspE	SIO64986	T	C	635	635	ts
C5 isoprenoid biosynthesis	IspE	CPSB1	T	C	635	635	ts
C5 isoprenoid biosynthesis	IspE	Arc	T	C	635	635	ts
C5 isoprenoid biosynthesis	IspE	SIO64986	A	G	640	640	ts
C5 isoprenoid biosynthesis	IspE	CPSB1	A	G	640	640	ts
C5 isoprenoid biosynthesis	IspE	Arc	A	G	640	640	ts
C5 isoprenoid biosynthesis	IspE	SIO64986	T	C	642	642	ts
C5 isoprenoid biosynthesis	IspE	CPSB1	T	C	642	642	ts
C5 isoprenoid biosynthesis	IspE	Arc	T	C	642	642	ts
C5 isoprenoid biosynthesis	IspE	SIO64986	G	A	652	652	ts
C5 isoprenoid biosynthesis	IspE	CPSB1	G	A	652	652	ts
C5 isoprenoid biosynthesis	IspE	Arc	G	A	652	652	ts
C5 isoprenoid biosynthesis	IspE	SIO64986	A	G	653	653	ts
C5 isoprenoid biosynthesis	IspE	CPSB1	A	G	653	653	ts
C5 isoprenoid biosynthesis	IspE	Arc	A	G	653	653	ts
C5 isoprenoid biosynthesis	IspE	SIO64986	G	C	657	657	tv
C5 isoprenoid biosynthesis	IspE	CPSB1	G	C	657	657	tv
C5 isoprenoid biosynthesis	IspE	Arc	G	C	657	657	tv
C5 isoprenoid biosynthesis	IspE	SIO64986	G	A	661	661	ts
C5 isoprenoid biosynthesis	IspE	CPSB1	G	A	661	661	ts
C5 isoprenoid biosynthesis	IspE	Arc	G	A	661	661	ts
C5 isoprenoid biosynthesis	IspE	SIO64986	C	T	663	663	ts
C5 isoprenoid biosynthesis	IspE	CPSB1	C	T	663	663	ts
C5 isoprenoid biosynthesis	IspE	Arc	C	T	663	663	ts
C5 isoprenoid biosynthesis	IspE	SIO64986	G	A	665	665	ts
C5 isoprenoid biosynthesis	IspE	CPSB1	G	A	665	665	ts
C5 isoprenoid biosynthesis	IspE	Arc	G	A	665	665	ts
C5 isoprenoid biosynthesis	IspE	SIO64986	C	A	667	667	tv
C5 isoprenoid biosynthesis	IspE	CPSB1	C	A	667	667	tv
C5 isoprenoid biosynthesis	IspE	Arc	C	A	667	667	tv
C5 isoprenoid biosynthesis	IspE	SIO64986	A	G	669	669	ts
C5 isoprenoid biosynthesis	IspE	CPSB1	A	G	669	669	ts
C5 isoprenoid biosynthesis	IspE	Arc	A	G	669	669	ts
C5 isoprenoid biosynthesis	IspE	SIO64986	A	G	671	671	ts
C5 isoprenoid biosynthesis	IspE	CPSB1	A	G	671	671	ts
C5 isoprenoid biosynthesis	IspE	Arc	A	G	671	671	ts
C5 isoprenoid biosynthesis	IspE	SIO64986	A	G	679	679	ts
C5 isoprenoid biosynthesis	IspE	CPSB1	A	G	679	679	ts
C5 isoprenoid biosynthesis	IspE	Arc	A	G	679	679	ts
C5 isoprenoid biosynthesis	IspE	SIO64986	T	A	681	681	tv
C5 isoprenoid biosynthesis	IspE	CPSB1	T	A	681	681	tv
C5 isoprenoid biosynthesis	IspE	Arc	T	A	681	681	tv
C5 isoprenoid biosynthesis	IspE	SIO64986	T	C	682	682	ts
C5 isoprenoid biosynthesis	IspE	CPSB1	T	C	682	682	ts
C5 isoprenoid biosynthesis	IspE	Arc	T	C	682	682	ts
C5 isoprenoid biosynthesis	IspE	SIO64986	C	T	685	685	ts
C5 isoprenoid biosynthesis	IspE	CPSB1	C	T	685	685	ts
C5 isoprenoid biosynthesis	IspE	Arc	C	T	685	685	ts
C5 isoprenoid biosynthesis	IspE	SIO64986	T	C	688	688	ts
C5 isoprenoid biosynthesis	IspE	CPSB1	T	C	688	688	ts
C5 isoprenoid biosynthesis	IspE	Arc	T	C	688	688	ts
C5 isoprenoid biosynthesis	IspE	SIO64986	C	T	693	693	ts
C5 isoprenoid biosynthesis	IspE	CPSB1	C	T	693	693	ts
C5 isoprenoid biosynthesis	IspE	Arc	C	T	693	693	ts
C5 isoprenoid biosynthesis	IspE	SIO64986	T	C	715	715	ts
C5 isoprenoid biosynthesis	IspE	CPSB1	T	C	715	715	ts
C5 isoprenoid biosynthesis	IspE	Arc	T	C	715	715	ts
C5 isoprenoid biosynthesis	IspE	SIO64986	T	A	717	717	tv
C5 isoprenoid biosynthesis	IspE	CPSB1	T	A	717	717	tv
C5 isoprenoid biosynthesis	IspE	Arc	T	A	717	717	tv
C5 isoprenoid biosynthesis	IspE	SIO64986	G	A	718	718	ts
C5 isoprenoid biosynthesis	IspE	CPSB1	G	A	718	718	ts
C5 isoprenoid biosynthesis	IspE	Arc	G	A	718	718	ts
C5 isoprenoid biosynthesis	IspE	SIO64986	G	A	720	720	ts
C5 isoprenoid biosynthesis	IspE	CPSB1	G	A	720	720	ts
C5 isoprenoid biosynthesis	IspE	Arc	G	A	720	720	ts
C5 isoprenoid biosynthesis	IspE	SIO64986	C	T	724	724	ts
C5 isoprenoid biosynthesis	IspE	CPSB1	C	T	724	724	ts
C5 isoprenoid biosynthesis	IspE	Arc	C	T	724	724	ts
C5 isoprenoid biosynthesis	IspE	SIO64986	A	G	727	727	ts
C5 isoprenoid biosynthesis	IspE	CPSB1	A	G	727	727	ts
C5 isoprenoid biosynthesis	IspE	Arc	A	G	727	727	ts
C5 isoprenoid biosynthesis	IspE	SIO64986	G	A	729	729	ts
C5 isoprenoid biosynthesis	IspE	CPSB1	G	A	729	729	ts
C5 isoprenoid biosynthesis	IspE	Arc	G	A	729	729	ts
C5 isoprenoid biosynthesis	IspE	SIO64986	A	G	733	733	ts
C5 isoprenoid biosynthesis	IspE	SIO64986	C	A	734	734	tv
C5 isoprenoid biosynthesis	IspE	CPSB1	C	A	734	734	tv
C5 isoprenoid biosynthesis	IspE	Arc	C	A	734	734	tv
C5 isoprenoid biosynthesis	IspE	SIO64986	G	A	736	736	ts
C5 isoprenoid biosynthesis	IspE	CPSB1	G	A	736	736	ts
C5 isoprenoid biosynthesis	IspE	Arc	G	A	736	736	ts
C5 isoprenoid biosynthesis	IspE	SIO64986	G	A	741	741	ts
C5 isoprenoid biosynthesis	IspE	CPSB1	G	A	741	741	ts
C5 isoprenoid biosynthesis	IspE	Arc	G	A	741	741	ts
C5 isoprenoid biosynthesis	IspE	SIO64986	T	C	750	750	ts
C5 isoprenoid biosynthesis	IspE	CPSB1	T	C	750	750	ts
C5 isoprenoid biosynthesis	IspE	Arc	T	C	750	750	ts
C5 isoprenoid biosynthesis	IspE	SIO64986	G	C	753	753	tv
C5 isoprenoid biosynthesis	IspE	CPSB1	G	C	753	753	tv
C5 isoprenoid biosynthesis	IspE	Arc	G	C	753	753	tv
C5 isoprenoid biosynthesis	IspE	SIO64986	G	A	754	754	ts
C5 isoprenoid biosynthesis	IspE	CPSB1	G	A	754	754	ts
C5 isoprenoid biosynthesis	IspE	Arc	G	A	754	754	ts
C5 isoprenoid biosynthesis	IspE	SIO64986	A	G	755	755	ts
C5 isoprenoid biosynthesis	IspE	CPSB1	A	G	755	755	ts
C5 isoprenoid biosynthesis	IspE	Arc	A	G	755	755	ts
C5 isoprenoid biosynthesis	IspE	SIO64986	G	T	756	756	tv
C5 isoprenoid biosynthesis	IspE	CPSB1	G	T	756	756	tv
C5 isoprenoid biosynthesis	IspE	Arc	G	T	756	756	tv
C5 isoprenoid biosynthesis	IspE	SIO64986	T	C	761	761	ts
C5 isoprenoid biosynthesis	IspE	CPSB1	T	C	761	761	ts
C5 isoprenoid biosynthesis	IspE	Arc	T	C	761	761	ts
C5 isoprenoid biosynthesis	IspE	SIO64986	G	T	765	765	tv
C5 isoprenoid biosynthesis	IspE	CPSB1	G	T	765	765	tv
C5 isoprenoid biosynthesis	IspE	Arc	G	T	765	765	tv
C5 isoprenoid biosynthesis	IspE	SIO64986	G	C	789	789	tv
C5 isoprenoid biosynthesis	IspE	CPSB1	G	C	789	789	tv
C5 isoprenoid biosynthesis	IspE	Arc	G	C	789	789	tv
C5 isoprenoid biosynthesis	IspE	SIO64986	C	T	801	801	ts
C5 isoprenoid biosynthesis	IspE	CPSB1	C	T	801	801	ts
C5 isoprenoid biosynthesis	IspE	Arc	C	T	801	801	ts
C5 isoprenoid biosynthesis	IspE	SIO64986	C	A	804	804	tv
C5 isoprenoid biosynthesis	IspE	CPSB1	C	A	804	804	tv
C5 isoprenoid biosynthesis	IspE	Arc	C	A	804	804	tv
C5 isoprenoid biosynthesis	IspE	SIO64986	C	T	816	816	ts
C5 isoprenoid biosynthesis	IspE	CPSB1	C	T	816	816	ts
C5 isoprenoid biosynthesis	IspE	Arc	C	T	816	816	ts
C5 isoprenoid biosynthesis	IspE	SIO64986	C	G	817	817	tv
C5 isoprenoid biosynthesis	IspE	CPSB1	C	G	817	817	tv
C5 isoprenoid biosynthesis	IspE	Arc	C	G	817	817	tv
C5 isoprenoid biosynthesis	IspE	SIO64986	G	A	819	819	ts
C5 isoprenoid biosynthesis	IspE	CPSB1	G	A	819	819	ts
C5 isoprenoid biosynthesis	IspE	Arc	G	A	819	819	ts
C5 isoprenoid biosynthesis	IspE	SIO64986	T	C	822	822	ts
C5 isoprenoid biosynthesis	IspE	CPSB1	T	C	822	822	ts
C5 isoprenoid biosynthesis	IspE	Arc	T	C	822	822	ts
C5 isoprenoid biosynthesis	IspE	SIO64986	C	T	823	823	ts
C5 isoprenoid biosynthesis	IspE	CPSB1	C	T	823	823	ts
C5 isoprenoid biosynthesis	IspE	Arc	C	T	823	823	ts
C5 isoprenoid biosynthesis	IspE	SIO64986	G	A	824	824	ts
C5 isoprenoid biosynthesis	IspE	CPSB1	G	A	824	824	ts
C5 isoprenoid biosynthesis	IspE	Arc	G	A	824	824	ts
C5 isoprenoid biosynthesis	IspE	SIO64986	T	C	825	825	ts
C5 isoprenoid biosynthesis	IspE	CPSB1	T	C	825	825	ts
C5 isoprenoid biosynthesis	IspE	Arc	T	C	825	825	ts
C5 isoprenoid biosynthesis	IspE	SIO64986	C	A	829	829	tv
C5 isoprenoid biosynthesis	IspE	CPSB1	C	A	829	829	tv
C5 isoprenoid biosynthesis	IspE	Arc	C	A	829	829	tv
C5 isoprenoid biosynthesis	IspE	SIO64986	G	C	835	835	tv
C5 isoprenoid biosynthesis	IspE	CPSB1	G	C	835	835	tv
C5 isoprenoid biosynthesis	IspE	Arc	G	C	835	835	tv
C5 isoprenoid biosynthesis	IspE	SIO64986	A	T	840	840	tv
C5 isoprenoid biosynthesis	IspE	CPSB1	A	T	840	840	tv
C5 isoprenoid biosynthesis	IspE	Arc	A	T	840	840	tv
C5 isoprenoid biosynthesis	IspE	SIO64986	T	A	843	843	tv
C5 isoprenoid biosynthesis	IspE	CPSB1	T	A	843	843	tv
C5 isoprenoid biosynthesis	IspE	Arc	T	A	843	843	tv
C5 isoprenoid biosynthesis	IspE	SIO64986	C	T	849	849	ts
C5 isoprenoid biosynthesis	IspE	CPSB1	C	T	849	849	ts
C5 isoprenoid biosynthesis	IspE	Arc	C	T	849	849	ts
C5 isoprenoid biosynthesis	IspE	SIO64986	A	G	850	850	ts
C5 isoprenoid biosynthesis	IspE	CPSB1	A	G	850	850	ts
C5 isoprenoid biosynthesis	IspE	Arc	A	G	850	850	ts
C5 isoprenoid biosynthesis	IspE	SIO64986	C	T	855	855	ts
C5 isoprenoid biosynthesis	IspE	CPSB1	C	T	855	855	ts
C5 isoprenoid biosynthesis	IspE	Arc	C	T	855	855	ts
C5 isoprenoid biosynthesis	IspE	SIO64986	G	A	856	856	ts
C5 isoprenoid biosynthesis	IspE	CPSB1	G	A	856	856	ts
C5 isoprenoid biosynthesis	IspE	Arc	G	A	856	856	ts
C5 isoprenoid biosynthesis	IspE	SIO64986	T	C	857	857	ts
C5 isoprenoid biosynthesis	IspE	CPSB1	T	C	857	857	ts
C5 isoprenoid biosynthesis	IspE	Arc	T	C	857	857	ts
C5 isoprenoid biosynthesis	IspE	SIO64986	A	C	859	859	tv
C5 isoprenoid biosynthesis	IspE	CPSB1	A	C	859	859	tv
C5 isoprenoid biosynthesis	IspE	Arc	A	C	859	859	tv
C5 isoprenoid biosynthesis	IspE	SIO64986	A	G	862	862	ts
C5 isoprenoid biosynthesis	IspE	CPSB1	A	G	862	862	ts
C5 isoprenoid biosynthesis	IspE	Arc	A	G	862	862	ts
C5 isoprenoid biosynthesis	IspE	SIO64986	C	A	863	863	tv
C5 isoprenoid biosynthesis	IspE	CPSB1	C	A	863	863	tv
C5 isoprenoid biosynthesis	IspE	Arc	C	A	863	863	tv
C5 isoprenoid biosynthesis	IspE	SIO64986	T	A	864	864	tv
C5 isoprenoid biosynthesis	IspE	CPSB1	T	A	864	864	tv
C5 isoprenoid biosynthesis	IspE	Arc	T	A	864	864	tv
C5 isoprenoid biosynthesis	IspE	SIO64986	T	C	865	865	ts
C5 isoprenoid biosynthesis	IspE	CPSB1	T	C	865	865	ts
C5 isoprenoid biosynthesis	IspE	Arc	T	C	865	865	ts
C5 isoprenoid biosynthesis	IspE	SIO64986	C	T	874	874	ts
C5 isoprenoid biosynthesis	IspE	CPSB1	C	T	874	874	ts
C5 isoprenoid biosynthesis	IspE	Arc	C	T	874	874	ts
C5 isoprenoid biosynthesis	IspE	SIO64986	T	C	880	880	ts
C5 isoprenoid biosynthesis	IspE	CPSB1	T	C	880	880	ts
C5 isoprenoid biosynthesis	IspE	Arc	T	C	880	880	ts
C5 isoprenoid biosynthesis	IspE	SIO64986	G	A	885	885	ts
C5 isoprenoid biosynthesis	IspE	CPSB1	G	A	885	885	ts
C5 isoprenoid biosynthesis	IspE	Arc	G	A	885	885	ts
C5 isoprenoid biosynthesis	IspE	SIO64986	C	T	891	891	ts
C5 isoprenoid biosynthesis	IspE	CPSB1	C	T	891	891	ts
C5 isoprenoid biosynthesis	IspE	Arc	C	T	891	891	ts
C5 isoprenoid biosynthesis	IspE	SIO64986	C	A	894	894	tv
C5 isoprenoid biosynthesis	IspE	CPSB1	C	A	894	894	tv
C5 isoprenoid biosynthesis	IspE	Arc	C	A	894	894	tv
C5 isoprenoid biosynthesis	IspE	SIO64986	C	T	901	901	ts
C5 isoprenoid biosynthesis	IspE	CPSB1	C	T	901	901	ts
C5 isoprenoid biosynthesis	IspE	Arc	C	T	901	901	ts
C5 isoprenoid biosynthesis	IspE	SIO64986	T	G	903	903	tv
C5 isoprenoid biosynthesis	IspE	CPSB1	T	G	903	903	tv
C5 isoprenoid biosynthesis	IspE	Arc	T	G	903	903	tv
C5 isoprenoid biosynthesis	IspE	SIO64986	G	A	908	908	ts
C5 isoprenoid biosynthesis	IspE	CPSB1	G	A	908	908	ts
C5 isoprenoid biosynthesis	IspE	Arc	G	A	908	908	ts
C5 isoprenoid biosynthesis	IspE	SIO64986	C	A	918	918	tv
C5 isoprenoid biosynthesis	IspE	CPSB1	C	A	918	918	tv
C5 isoprenoid biosynthesis	IspE	Arc	C	A	918	918	tv
C5 isoprenoid biosynthesis	IspE	SIO64986	C	A	921	921	tv
C5 isoprenoid biosynthesis	IspE	CPSB1	C	A	921	921	tv
C5 isoprenoid biosynthesis	IspE	Arc	C	A	921	921	tv
C5 isoprenoid biosynthesis	IspE	SIO64986	A	T	923	923	tv
C5 isoprenoid biosynthesis	IspE	CPSB1	A	T	923	923	tv
C5 isoprenoid biosynthesis	IspE	Arc	A	T	923	923	tv
C5 isoprenoid biosynthesis	IspE	SIO64986	T	A	924	924	tv
C5 isoprenoid biosynthesis	IspE	CPSB1	T	A	924	924	tv
C5 isoprenoid biosynthesis	IspE	Arc	T	A	924	924	tv
C5 isoprenoid biosynthesis	IspE	SIO64986	A	G	927	927	ts
C5 isoprenoid biosynthesis	IspE	CPSB1	A	G	927	927	ts
C5 isoprenoid biosynthesis	IspE	Arc	A	G	927	927	ts
C5 isoprenoid biosynthesis	IspE	SIO64986	A	G	928	928	ts
C5 isoprenoid biosynthesis	IspE	CPSB1	A	G	928	928	ts
C5 isoprenoid biosynthesis	IspE	Arc	A	G	928	928	ts
C5 isoprenoid biosynthesis	IspE	SIO64986	G	A	932	932	ts
C5 isoprenoid biosynthesis	IspE	CPSB1	G	A	932	932	ts
C5 isoprenoid biosynthesis	IspE	Arc	G	A	932	932	ts
C5 isoprenoid biosynthesis	IspF	SIO64986	A	C	13	13	tv
C5 isoprenoid biosynthesis	IspF	CPSB1	A	C	13	13	tv
C5 isoprenoid biosynthesis	IspF	Arc	A	C	13	13	tv
C5 isoprenoid biosynthesis	IspF	Delmont	A	C	13	13	tv
C5 isoprenoid biosynthesis	IspF	SIO64986	G	A	27	27	ts
C5 isoprenoid biosynthesis	IspF	CPSB1	G	A	27	27	ts
C5 isoprenoid biosynthesis	IspF	Arc	G	A	27	27	ts
C5 isoprenoid biosynthesis	IspF	Delmont	G	A	27	27	ts
C5 isoprenoid biosynthesis	IspF	SIO64986	T	C	39	39	ts
C5 isoprenoid biosynthesis	IspF	CPSB1	T	C	39	39	ts
C5 isoprenoid biosynthesis	IspF	Arc	T	C	39	39	ts
C5 isoprenoid biosynthesis	IspF	Delmont	T	C	39	39	ts
C5 isoprenoid biosynthesis	IspF	SIO64986	T	C	42	42	ts
C5 isoprenoid biosynthesis	IspF	CPSB1	T	C	42	42	ts
C5 isoprenoid biosynthesis	IspF	Arc	T	C	42	42	ts
C5 isoprenoid biosynthesis	IspF	Delmont	T	C	42	42	ts
C5 isoprenoid biosynthesis	IspF	SIO64986	A	C	48	48	tv
C5 isoprenoid biosynthesis	IspF	CPSB1	A	C	48	48	tv
C5 isoprenoid biosynthesis	IspF	Arc	A	C	48	48	tv
C5 isoprenoid biosynthesis	IspF	Delmont	A	C	48	48	tv
C5 isoprenoid biosynthesis	IspF	SIO64986	G	A	54	54	ts
C5 isoprenoid biosynthesis	IspF	CPSB1	G	A	54	54	ts
C5 isoprenoid biosynthesis	IspF	Arc	G	A	54	54	ts
C5 isoprenoid biosynthesis	IspF	Delmont	G	A	54	54	ts
C5 isoprenoid biosynthesis	IspF	SIO64986	G	A	63	63	ts
C5 isoprenoid biosynthesis	IspF	CPSB1	G	A	63	63	ts
C5 isoprenoid biosynthesis	IspF	Arc	G	A	63	63	ts
C5 isoprenoid biosynthesis	IspF	Delmont	G	A	63	63	ts
C5 isoprenoid biosynthesis	IspF	SIO64986	A	G	76	76	ts
C5 isoprenoid biosynthesis	IspF	CPSB1	A	G	76	76	ts
C5 isoprenoid biosynthesis	IspF	Arc	A	G	76	76	ts
C5 isoprenoid biosynthesis	IspF	Delmont	A	G	76	76	ts
C5 isoprenoid biosynthesis	IspF	SIO64986	T	A	81	81	tv
C5 isoprenoid biosynthesis	IspF	CPSB1	T	A	81	81	tv
C5 isoprenoid biosynthesis	IspF	Arc	T	A	81	81	tv
C5 isoprenoid biosynthesis	IspF	Delmont	T	A	81	81	tv
C5 isoprenoid biosynthesis	IspF	SIO64986	G	A	92	92	ts
C5 isoprenoid biosynthesis	IspF	CPSB1	G	A	92	92	ts
C5 isoprenoid biosynthesis	IspF	Arc	G	A	92	92	ts
C5 isoprenoid biosynthesis	IspF	Delmont	G	A	92	92	ts
C5 isoprenoid biosynthesis	IspF	SIO64986	C	T	94	94	ts
C5 isoprenoid biosynthesis	IspF	CPSB1	C	T	94	94	ts
C5 isoprenoid biosynthesis	IspF	Arc	C	T	94	94	ts
C5 isoprenoid biosynthesis	IspF	Delmont	C	T	94	94	ts
C5 isoprenoid biosynthesis	IspF	SIO64986	G	A	102	102	ts
C5 isoprenoid biosynthesis	IspF	CPSB1	G	A	102	102	ts
C5 isoprenoid biosynthesis	IspF	Arc	G	A	102	102	ts
C5 isoprenoid biosynthesis	IspF	Delmont	G	A	102	102	ts
C5 isoprenoid biosynthesis	IspF	SIO64986	A	C	126	126	tv
C5 isoprenoid biosynthesis	IspF	CPSB1	A	C	126	126	tv
C5 isoprenoid biosynthesis	IspF	Arc	A	C	126	126	tv
C5 isoprenoid biosynthesis	IspF	Delmont	A	C	126	126	tv
C5 isoprenoid biosynthesis	IspF	SIO64986	C	T	135	135	ts
C5 isoprenoid biosynthesis	IspF	CPSB1	C	T	135	135	ts
C5 isoprenoid biosynthesis	IspF	Arc	C	T	135	135	ts
C5 isoprenoid biosynthesis	IspF	Delmont	C	T	135	135	ts
C5 isoprenoid biosynthesis	IspF	SIO64986	T	C	147	147	ts
C5 isoprenoid biosynthesis	IspF	CPSB1	T	C	147	147	ts
C5 isoprenoid biosynthesis	IspF	Arc	T	C	147	147	ts
C5 isoprenoid biosynthesis	IspF	Delmont	T	C	147	147	ts
C5 isoprenoid biosynthesis	IspF	SIO64986	T	C	154	154	ts
C5 isoprenoid biosynthesis	IspF	CPSB1	T	C	154	154	ts
C5 isoprenoid biosynthesis	IspF	Arc	T	C	154	154	ts
C5 isoprenoid biosynthesis	IspF	Delmont	T	C	154	154	ts
C5 isoprenoid biosynthesis	IspF	SIO64986	C	T	180	180	ts
C5 isoprenoid biosynthesis	IspF	CPSB1	C	T	180	180	ts
C5 isoprenoid biosynthesis	IspF	Arc	C	T	180	180	ts
C5 isoprenoid biosynthesis	IspF	Delmont	C	T	180	180	ts
C5 isoprenoid biosynthesis	IspF	SIO64986	T	C	186	186	ts
C5 isoprenoid biosynthesis	IspF	CPSB1	T	C	186	186	ts
C5 isoprenoid biosynthesis	IspF	Arc	T	C	186	186	ts
C5 isoprenoid biosynthesis	IspF	Delmont	T	C	186	186	ts
C5 isoprenoid biosynthesis	IspF	SIO64986	C	T	189	189	ts
C5 isoprenoid biosynthesis	IspF	CPSB1	C	T	189	189	ts
C5 isoprenoid biosynthesis	IspF	Arc	C	T	189	189	ts
C5 isoprenoid biosynthesis	IspF	Delmont	C	T	189	189	ts
C5 isoprenoid biosynthesis	IspF	SIO64986	G	A	210	210	ts
C5 isoprenoid biosynthesis	IspF	CPSB1	G	A	210	210	ts
C5 isoprenoid biosynthesis	IspF	Arc	G	A	210	210	ts
C5 isoprenoid biosynthesis	IspF	Delmont	G	A	210	210	ts
C5 isoprenoid biosynthesis	IspF	SIO64986	C	T	219	219	ts
C5 isoprenoid biosynthesis	IspF	CPSB1	C	T	219	219	ts
C5 isoprenoid biosynthesis	IspF	Arc	C	T	219	219	ts
C5 isoprenoid biosynthesis	IspF	Delmont	C	T	219	219	ts
C5 isoprenoid biosynthesis	IspF	SIO64986	T	C	222	222	ts
C5 isoprenoid biosynthesis	IspF	CPSB1	T	C	222	222	ts
C5 isoprenoid biosynthesis	IspF	Arc	T	C	222	222	ts
C5 isoprenoid biosynthesis	IspF	Delmont	T	C	222	222	ts
C5 isoprenoid biosynthesis	IspF	CPSB1	C	T	228	228	ts
C5 isoprenoid biosynthesis	IspF	SIO64986	A	G	232	232	ts
C5 isoprenoid biosynthesis	IspF	CPSB1	A	G	232	232	ts
C5 isoprenoid biosynthesis	IspF	Arc	A	G	232	232	ts
C5 isoprenoid biosynthesis	IspF	Delmont	A	G	232	232	ts
C5 isoprenoid biosynthesis	IspF	SIO64986	C	T	233	233	ts
C5 isoprenoid biosynthesis	IspF	CPSB1	C	T	233	233	ts
C5 isoprenoid biosynthesis	IspF	Arc	C	T	233	233	ts
C5 isoprenoid biosynthesis	IspF	Delmont	C	T	233	233	ts
C5 isoprenoid biosynthesis	IspF	SIO64986	A	G	240	240	ts
C5 isoprenoid biosynthesis	IspF	CPSB1	A	G	240	240	ts
C5 isoprenoid biosynthesis	IspF	Delmont	A	G	240	240	ts
C5 isoprenoid biosynthesis	IspF	SIO64986	A	G	250	250	ts
C5 isoprenoid biosynthesis	IspF	CPSB1	A	G	250	250	ts
C5 isoprenoid biosynthesis	IspF	Arc	A	G	250	250	ts
C5 isoprenoid biosynthesis	IspF	Delmont	A	G	250	250	ts
C5 isoprenoid biosynthesis	IspF	SIO64986	C	T	252	252	ts
C5 isoprenoid biosynthesis	IspF	CPSB1	C	T	252	252	ts
C5 isoprenoid biosynthesis	IspF	Arc	C	T	252	252	ts
C5 isoprenoid biosynthesis	IspF	Delmont	C	T	252	252	ts
C5 isoprenoid biosynthesis	IspF	SIO64986	T	C	256	256	ts
C5 isoprenoid biosynthesis	IspF	CPSB1	T	C	256	256	ts
C5 isoprenoid biosynthesis	IspF	Arc	T	C	256	256	ts
C5 isoprenoid biosynthesis	IspF	Delmont	T	C	256	256	ts
C5 isoprenoid biosynthesis	IspF	SIO64986	A	G	258	258	ts
C5 isoprenoid biosynthesis	IspF	CPSB1	A	G	258	258	ts
C5 isoprenoid biosynthesis	IspF	Arc	A	G	258	258	ts
C5 isoprenoid biosynthesis	IspF	Delmont	A	G	258	258	ts
C5 isoprenoid biosynthesis	IspF	SIO64986	A	G	259	259	ts
C5 isoprenoid biosynthesis	IspF	CPSB1	A	G	259	259	ts
C5 isoprenoid biosynthesis	IspF	Arc	A	G	259	259	ts
C5 isoprenoid biosynthesis	IspF	Delmont	A	G	259	259	ts
C5 isoprenoid biosynthesis	IspF	SIO64986	C	T	261	261	ts
C5 isoprenoid biosynthesis	IspF	CPSB1	C	T	261	261	ts
C5 isoprenoid biosynthesis	IspF	Arc	C	T	261	261	ts
C5 isoprenoid biosynthesis	IspF	Delmont	C	T	261	261	ts
C5 isoprenoid biosynthesis	IspF	SIO64986	G	A	263	263	ts
C5 isoprenoid biosynthesis	IspF	CPSB1	G	A	263	263	ts
C5 isoprenoid biosynthesis	IspF	Arc	G	A	263	263	ts
C5 isoprenoid biosynthesis	IspF	Delmont	G	A	263	263	ts
C5 isoprenoid biosynthesis	IspF	SIO64986	C	G	280	280	tv
C5 isoprenoid biosynthesis	IspF	CPSB1	C	G	280	280	tv
C5 isoprenoid biosynthesis	IspF	Arc	C	G	280	280	tv
C5 isoprenoid biosynthesis	IspF	Delmont	C	A	280	280	tv
C5 isoprenoid biosynthesis	IspF	SIO64986	A	G	300	300	ts
C5 isoprenoid biosynthesis	IspF	CPSB1	A	G	300	300	ts
C5 isoprenoid biosynthesis	IspF	Arc	A	G	300	300	ts
C5 isoprenoid biosynthesis	IspF	Delmont	A	G	300	300	ts
C5 isoprenoid biosynthesis	IspF	SIO64986	G	A	313	313	ts
C5 isoprenoid biosynthesis	IspF	CPSB1	G	A	313	313	ts
C5 isoprenoid biosynthesis	IspF	Arc	G	A	313	313	ts
C5 isoprenoid biosynthesis	IspF	Delmont	G	A	313	313	ts
C5 isoprenoid biosynthesis	IspF	SIO64986	G	A	315	315	ts
C5 isoprenoid biosynthesis	IspF	CPSB1	G	A	315	315	ts
C5 isoprenoid biosynthesis	IspF	Arc	G	A	315	315	ts
C5 isoprenoid biosynthesis	IspF	Delmont	G	A	315	315	ts
C5 isoprenoid biosynthesis	IspF	SIO64986	G	A	339	339	ts
C5 isoprenoid biosynthesis	IspF	CPSB1	G	A	339	339	ts
C5 isoprenoid biosynthesis	IspF	Arc	G	A	339	339	ts
C5 isoprenoid biosynthesis	IspF	Delmont	G	A	339	339	ts
C5 isoprenoid biosynthesis	IspF	SIO64986	C	G	340	340	tv
C5 isoprenoid biosynthesis	IspF	CPSB1	C	G	340	340	tv
C5 isoprenoid biosynthesis	IspF	Arc	C	G	340	340	tv
C5 isoprenoid biosynthesis	IspF	Delmont	C	G	340	340	tv
C5 isoprenoid biosynthesis	IspF	SIO64986	G	T	342	342	tv
C5 isoprenoid biosynthesis	IspF	CPSB1	G	T	342	342	tv
C5 isoprenoid biosynthesis	IspF	Arc	G	T	342	342	tv
C5 isoprenoid biosynthesis	IspF	Delmont	G	T	342	342	tv
C5 isoprenoid biosynthesis	IspF	SIO64986	A	G	348	348	ts
C5 isoprenoid biosynthesis	IspF	CPSB1	A	G	348	348	ts
C5 isoprenoid biosynthesis	IspF	Arc	A	G	348	348	ts
C5 isoprenoid biosynthesis	IspF	Delmont	A	G	348	348	ts
C5 isoprenoid biosynthesis	IspF	SIO64986	A	G	353	353	ts
C5 isoprenoid biosynthesis	IspF	CPSB1	A	G	353	353	ts
C5 isoprenoid biosynthesis	IspF	Arc	A	G	353	353	ts
C5 isoprenoid biosynthesis	IspF	Delmont	A	G	353	353	ts
C5 isoprenoid biosynthesis	IspF	SIO64986	G	A	364	364	ts
C5 isoprenoid biosynthesis	IspF	CPSB1	G	A	364	364	ts
C5 isoprenoid biosynthesis	IspF	Arc	G	A	364	364	ts
C5 isoprenoid biosynthesis	IspF	Delmont	G	A	364	364	ts
C5 isoprenoid biosynthesis	IspF	SIO64986	T	C	365	365	ts
C5 isoprenoid biosynthesis	IspF	CPSB1	T	C	365	365	ts
C5 isoprenoid biosynthesis	IspF	Arc	T	C	365	365	ts
C5 isoprenoid biosynthesis	IspF	Delmont	T	C	365	365	ts
C5 isoprenoid biosynthesis	IspF	SIO64986	C	T	367	367	ts
C5 isoprenoid biosynthesis	IspF	CPSB1	C	T	367	367	ts
C5 isoprenoid biosynthesis	IspF	Arc	C	T	367	367	ts
C5 isoprenoid biosynthesis	IspF	Delmont	C	T	367	367	ts
C5 isoprenoid biosynthesis	IspF	SIO64986	C	A	369	369	tv
C5 isoprenoid biosynthesis	IspF	CPSB1	C	A	369	369	tv
C5 isoprenoid biosynthesis	IspF	Arc	C	A	369	369	tv
C5 isoprenoid biosynthesis	IspF	Delmont	C	A	369	369	tv
C5 isoprenoid biosynthesis	IspF	SIO64986	C	T	378	378	ts
C5 isoprenoid biosynthesis	IspF	CPSB1	C	T	378	378	ts
C5 isoprenoid biosynthesis	IspF	Arc	C	T	378	378	ts
C5 isoprenoid biosynthesis	IspF	Delmont	C	T	378	378	ts
C5 isoprenoid biosynthesis	IspF	SIO64986	C	G	379	379	tv
C5 isoprenoid biosynthesis	IspF	CPSB1	C	G	379	379	tv
C5 isoprenoid biosynthesis	IspF	Arc	C	G	379	379	tv
C5 isoprenoid biosynthesis	IspF	Delmont	C	G	379	379	tv
C5 isoprenoid biosynthesis	IspF	SIO64986	A	G	381	381	ts
C5 isoprenoid biosynthesis	IspF	Arc	A	G	381	381	ts
C5 isoprenoid biosynthesis	IspF	Delmont	A	G	381	381	ts
C5 isoprenoid biosynthesis	IspF	SIO64986	C	G	385	385	tv
C5 isoprenoid biosynthesis	IspF	CPSB1	C	G	385	385	tv
C5 isoprenoid biosynthesis	IspF	Arc	C	G	385	385	tv
C5 isoprenoid biosynthesis	IspF	Delmont	C	G	385	385	tv
C5 isoprenoid biosynthesis	IspF	SIO64986	G	A	388	388	ts
C5 isoprenoid biosynthesis	IspF	CPSB1	G	A	388	388	ts
C5 isoprenoid biosynthesis	IspF	Arc	G	A	388	388	ts
C5 isoprenoid biosynthesis	IspF	Delmont	G	A	388	388	ts
C5 isoprenoid biosynthesis	IspF	SIO64986	T	A	390	390	tv
C5 isoprenoid biosynthesis	IspF	CPSB1	T	A	390	390	tv
C5 isoprenoid biosynthesis	IspF	Arc	T	A	390	390	tv
C5 isoprenoid biosynthesis	IspF	Delmont	T	A	390	390	tv
C5 isoprenoid biosynthesis	IspF	SIO64986	T	C	396	396	ts
C5 isoprenoid biosynthesis	IspF	CPSB1	T	C	396	396	ts
C5 isoprenoid biosynthesis	IspF	Arc	T	C	396	396	ts
C5 isoprenoid biosynthesis	IspF	Delmont	T	C	396	396	ts
C5 isoprenoid biosynthesis	IspF	SIO64986	A	G	399	399	ts
C5 isoprenoid biosynthesis	IspF	CPSB1	A	G	399	399	ts
C5 isoprenoid biosynthesis	IspF	Arc	A	G	399	399	ts
C5 isoprenoid biosynthesis	IspF	Delmont	A	G	399	399	ts
C5 isoprenoid biosynthesis	IspF	SIO64986	G	A	402	402	ts
C5 isoprenoid biosynthesis	IspF	CPSB1	G	A	402	402	ts
C5 isoprenoid biosynthesis	IspF	Arc	G	A	402	402	ts
C5 isoprenoid biosynthesis	IspF	Delmont	G	A	402	402	ts
C5 isoprenoid biosynthesis	IspF	SIO64986	C	T	411	411	ts
C5 isoprenoid biosynthesis	IspF	CPSB1	C	T	411	411	ts
C5 isoprenoid biosynthesis	IspF	Arc	C	T	411	411	ts
C5 isoprenoid biosynthesis	IspF	Delmont	C	T	411	411	ts
C5 isoprenoid biosynthesis	IspF	SIO64986	A	G	414	414	ts
C5 isoprenoid biosynthesis	IspF	CPSB1	A	G	414	414	ts
C5 isoprenoid biosynthesis	IspF	Arc	A	G	414	414	ts
C5 isoprenoid biosynthesis	IspF	Delmont	A	G	414	414	ts
C5 isoprenoid biosynthesis	IspF	SIO64986	C	T	418	418	ts
C5 isoprenoid biosynthesis	IspF	CPSB1	C	T	418	418	ts
C5 isoprenoid biosynthesis	IspF	Arc	C	T	418	418	ts
C5 isoprenoid biosynthesis	IspF	Delmont	C	T	418	418	ts
C5 isoprenoid biosynthesis	IspF	SIO64986	G	A	438	438	ts
C5 isoprenoid biosynthesis	IspF	CPSB1	G	A	438	438	ts
C5 isoprenoid biosynthesis	IspF	Arc	G	A	438	438	ts
C5 isoprenoid biosynthesis	IspF	Delmont	G	A	438	438	ts
C5 isoprenoid biosynthesis	IspF	SIO64986	A	G	441	441	ts
C5 isoprenoid biosynthesis	IspF	Arc	A	G	441	441	ts
C5 isoprenoid biosynthesis	IspF	Delmont	A	G	441	441	ts
C5 isoprenoid biosynthesis	IspF	SIO64986	A	G	459	459	ts
C5 isoprenoid biosynthesis	IspF	CPSB1	A	G	459	459	ts
C5 isoprenoid biosynthesis	IspF	Arc	A	G	459	459	ts
C5 isoprenoid biosynthesis	IspF	Delmont	A	G	459	459	ts
C5 isoprenoid biosynthesis	IspF	SIO64986	T	A	462	462	tv
C5 isoprenoid biosynthesis	IspF	CPSB1	T	A	462	462	tv
C5 isoprenoid biosynthesis	IspF	Arc	T	A	462	462	tv
C5 isoprenoid biosynthesis	IspF	Delmont	T	A	462	462	tv
C5 isoprenoid biosynthesis	IspF	SIO64986	T	C	465	465	ts
C5 isoprenoid biosynthesis	IspF	CPSB1	T	C	465	465	ts
C5 isoprenoid biosynthesis	IspF	Arc	T	C	465	465	ts
C5 isoprenoid biosynthesis	IspF	Delmont	T	C	465	465	ts
C5 isoprenoid biosynthesis	IspF	SIO64986	G	A	468	468	ts
C5 isoprenoid biosynthesis	IspF	CPSB1	G	A	468	468	ts
C5 isoprenoid biosynthesis	IspF	Arc	G	A	468	468	ts
C5 isoprenoid biosynthesis	IspF	Delmont	G	A	468	468	ts
C5 isoprenoid biosynthesis	IspF	SIO64986	C	T	469	469	ts
C5 isoprenoid biosynthesis	IspF	CPSB1	C	T	469	469	ts
C5 isoprenoid biosynthesis	IspF	Arc	C	T	469	469	ts
C5 isoprenoid biosynthesis	IspF	Delmont	C	T	469	469	ts
C5 isoprenoid biosynthesis	IspF	SIO64986	G	A	471	471	ts
C5 isoprenoid biosynthesis	IspF	CPSB1	G	A	471	471	ts
C5 isoprenoid biosynthesis	IspF	Arc	G	A	471	471	ts
C5 isoprenoid biosynthesis	IspF	Delmont	G	A	471	471	ts
C5 isoprenoid biosynthesis	IspF	SIO64986	A	G	478	478	ts
C5 isoprenoid biosynthesis	IspF	CPSB1	A	G	478	478	ts
C5 isoprenoid biosynthesis	IspF	Arc	A	G	478	478	ts
C5 isoprenoid biosynthesis	IspF	Delmont	A	G	478	478	ts
C5 isoprenoid biosynthesis	IspF	SIO64986	T	C	480	480	ts
C5 isoprenoid biosynthesis	IspF	CPSB1	T	C	480	480	ts
C5 isoprenoid biosynthesis	IspF	Arc	T	C	480	480	ts
C5 isoprenoid biosynthesis	IspF	Delmont	T	C	480	480	ts
C5 isoprenoid biosynthesis	IspF	SIO64986	C	T	481	481	ts
C5 isoprenoid biosynthesis	IspF	CPSB1	C	T	481	481	ts
C5 isoprenoid biosynthesis	IspF	Arc	C	T	481	481	ts
C5 isoprenoid biosynthesis	IspF	Delmont	C	T	481	481	ts
C5 isoprenoid biosynthesis	IspF	SIO64986	A	G	486	486	ts
C5 isoprenoid biosynthesis	IspF	CPSB1	A	G	486	486	ts
C5 isoprenoid biosynthesis	IspF	Arc	A	G	486	486	ts
C5 isoprenoid biosynthesis	IspF	Delmont	A	G	486	486	ts
C5 isoprenoid biosynthesis	IspH	SIO64986	A	G	16	16	ts
C5 isoprenoid biosynthesis	IspH	CPSB1	A	G	16	16	ts
C5 isoprenoid biosynthesis	IspH	Arc	A	G	16	16	ts
C5 isoprenoid biosynthesis	IspH	Delmont	A	G	16	16	ts
C5 isoprenoid biosynthesis	IspH	SIO64986	T	C	20	20	ts
C5 isoprenoid biosynthesis	IspH	CPSB1	T	C	20	20	ts
C5 isoprenoid biosynthesis	IspH	Arc	T	C	20	20	ts
C5 isoprenoid biosynthesis	IspH	Delmont	T	C	20	20	ts
C5 isoprenoid biosynthesis	IspH	SIO64986	G	A	36	36	ts
C5 isoprenoid biosynthesis	IspH	CPSB1	G	A	36	36	ts
C5 isoprenoid biosynthesis	IspH	Arc	G	A	36	36	ts
C5 isoprenoid biosynthesis	IspH	Delmont	G	A	36	36	ts
C5 isoprenoid biosynthesis	IspH	SIO64986	G	A	37	37	ts
C5 isoprenoid biosynthesis	IspH	CPSB1	G	A	37	37	ts
C5 isoprenoid biosynthesis	IspH	Arc	G	A	37	37	ts
C5 isoprenoid biosynthesis	IspH	Delmont	G	A	37	37	ts
C5 isoprenoid biosynthesis	IspH	SIO64986	A	T	38	38	tv
C5 isoprenoid biosynthesis	IspH	CPSB1	A	T	38	38	tv
C5 isoprenoid biosynthesis	IspH	Arc	A	T	38	38	tv
C5 isoprenoid biosynthesis	IspH	Delmont	A	T	38	38	tv
C5 isoprenoid biosynthesis	IspH	SIO64986	T	C	39	39	ts
C5 isoprenoid biosynthesis	IspH	CPSB1	T	C	39	39	ts
C5 isoprenoid biosynthesis	IspH	Arc	T	C	39	39	ts
C5 isoprenoid biosynthesis	IspH	Delmont	T	C	39	39	ts
C5 isoprenoid biosynthesis	IspH	SIO64986	T	C	42	42	ts
C5 isoprenoid biosynthesis	IspH	CPSB1	T	C	42	42	ts
C5 isoprenoid biosynthesis	IspH	Arc	T	C	42	42	ts
C5 isoprenoid biosynthesis	IspH	Delmont	T	C	42	42	ts
C5 isoprenoid biosynthesis	IspH	SIO64986	C	T	72	72	ts
C5 isoprenoid biosynthesis	IspH	CPSB1	C	T	72	72	ts
C5 isoprenoid biosynthesis	IspH	Arc	C	T	72	72	ts
C5 isoprenoid biosynthesis	IspH	Delmont	C	T	72	72	ts
C5 isoprenoid biosynthesis	IspH	SIO64986	T	C	87	87	ts
C5 isoprenoid biosynthesis	IspH	CPSB1	T	C	87	87	ts
C5 isoprenoid biosynthesis	IspH	Arc	T	C	87	87	ts
C5 isoprenoid biosynthesis	IspH	Delmont	T	C	87	87	ts
C5 isoprenoid biosynthesis	IspH	SIO64986	A	G	90	90	ts
C5 isoprenoid biosynthesis	IspH	CPSB1	A	G	90	90	ts
C5 isoprenoid biosynthesis	IspH	Arc	A	G	90	90	ts
C5 isoprenoid biosynthesis	IspH	Delmont	A	G	90	90	ts
C5 isoprenoid biosynthesis	IspH	SIO64986	A	G	111	111	ts
C5 isoprenoid biosynthesis	IspH	CPSB1	A	G	111	111	ts
C5 isoprenoid biosynthesis	IspH	Arc	A	G	111	111	ts
C5 isoprenoid biosynthesis	IspH	Delmont	A	G	111	111	ts
C5 isoprenoid biosynthesis	IspH	SIO64986	G	A	112	112	ts
C5 isoprenoid biosynthesis	IspH	CPSB1	G	A	112	112	ts
C5 isoprenoid biosynthesis	IspH	Arc	G	A	112	112	ts
C5 isoprenoid biosynthesis	IspH	Delmont	G	A	112	112	ts
C5 isoprenoid biosynthesis	IspH	SIO64986	T	C	114	114	ts
C5 isoprenoid biosynthesis	IspH	CPSB1	T	C	114	114	ts
C5 isoprenoid biosynthesis	IspH	Arc	T	C	114	114	ts
C5 isoprenoid biosynthesis	IspH	Delmont	T	C	114	114	ts
C5 isoprenoid biosynthesis	IspH	SIO64986	G	A	126	126	ts
C5 isoprenoid biosynthesis	IspH	CPSB1	G	A	126	126	ts
C5 isoprenoid biosynthesis	IspH	Arc	G	A	126	126	ts
C5 isoprenoid biosynthesis	IspH	Delmont	G	A	126	126	ts
C5 isoprenoid biosynthesis	IspH	SIO64986	T	C	135	135	ts
C5 isoprenoid biosynthesis	IspH	CPSB1	T	C	135	135	ts
C5 isoprenoid biosynthesis	IspH	Arc	T	C	135	135	ts
C5 isoprenoid biosynthesis	IspH	Delmont	T	C	135	135	ts
C5 isoprenoid biosynthesis	IspH	SIO64986	T	C	138	138	ts
C5 isoprenoid biosynthesis	IspH	CPSB1	T	C	138	138	ts
C5 isoprenoid biosynthesis	IspH	Arc	T	C	138	138	ts
C5 isoprenoid biosynthesis	IspH	Delmont	T	C	138	138	ts
C5 isoprenoid biosynthesis	IspH	SIO64986	G	A	139	139	ts
C5 isoprenoid biosynthesis	IspH	CPSB1	G	A	139	139	ts
C5 isoprenoid biosynthesis	IspH	Arc	G	A	139	139	ts
C5 isoprenoid biosynthesis	IspH	Delmont	G	A	139	139	ts
C5 isoprenoid biosynthesis	IspH	SIO64986	C	T	144	144	ts
C5 isoprenoid biosynthesis	IspH	CPSB1	C	T	144	144	ts
C5 isoprenoid biosynthesis	IspH	Arc	C	T	144	144	ts
C5 isoprenoid biosynthesis	IspH	Delmont	C	T	144	144	ts
C5 isoprenoid biosynthesis	IspH	SIO64986	A	G	150	150	ts
C5 isoprenoid biosynthesis	IspH	CPSB1	A	G	150	150	ts
C5 isoprenoid biosynthesis	IspH	Arc	A	G	150	150	ts
C5 isoprenoid biosynthesis	IspH	Delmont	A	G	150	150	ts
C5 isoprenoid biosynthesis	IspH	SIO64986	T	G	153	153	tv
C5 isoprenoid biosynthesis	IspH	CPSB1	T	G	153	153	tv
C5 isoprenoid biosynthesis	IspH	Arc	T	G	153	153	tv
C5 isoprenoid biosynthesis	IspH	Delmont	T	G	153	153	tv
C5 isoprenoid biosynthesis	IspH	SIO64986	G	A	165	165	ts
C5 isoprenoid biosynthesis	IspH	CPSB1	G	A	165	165	ts
C5 isoprenoid biosynthesis	IspH	Arc	G	A	165	165	ts
C5 isoprenoid biosynthesis	IspH	Delmont	G	A	165	165	ts
C5 isoprenoid biosynthesis	IspH	SIO64986	T	A	171	171	tv
C5 isoprenoid biosynthesis	IspH	CPSB1	T	G	171	171	tv
C5 isoprenoid biosynthesis	IspH	Arc	T	A	171	171	tv
C5 isoprenoid biosynthesis	IspH	Delmont	T	A	171	171	tv
C5 isoprenoid biosynthesis	IspH	SIO64986	A	G	178	178	ts
C5 isoprenoid biosynthesis	IspH	CPSB1	A	G	178	178	ts
C5 isoprenoid biosynthesis	IspH	Arc	A	G	178	178	ts
C5 isoprenoid biosynthesis	IspH	Delmont	A	G	178	178	ts
C5 isoprenoid biosynthesis	IspH	SIO64986	T	C	201	201	ts
C5 isoprenoid biosynthesis	IspH	CPSB1	T	C	201	201	ts
C5 isoprenoid biosynthesis	IspH	Arc	T	C	201	201	ts
C5 isoprenoid biosynthesis	IspH	Delmont	T	C	201	201	ts
C5 isoprenoid biosynthesis	IspH	SIO64986	A	G	216	216	ts
C5 isoprenoid biosynthesis	IspH	CPSB1	A	G	216	216	ts
C5 isoprenoid biosynthesis	IspH	Arc	A	G	216	216	ts
C5 isoprenoid biosynthesis	IspH	Delmont	A	G	216	216	ts
C5 isoprenoid biosynthesis	IspH	SIO64986	G	A	237	237	ts
C5 isoprenoid biosynthesis	IspH	SIO64986	G	A	246	246	ts
C5 isoprenoid biosynthesis	IspH	CPSB1	G	A	246	246	ts
C5 isoprenoid biosynthesis	IspH	Arc	G	A	246	246	ts
C5 isoprenoid biosynthesis	IspH	Delmont	G	A	246	246	ts
C5 isoprenoid biosynthesis	IspH	SIO64986	C	T	249	249	ts
C5 isoprenoid biosynthesis	IspH	CPSB1	C	T	249	249	ts
C5 isoprenoid biosynthesis	IspH	Arc	C	T	249	249	ts
C5 isoprenoid biosynthesis	IspH	Delmont	C	T	249	249	ts
C5 isoprenoid biosynthesis	IspH	SIO64986	C	T	258	258	ts
C5 isoprenoid biosynthesis	IspH	CPSB1	C	T	258	258	ts
C5 isoprenoid biosynthesis	IspH	Arc	C	T	258	258	ts
C5 isoprenoid biosynthesis	IspH	Delmont	C	T	258	258	ts
C5 isoprenoid biosynthesis	IspH	SIO64986	A	G	266	266	ts
C5 isoprenoid biosynthesis	IspH	CPSB1	A	G	266	266	ts
C5 isoprenoid biosynthesis	IspH	Arc	A	G	266	266	ts
C5 isoprenoid biosynthesis	IspH	Delmont	A	G	266	266	ts
C5 isoprenoid biosynthesis	IspH	SIO64986	A	G	276	276	ts
C5 isoprenoid biosynthesis	IspH	CPSB1	A	G	276	276	ts
C5 isoprenoid biosynthesis	IspH	Arc	A	G	276	276	ts
C5 isoprenoid biosynthesis	IspH	Delmont	A	G	276	276	ts
C5 isoprenoid biosynthesis	IspH	SIO64986	C	A	278	278	tv
C5 isoprenoid biosynthesis	IspH	CPSB1	C	A	278	278	tv
C5 isoprenoid biosynthesis	IspH	Arc	C	A	278	278	tv
C5 isoprenoid biosynthesis	IspH	Delmont	C	A	278	278	tv
C5 isoprenoid biosynthesis	IspH	SIO64986	G	A	287	287	ts
C5 isoprenoid biosynthesis	IspH	CPSB1	G	A	287	287	ts
C5 isoprenoid biosynthesis	IspH	Arc	G	A	287	287	ts
C5 isoprenoid biosynthesis	IspH	Delmont	G	A	287	287	ts
C5 isoprenoid biosynthesis	IspH	SIO64986	T	A	288	288	tv
C5 isoprenoid biosynthesis	IspH	CPSB1	T	A	288	288	tv
C5 isoprenoid biosynthesis	IspH	Arc	T	A	288	288	tv
C5 isoprenoid biosynthesis	IspH	Delmont	T	A	288	288	tv
C5 isoprenoid biosynthesis	IspH	SIO64986	T	C	292	292	ts
C5 isoprenoid biosynthesis	IspH	CPSB1	T	C	292	292	ts
C5 isoprenoid biosynthesis	IspH	Arc	T	C	292	292	ts
C5 isoprenoid biosynthesis	IspH	Delmont	T	C	292	292	ts
C5 isoprenoid biosynthesis	IspH	SIO64986	A	G	296	296	ts
C5 isoprenoid biosynthesis	IspH	CPSB1	A	G	296	296	ts
C5 isoprenoid biosynthesis	IspH	Arc	A	G	296	296	ts
C5 isoprenoid biosynthesis	IspH	Delmont	A	G	296	296	ts
C5 isoprenoid biosynthesis	IspH	SIO64986	G	C	298	298	tv
C5 isoprenoid biosynthesis	IspH	CPSB1	G	C	298	298	tv
C5 isoprenoid biosynthesis	IspH	Arc	G	C	298	298	tv
C5 isoprenoid biosynthesis	IspH	Delmont	G	C	298	298	tv
C5 isoprenoid biosynthesis	IspH	SIO64986	A	G	301	301	ts
C5 isoprenoid biosynthesis	IspH	CPSB1	A	G	301	301	ts
C5 isoprenoid biosynthesis	IspH	Arc	A	G	301	301	ts
C5 isoprenoid biosynthesis	IspH	Delmont	A	G	301	301	ts
C5 isoprenoid biosynthesis	IspH	SIO64986	C	T	302	302	ts
C5 isoprenoid biosynthesis	IspH	CPSB1	C	T	302	302	ts
C5 isoprenoid biosynthesis	IspH	Arc	C	T	302	302	ts
C5 isoprenoid biosynthesis	IspH	Delmont	C	T	302	302	ts
C5 isoprenoid biosynthesis	IspH	SIO64986	G	A	315	315	ts
C5 isoprenoid biosynthesis	IspH	CPSB1	G	A	315	315	ts
C5 isoprenoid biosynthesis	IspH	Arc	G	A	315	315	ts
C5 isoprenoid biosynthesis	IspH	Delmont	G	A	315	315	ts
C5 isoprenoid biosynthesis	IspH	SIO64986	A	T	324	324	tv
C5 isoprenoid biosynthesis	IspH	CPSB1	A	T	324	324	tv
C5 isoprenoid biosynthesis	IspH	Arc	A	T	324	324	tv
C5 isoprenoid biosynthesis	IspH	Delmont	A	T	324	324	tv
C5 isoprenoid biosynthesis	IspH	SIO64986	T	C	327	327	ts
[truncated: 23,017 more rows]
