# Supplementary material for: Comparative Genomics Insights Into the Evolutionary Disparities Between Nitroplast‐Evolved Ecotype UCYN‐A2 and Its Closest Relative UCYN‐A1
Source: Ecol Evol. 2025 Jul 7;15(7):e71739. doi: 10.1002/ece3.71739 (PMC12234771; doi:10.1002/ece3.71739)
Supplement: Supplementary file 7 — Table S6. RSCU index of the 40 key‐metabolic‐pathway genes. [file ECE3-15-e71739-s009.xlsx]

## Sheet: sheet1
Table S6. RSCU index of the 40 key-matabolic-pathway genes.
Taxa	A_GCA	A_GCC	A_GCG	A_GCT	C_TGC	C_TGT	D_GAC	D_GAT	E_GAA	E_GAG	F_TTC	F_TTT	G_GGA	G_GGC	G_GGG	G_GGT	H_CAC	H_CAT	I_ATA	I_ATC	I_ATT	K_AAA	K_AAG	L_CTA	L_CTC	L_CTG	L_CTT	L_TTA	L_TTG	M_ATG	N_AAC	N_AAT	P_CCA	P_CCC	P_CCG	P_CCT	Q_CAA	Q_CAG	R_AGA	R_AGG	R_CGA	R_CGC	R_CGG	R_CGT	S_AGC	S_AGT	S_TCA	S_TCC	S_TCG
Asd_A1	1.18667	0.17	0.17	2.47667	0.11	1.89	0.753333	1.24667	1.34667	0.653333	0.33	1.67	2.67	0.27	0.27	0.8	0	2	0.91	0.36	1.73	1.51	0.49	0.15	0.31	0	1.23	3.13	1.18	1	0.73	1.27	1.68	0	0.21	2.11	1.8	0.2	3.68667	0.676667	0.82	0.41	0	0.41	0.82	1.15333	0.493333	0.493333	0.246667
Asd_A2	1.48	0.89	0.3	1.33	0.33	1.67	0.465	1.535	1.52	0.48	0.33	1.67	2.25	0.25	0.5	1	0.405	1.595	0.7075	0.185	2.105	1.33	0.67	0.8175	0.17	0.2125	1.2	2.955	0.645	1	0.3875	1.6125	1.4	0.2	0	2.4	1.2	0.8	2.4	0	1.8	0	0	1.8	0.8025	0.99	0.2475	1.2375	0
CarA_A1	0.86	0.86	0.29	2	0.4	1.6	0.62	1.38	1.9	0.1	0.42	1.58	1.9	0.236667	0.346667	1.51667	0.36	1.64	0.86	0.17	1.97	1.57	0.43	1.24	0	0.35	0.71	3	0.71	1	0.323333	1.67667	1.33	0.44	0.44	1.78	1.38	0.62	2.5	0	0.5	0.5	0	2.5	1.03	1.66	1.24	0.41	0.21
CarA_A2	0.8	1.07	0	2.13	0.933333	1.06667	0.52	1.48	1.26	0.74	0.1	1.9	1.94	0.48	0.24	1.33	0.503333	1.49667	0.873333	0.176667	1.95	1.52	0.48	0.84	0	0.503333	0.783333	3.03	0.84	1	0.42	1.58	1.11	0.89	0	2	1.56	0.44	1.69333	1.12667	0.566667	0.566667	0	2.05333	0.8	1.6	1.2	0.8	0.2
CarB_A1	1.47667	0.543333	0	1.98	0.67	1.33	0.45	1.55	1.65	0.35	0.26	1.74	1.67	0.46	0.56	1.31333	0.486667	1.51333	0.746667	0.343333	1.91	1.68	0.32	0.63	0.07	0.07	0.91	3.56	0.77	1	0.276667	1.72333	1.18667	0.406667	0.313333	2.09333	1.49667	0.503333	2.31	0.276667	0.416667	0.92	0.226667	1.84667	0.26	0.86	1.03	0.34	0.09
CarB_A2	1.4325	0.38	0.205	1.9825	0.4375	1.5625	0.2975	1.7025	1.67	0.33	0.225	1.775	1.965	0.415	0.3525	1.265	0.3375	1.6625	0.75	0.2725	1.9775	1.4875	0.5125	0.7575	0.36	0.045	0.9125	3.345	0.5775	1	0.145	1.855	1.565	0.255	0.0525	2.1275	1.605	0.395	2.0775	0.12	0.5325	0.7325	0.12	2.4175	0.2825	0.9775	1.0075	0.515	0.2175
Dxr_A1	0	0	0	0	0	0	0.5	1.5	1	1	0.25	1.75	0	2	0	2	0	0	1.76	0.53	0.71	1.5	0.5	1.09	0	0	2.18	2.18	0.55	1	0	2	0	0	0	0	2	0	0	0	0	0	0	6	0	2	0	2	0
Dxr_A2	0	0	0	0	0	0	0	2	2	0	0.33	1.67	0	0	0	0	0	0	1.94	0.47	0.59	0.8	1.2	0.92	0.46	0	1.85	1.85	0.92	1	0	2	0	0	0	0	2	0	0	0	0	0	0	6	1.2	1.2	1.2	0	0
Dxs_A1	1.41	0.69	0.07	1.83	0.4	1.6	0.25	1.75	1.57	0.43	0.38	1.62	1.69	0.47	0.47	1.36	0.5	1.5	0.52	0.33	2.15	1.53	0.47	1.08	0.2	0.2	1.38	2.39333	0.756667	1	0.25	1.75	0.82	0.313333	0.24	2.63	1.48	0.52	2	0.25	0.25	0.75	0.25	2.5	0.53	1.59	1.24	0.35	0.18
Dsx_A2	1.4125	0.53	0.17	1.89	0	2	0.41	1.59	1.725	0.275	0.48	1.52	1.44	0.375	0.39	1.7875	0.42	1.58	0.38	0.205	2.4125	1.69	0.31	1.18	0.175	0.39	1.105	2.16	0.98	1	0.56	1.44	0.94	0.35	0	2.71	1.4675	0.5325	1.75	0.25	0.75	1.25	0.25	1.75	0.35	1.94	1.59	0.18	0
ENO_A1	1.06	0.35	0.24	2.35	0.166667	1.83333	0.2	1.8	1.62	0.38	0.2	1.8	1.75	0.34	0.383333	1.52667	0.33	1.67	0.52	0.27	2.21	1.7	0.3	0.68	0.14	0.14	1.64	2.59	0.82	1	0.263333	1.73667	0.92	0.31	0	2.77	1.44333	0.556667	2.12	0	0.35	1.64333	0	1.88	0.236667	1.26	0.543333	0.723333	0.356667
ENO_A2	0.91	0.34	0.11	2.63	0.5	1.5	0.555	1.445	1.8125	0.1875	0.29	1.71	1.95	0.76	0.11	1.19	0.67	1.33	0.79	0.3625	1.85	1.595	0.405	0.68	0	0.41	1.09	3.14	0.68	1	0.315	1.685	0.6575	0.98	0	2.3625	1.51	0.49	1.5175	0.4075	1.195	0	0	2.88	0.3525	1.42	0.8875	0.535	0.045
FBA_A1	1.71	0.42	0.34	1.52667	0.5	1.5	0.59	1.41	1.41	0.59	0.18	1.82	0.86	1	0.71	1.43	0.223333	1.77667	0.62	0.38	2	1.52	0.48	0.48	0	0	2.64	2.64	0.24	1	0.773333	1.22667	0.52	0	0.263333	3.21667	1.27	0.73	0.43	0	0	0.573333	0.86	4.14667	0.7	2.80667	0.233333	0	0.233333
FBA_A2	1.62	0.32	0.54	1.51	0.4	1.6	0.27	1.73	1.93	0.07	0.225	1.775	1.23	0.62	0.15	2	0.17	1.83	0.39	0.52	2.09	1.79	0.21	0.9375	0.25	0	2.25	1.8125	0.75	1	0.55	1.45	0.5	0	0	3.5	0.96	1.04	0.8	0	0.4	0.8	0.4	3.6	1.14	2.46	0.48	0.48	0
FolB_A1	1.33	0	0	2.67	1	1	0.723333	1.27667	1.78	0.22	0.7	1.3	2.29	0	0	1.71	1	1	1	0.2	1.8	1.58667	0.413333	0.583333	0.583333	0	1.16333	3.67333	0	1	0.333333	1.66667	2	0	0	2	1.33	0.67	1	2	0	1.5	1.5	0	0	1.33	1.55333	0	0.446667
FolB_A2	1.33	0	0	2.67	1	1	0.33	1.67	1.7725	0.2275	0.5	1.5	1.33	1.33	0	1.33	0	2	0.94	0.47	1.595	1.805	0.195	0.92	0.46	0	0.92	2.77	0.92	1	0.86	1.14	1.6	0	0	2.4	2	0	2	0	2	0	0	2	0.6	1.8	1.8	0	0
FolC_A1	1.8	0	0	2.2	0.78	1.22	0.5	1.5	1.53	0.47	0.22	1.78	1.68	0.21	0.42	1.68	0	2	0.92	0.15	1.92	1.70667	0.293333	1.2	0.24	0	1.44	2.64	0.48	1	0.57	1.43	1.33	0	0	2.67	1.61333	0.386667	3.15333	0.9	0.45	0.756667	0	0.736667	1.33	1.67	1.33	0.33	0
FolC_A2	1.88	0.47	0	1.65	0	2	0.53	1.47	1.41	0.59	0.22	1.78	1.89	0.21	0.42	1.47	0.415	1.585	1.11	0.3725	1.52	1.68	0.32	1.14	0.29	0	1.43	2.29	0.86	1	0.38	1.62	0.89	0.44	0	2.67	1.3575	0.6425	2.25	0.38	2.62	0	0	0.75	0.63	2.21	1.26	0.32	0
FolE_A1	1.4	0.866667	0	1.73333	0	2	0.36	1.64	1.73667	0.263333	0.613333	1.38667	2.32333	0	0	1.67667	0.303333	1.69667	1.23333	0	1.76667	1.22	0.78	0.903333	0	0	0.653333	2.00667	2.43667	1	0.303333	1.69667	1.60333	0	0.623333	1.77	2	0	1.74	0.286667	0.486667	1.46	0	2.02667	0	1.85667	1.17	0.386667	0.2
FolE_A2	1.23	0	0	2.77	0	2	0.4	1.6	1.67	0.33	0.22	1.78	1.82	0.73	0.73	0.73	0.57	1.43	1	0	2	1.6625	0.3375	0.825	0.3	0.375	0.6	2.4	1.5	1	0.6625	1.3375	2.22	0	0	1.78	1.64	0.36	1.275	0	0.7875	0.395	0.395	3.15	0.33	1.33	0.33	0.9175	0.33
G6PD_A1	1.42	0.26	0.39	1.94	0	2	0.07	1.93	1.58	0.42	0.35	1.65	1.7	0.24	0.48	1.58	0.29	1.71	0.75	0.15	2.1	1.43	0.57	1	0.33	0	0.89	3	0.78	1	0.62	1.38	1.07	0.13	0.13	2.67	1.7	0.3	1.54	0	0.86	0.86	0.34	2.4	0.86	1.07	1.71	0	0
G6PD_A2	1.5	0.5	0	2	0	2	0.31	1.69	1.68	0.32	0.45	1.55	1.7	0.48	0.36	1.45	0.25	1.75	0.75	0.3	1.95	1.52	0.48	0.9725	0.11	0.22	1	3.1375	0.56	1	0.28	1.72	0.8975	0.27	0.3025	2.53	1.52	0.48	1.71	0.17	0.51	0.69	0.17	2.74	0.46	1.38	1.38	0.23	0
GADPH_A1	1	0.17	0.17	2.67	0	2	0.32	1.68	1.57	0.43	0.53	1.47	2.21	0.596667	0	1.19333	0.33	1.67	0.9	0.5	1.6	1.57	0.43	1.25	0	0	0.5	3.5	0.75	1	0.4	1.6	0.8	0	0.27	2.93	2	0	2.31	0.92	0.92	0.46	0.46	0.92	0	1.36	1.64	0.55	0
GADPH_A2	1.48	0.59	0	1.93	0.33	1.67	0.225	1.775	1.7125	0.2875	0.43	1.57	2.21	0.41	0	1.38	0.67	1.33	0.6225	0.2375	2.14	1.92	0.08	0.96	0	0.24	0.48	4.08	0.24	1	0.57	1.43	0.53	0.335	0.27	2.865	1.5	0.5	2.4	0.6	0.6	0	1.2	1.2	0.29	1.71	0.86	0	0
Glk_A1	1.76	0.32	0	1.92	0	2	0.4	1.6	1.41	0.59	0.67	1.33	2.29	0.433333	0.323333	0.943333	0.67	1.33	1.16	0.546667	1.29	1.36	0.64	0.62	0.15	0	1.38	3.38	0.46	1	0.53	1.47	1.45	0.36	0	2.18	1.5	0.5	2.57	0	0	0	0	3.43	0.783333	0.906667	1.96	0	0
Glk_A2	1.85	0	0.15	2	0.125	1.875	0.5	1.5	1.7025	0.2975	0.25	1.75	2.27	0.32	0.1375	1.2725	0	2	1.125	0.45	1.425	1.0875	0.9125	0.97	0	0.32	1.14	2.92	0.65	1	0.45	1.55	1.09	0	0	2.91	1.4	0.6	3	1.2	0	0	0	1.8	0.395	1.18	0.7875	0.395	0.095
GPI_A1	1.16	0.32	0.21	2.32	1	1	0.43	1.57	1.89	0.11	0.94	1.06	2.5	0.1	0.2	1.2	0.36	1.64	0.87	0.24	1.89	1.69	0.31	1.09	0.22	0.22	1.09	2.73	0.65	1	0.32	1.68	1.17667	0.53	0.173333	2.12	1.75333	0.246667	3.33	0	0.67	0	0	2	0.496667	1.32	1.21333	0.166667	0
GPI_A2	1.29	0.35	0.35	2	2	0	0.385	1.615	1.53	0.47	0.53	1.47	2.15	0.51	0.51	0.82	0.2	1.8	0.75	0.19	2.06	1.5075	0.4925	0.965	0.11	0.34	1.19	2.83	0.57	1	0.3075	1.6925	1.04	0.17	0.305	2.475	1.62	0.38	2.795	0.8	0.5325	0.2675	0	1.605	0.555	1.3275	1.03	0.17	0
Gpml_A1	1.17	0.33	0.5	2	0.44	1.56	0.366667	1.63333	1.47667	0.523333	0.32	1.68	1.75333	0.42	0.666667	1.16	0.31	1.69	0.863333	0.4	1.73	1.77333	0.226667	0.5	0.25	0.12	1.12	3.25	0.75	1	0.31	1.69	1.05	0.42	0	2.53	1.58	0.42	2.53667	0.253333	0.926667	1.26667	0.253333	0.76	0.5	1.67	1.17	0.17	0.33
Gpml_A2	1.45	0.36	0	2.18	0.455	1.545	0.3175	1.6825	1.7625	0.2375	0.255	1.745	1.54	0.1	0.41	1.95	0.5	1.5	1	0.19	1.81	1.555	0.445	1	0	0.21	1.395	2.515	0.88	1	0.23	1.77	1.11	0.6125	0	2.275	1.515	0.485	2.4425	0.89	0.5925	0	0.2975	1.7775	0.34	1.2	1.37	0.17	0.17
HemA_A1	2.11	0.22	0.11	1.56	1.5	0.5	0.6	1.4	1.55	0.45	0.31	1.69	2.03667	0.393333	0.393333	1.18	0.92	1.08	0.95	0.383333	1.67667	1.69	0.31	0.73	0	0	0.92	3.65333	0.69	1	0.476667	1.52333	1.78	0.293333	0	1.92667	1.68	0.32	1.62	0.46	0.92	1.15	0.46	1.38	1.11	1.78	0.67	0	0
HemA_A2	2.1075	0.32	0.2725	1.3	0	2	0.18	1.82	1.91	0.09	0	2	2.35	0.47	0.24	0.94	0.33	1.67	1	0.27	1.73	1.48	0.52	1.035	0.1175	0.1175	0.6875	3.1325	0.9175	1	0.0375	1.9625	1.33	0.44	0.44	1.78	1.65	0.35	1.71	0.43	1.5	0.695	0	1.6575	0.6325	2.3675	0.46	0	0
HemB_A1	2.09	0.7	0.35	0.87	1	1	0.206667	1.79333	1.75	0.25	0.33	1.67	1.79667	0.463333	0.35	1.39	0.22	1.78	0.92	0.23	1.85	1.76	0.24	0.71	0	0.29	0.71	3.14	1.14	1	0.386667	1.61333	1.5	0.5	0	2	1.86	0.14	1.89	0.95	0.95	0.526667	0	1.68333	0.75	0.38	0.75	0.38	0.38
HemB_A2	1.74	0.7	0.17	1.39	0	2	0.53	1.47	1.57	0.43	0.67	1.33	2.26	0.17	0.35	1.22	0	2	1.25	0.1125	1.6425	1.88	0.12	1	0.14	0.57	0.86	2.57	0.86	1	0.24	1.76	1.33	0.89	0.44	1.33	1.54	0.46	1.58	0.32	0.95	1.1825	0	1.97	0.32	1.26	1.58	0.63	0
HemD_A1	1.78	0.44	0.44	1.33	0	0	0.57	1.43	1.69	0.31	0.5	1.5	2.33	0.5	0.17	1	0.33	1.67	1.05	0.45	1.5	1.5	0.5	0.27	0.27	0.27	0.82	3.55	0.82	1	0	2	2	0.4	0	1.6	1.64	0.36	1.71	0.86	0.86	0.86	0	1.71	0.38	1.88	1.12	0.75	0
HemD_A2	2.17	0	0	1.83	0	0	0.33	1.67	1.86	0.14	0	2	2.08	0.16	0.16	1.6	0	2	0.9	0.525	1.575	1.78	0.22	1.04	0	0.26	0.52	3.195	0.975	1	0.14	1.86	2.5	0	0	1.5	1.56	0.44	3.33	0	0.67	0	0	2	0.32	0.95	1.58	0.32	0.32
HemE_A1	1.44	0.16	0	2.4	0	2	0.44	1.56	1.79	0.21	0.86	1.14	1.27	0.36	0.36	2	0.2	1.8	0.81	0.386667	1.80333	1.71	0.29	0.606667	0.203333	0.403333	1.41667	3.03333	0.336667	1	0.46	1.54	1.14	0	0.38	2.48	1.67	0.33	2	0.33	1.67	0	0	2	0	2	1	0.5	0
HemE_A2	1.3225	0.39	0.0975	2.19	0.67	1.33	0.44	1.56	1.89	0.11	0.4	1.6	0.91	0.73	0.18	2.18	0	2	0.71	0.35	1.94	1.6	0.4	0.56	0	0.38	1.69	2.81	0.56	1	0.22	1.78	1.11	0.89	0	2	1.3	0.7	1.76	0	1.41	0	0.35	2.47	0	1.8	0.9	0.3	0
HemL_A1	1.55	0.47	0.03	1.95	0.5	1.5	0.233333	1.76667	1.56	0.44	0.19	1.81	2.09	0.46	0.26	1.19	0.22	1.78	1.18	0.213333	1.60667	1.77	0.23	0.86	0	0	0.43	4	0.71	1	0.386667	1.61333	1.74	0.52	0	1.74	1.33	0.67	1.85	0.46	0.92	0.46	0	2.31	0.08	1.84	1.68	0.4	0
HemL_A2	1.26	0.605	0.21	1.9175	0.5	1.5	0.24	1.76	1.77	0.23	0.05	1.95	2.29	0.25	0.46	1	0	2	1.12	0.38	1.5	1.7425	0.2575	0.98	0	0.245	0.42	3.385	0.98	1	0.59	1.41	1.79	0.17	0.3725	1.67	1.64	0.36	2.0675	0	1.3125	0.4375	0	2.1825	0.77	0.97	1.16	0.39	0
HemN_A1	1.75	0	0	2.25	0.33	1.67	0.28	1.72	1.44	0.56	0.36	1.64	1.74667	0.503333	0.656667	1.09	0.33	1.67	0.75	0.48	1.77	1.77	0.23	0.243333	0.29	0.29	1.9	2.1	1.17	1	0.49	1.51	0.84	0.42	0	2.74	1.55	0.45	1.6	0	0.8	1.2	0	2.4	1.32667	0.696667	1.72667	0.173333	0
HemN_A2	1.7825	0.74	0.2475	1.2325	0.33	1.67	0.48	1.52	1.4175	0.5825	0.37	1.63	2.165	0.67	0.275	0.89	0.33	1.67	0.71	0.21	2.07	1.7825	0.2175	0.82	0.27	0.27	2.05	2.1475	0.445	1	0.46	1.54	1	0.2	0.2	2.6	1.67	0.33	2.12	0	0	0.71	0	3.18	0.425	1.4525	1.4525	0.2825	0.38
Hom_A1	1.33	0.22	0	2.44	0	2	0.286667	1.71333	1.62	0.38	0.29	1.71	2.05	0.32	0.22	1.41	0	2	0.973333	0.62	1.40667	1.78667	0.213333	0.51	0.13	0.13	0.77	3.19	1.28	1	0.69	1.31	1.02333	0.51	0	2.46667	1.78667	0.213333	1.59333	0.533333	0	0.533333	0	3.34667	0.213333	2.09333	1.30333	0.213333	0.213333
Hom_A2	1.38	0.12	0.12	2.38	0	2	0.27	1.73	1.8275	0.1725	0.4375	1.5625	2.075	0.21	0.385	1.33	0	2	0.93	0.16	1.91	1.5425	0.4575	0.5625	0.245	0.2825	0.845	3.615	0.4575	1	0.445	1.555	0.94	0.47	0.24	2.35	1.4375	0.5625	1.85	0	0.92	0.46	0	2.77	0.615	1.0725	1.4375	0.2075	0
IspE_A1	1.18	0.24	0.24	2.35	0.8	1.2	0.283333	1.71667	1.49	0.51	0.36	1.64	1.97	0.17	0.813333	1.04	0	2	0.94	0.47	1.59	1.65333	0.346667	0.43	0.14	0.57	1	3.14	0.71	1	0.63	1.37	0.89	0.44	0.44	2.22	1.5	0.5	0.4	0	0	0	2.8	2.8	0	2.12	1.76	0.71	0
IspE_A2	0.696667	0.46	0.46	2.38	0.266667	1.73333	0.146667	1.85333	1.71	0.29	0.67	1.33	2.22667	0.443333	0	1.33	0.8	1.2	1.11	0.44	1.44	1.67333	0.326667	0.92	0	0.46	0.62	3.38	0.62	1	0.39	1.61	1.66	0.68	0	1.66	2	0	1.71	0.86	2.57	0	0	0.86	0.306667	1.72667	1.52667	0.61	0
IspF_A1	2.5	0	0.5	1	2	0	0	2	1.33	0.67	0	2	2.13	0.27	0.53	1.07	0.29	1.71	0.513333	0.263333	2.22333	2	0	0.866667	0.173333	0.52	1.04	2.35	1.04	1	0.75	1.25	1.14	0	0	2.86	1.14	0.86	4.29	0.86	0	0	0	0.86	0.46	1.38	0.92	0.153333	0
IspF_A2	2.5	0.5	0.5	0.5	0	2	0.22	1.78	1.5	0.5	0	2	2.5	0.5	0	1	0.67	1.33	0.66	0.3275	2.0125	1.45	0.55	0.6	0	0.3	0.6	3.975	0.525	1	0	2	1.14	0	0	2.86	1.67	0.33	3	1	1	1	0	0	0.375	1.125	1	0	0
IspH_A1	1.68333	0.576667	0.293333	1.44667	0.33	1.67	0	2	1.89	0.11	0.29	1.71	1.62	0.38	0.75	1.25	0.36	1.64	0.85	0.393333	1.75667	1.67333	0.326667	0.46	0.15	0.15	0.92	3.23	1.08	1	0.55	1.45	1.07	0.446667	0.27	2.22333	1.64	0.36	1.06667	0.246667	0.74	0.82	0.246667	2.88	0.29	0.86	0.57	1.14	0.29
IspH_A2	1.33	0.4575	0.33	1.8725	0.67	1.33	0	2	1.46	0.54	0.86	1.14	1.53	0.35	0.47	1.65	0.18	1.82	0.83	0.33	1.83	1.58	0.42	1.2	0.1875	0	0.5625	3.45	0.6	1	0.43	1.57	1.5	0.25	0	2.25	1.54	0.46	1.325	0.19	1.01	1.01	0	2.4625	0.285	0.9175	1.1275	0.565	0.285
PGD_A1	1.21	0.37	0.28	2.14	1	1	0.22	1.78	1.59	0.41	0.32	1.68	1.27	0.39	0.68	1.66	0.4	1.6	0.8	0.2	2	1.64	0.36	0.42	0.28	0.14	1.67	3.35	0.14	1	0.293333	1.70667	1.2	0.2	0	2.6	1.73	0.27	0.9	0	1.2	0.3	0.3	3.3	1	1.4	1.2	0.4	0
PGD_A2	1.0275	0.6325	0.35	1.99	0.5	1.5	0.44	1.56	1.5275	0.4725	0.6075	1.3925	1.37	0.4725	0.2025	1.9625	0.67	1.33	0.6475	0.3225	2.03	1.48	0.52	0.5625	0.3175	0	1.5075	3.44	0.175	1	0.42	1.58	1	0.6	0	2.4	1.73	0.27	0.675	0	1.2	0.6	0.525	3	0.21	1.93	1.07	0.64	0.21
PGK_A1	1.29	0.39	0.195	2.125	0.75	1.25	0.36	1.64	1.67	0.33	0.31	1.69	2.23	0.33	0.13	1.31	0.25	1.75	1.19	0.245	1.565	1.505	0.495	0.15	0.6	0	1.05	3.6	0.6	1	0.185	1.815	0.8	0	0	3.2	1.75	0.25	2.4	0	1.2	0	0	2.4	1.15	0.92	0.23	0.46	0
PGK_A2	1.53	0.24	0	2.24	0.9175	1.0825	0.2925	1.7075	1.665	0.335	0	2	1.825	0.245	0.28	1.66	0	2	1.075	0.27	1.6625	1.6225	0.3775	0.3	0.15	0.15	1.5	2.85	1.05	1	0.415	1.585	0.4	0.7	0	2.9	1.1775	0.8225	1.64	0.55	1.09	0	0.55	2.18	0.25	1.5	0.25	0.5	0
PK_A1	1.97333	0.373333	0.186667	1.46667	0.4	1.6	0.41	1.59	1.66	0.34	0.15	1.85	1.33	0.653333	0.51	1.50667	0.29	1.71	0.786667	0.28	1.93333	1.79	0.21	0.44	0.22	0.11	0.78	3.70667	0.743333	1	0.26	1.74	1.14	0.19	0.38	2.29	1.58333	0.416667	2.64	0	0.72	0.48	0	2.16	0.67	1.33	1.33	1	0.33
PK_A2	1.87	0.24	0.3125	1.5775	0	2	0.0725	1.9275	1.585	0.415	0	2	1.64	0.435	0.41	1.515	0	2	0.74	0.28	1.98	1.75	0.25	0.45	0	0.11	0.91	3.68	0.85	1	0.3825	1.6175	1.71	0.3325	0	1.95	1.5	0.5	1.615	0.67	0.835	0.4975	0.67	1.725	0.5075	1.88	1.2525	0.3175	0.1575
ProB_A1	1.76	0.32	0.32	1.6	0	2	0.22	1.78	1.4	0.6	0.44	1.56	2.46	0.31	0	1.23	0.4	1.6	0.84	0.66	1.5	1.47	0.53	0.84	0.14	0.14	0.84	4.05	0	1	0.23	1.77	2.4	0	0	1.6	1.85	0.15	2.62	1.12	0.75	0.38	0	1.12	0.69	1.38	1.15	0.46	0.23
ProB_A2	2.19	0.15	0.27	1.38	0	2	0.1	1.9	1.62	0.38	0.22	1.78	2.0375	0.46	0.46	1.04	0	2	1.03	0.47	1.5	1.52	0.48	0.6325	0.2975	0	0.5975	4.025	0.4475	1	0.35	1.65	2.135	0.37	0	1.4875	1.54	0.46	2.8	0.8	0.8	0.4	0	1.2	0	2.08	1.6775	0.4025	0.1725
PyrF_A1	1.40333	0.163333	0.486667	1.94667	0.4	1.6	0.473333	1.52667	1.6	0.4	0.57	1.43	1.69667	0	1.21	1.09	0.8	1.2	0.82	0.55	1.64	1.56667	0.433333	0.996667	0	0.613333	0.92	3	0.46	1	0.583333	1.41667	2	0.266667	0	1.73333	2	0	4	0	0	0	0	2	0	1.76	0.826667	0	0
PyrF_A2	1.69	0.19	0	2.1125	0.5	1.5	0.55	1.45	1.75	0.25	0.57	1.43	1.82	1	0.4525	0.73	0	2	0.9525	0.445	1.605	1.4725	0.5275	1.15	0.23	0.46	1.15	2.54	0.46	1	0.5375	1.4625	2.4	0.4	0	1.2	1.45	0.55	4	0	0	0.75	0.25	1	0.585	1.415	0.67	0.33	0
PyrI_A1	1.11	0	0	2.89	0	2	0.29	1.71	1.59667	0.403333	0.55	1.45	1.89	0.21	0.42	1.47	0.0566667	1.94333	0.89	0.22	1.89	1.68	0.32	1.13667	0	0.27	0.55	3.41	0.636667	1	0.953333	1.04667	2.15	0.31	0	1.54	1.67	0.33	2.47	0	0.35	0.71	0	2.47	1.53667	1.53667	0.626667	0.21	0.21
PyrI_A2	1.4	0.2	0	2.4	0.67	1.33	0.14	1.86	1.67	0.33	0.67	1.33	2.12	0	0.47	1.41	0.33	1.67	0.8375	0.55	1.62	1.325	0.675	1.2625	0.14	0.375	0.55	3.14	0.55	1	1.0875	0.9125	1.71	0	0.29	2	1.685	0.315	1.635	0.9375	0.6225	0.6225	0	2.1825	1.07	2.14	0.64	0	0
PyrC_A1	2.31	0.46	0.15	1.08	0	2	0.33	1.67	1.6	0.4	0	2	1.63	0	0.74	1.63	0.2	1.8	0.9	0.19	1.91	1.68	0.32	0.966667	0	0.11	1.07667	3.30333	0.543333	1	0.63	1.37	1.15667	0.316667	0	2.52667	1.72	0.28	2.25333	0.45	1.35	0.9	0.143333	0.9	0.223333	1.27667	1.33	0.943333	0.17
PyrC_A2	1.9825	0.565	0.425	1.025	0	2	0.225	1.775	1.475	0.525	0.2925	1.7075	2.3475	0	0.27	1.38	0.5	1.5	1.0025	0.2425	1.7625	1.89	0.11	1.4425	0.025	0	1.0275	2.835	0.6675	1	0.38	1.62	0.3525	0.835	0	2.8125	1.6325	0.3675	3.38	0.38	0.38	0	0.38	1.5	0.5075	1.1925	1.0225	0.4225	0.3375
PyrD_A1	1.47	0.42	0.42	1.68	0.166667	1.83333	0.316667	1.68333	1.64	0.36	0.35	1.65	2.07	0.3	0.15	1.48	0	2	1.2	0.253333	1.54667	1.5	0.5	0.55	0	0	0.82	4.09	0.55	1	0.353333	1.64667	1.18	0	0.24	2.59	1.83	0.17	1.6	1.2	0.8	1.2	0	1.2	1.16	1.16	1.16	0.19	0
PyrD_A2	1.33	0	0	2.67	1	1	0.205	1.795	1.4775	0.5225	0.265	1.735	1.9475	0.14	0.245	1.6725	0	2	0.825	0.485	1.69	1.665	0.335	1.0975	0.2525	0.03	0.8825	2.83	0.915	1	0.43	1.57	1.1625	0.235	0.235	2.3725	1.56	0.44	3.23	0.92	0	0	0	1.85	0.24	1.92	1.02	0.48	0
RPE_A1	1.88333	0.453333	0.23	1.43	0	2	0.736667	1.26333	1.6	0.4	0	2	2.5	0.75	0	0.75	0	2	1.14	0.52	1.34	1.47	0.53	1.05333	0.32	0	0.95	2.73667	0.95	1	0.463333	1.53667	1.23	0.103333	0	2.66667	2	0	1.64	0	1.07333	0.823333	0.823333	1.64	0.766667	1.14667	0.386667	0.766667	0
RPE_A2	2	0.6	0.4	1	0	2	0.73	1.27	1.735	0.265	0.33	1.67	2.475	0.7625	0	0.7625	0.29	1.71	1	0.53	1.47	1.78	0.22	0.67	0.33	0	1	3	1	1	0.4	1.6	0.73	0.73	0.36	2.18	2	0	0.86	0	1.71	1.71	0	1.71	0.35	0.71	1.06	0.71	0
RpiA_A1	1.5	0.25	0	2.25	0	0	0.56	1.44	1.67	0.33	0.4	1.6	1.14	1.14	0.19	1.52	1.33	0.67	1	0.33	1.67	2	0	0.32	0.32	0	1.26	2.53	1.58	1	0.6	1.4	2.46	0	0.31	1.23	1.75	0.25	3	0	1.5	1.5	0	0	0.6	1.8	0.6	0.6	0.6
RpiA_A2	0.8	0.8	0	2.4	0	0	0.56	1.44	1.42	0.58	0.3	1.7	0.55	0.36	0.36	2.73	0.67	1.33	0.68	0.58	1.74	1.5	0.5	0.95	0.32	0.32	1.26	2.53	0.63	1	0.5	1.5	2.0825	0.415	0.585	0.9175	1.67	0.33	2.175	1.275	1.275	0	0	1.275	0.4125	1.775	0.55	0.55	0.55
SerA_A1	0.92	0.5	0.25	2.33	0	2	0.29	1.71	1.79667	0.203333	0.29	1.71	2.03333	0.5	0.4	1.06667	0.36	1.64	0.566667	0.313333	2.12	1.73333	0.266667	0.62	0.41	0	0.93	2.48	1.55	1	0.426667	1.57333	1.27	0	0	2.73	1.62	0.38	2	0.5	0.25	0.25	0.25	2.75	0.503333	0.953333	1.68333	0.676667	0.503333
SerA_A2	1.47	0.35	0.18	2	0	2	0.32	1.68	1.5	0.5	0.89	1.11	2.15	0.565	0.29	1.0025	0.48	1.52	0.5625	0.22	2.225	1.6025	0.3975	0.81	0.1	0.1	1.22	3.075	0.685	1	0.6175	1.3825	1.33	0.44	0	2.22	1.155	0.845	1.665	0.295	0.7125	0.475	0.2375	2.615	0.17	1.2	1.54	0.51	0
TalA_A1	2.16667	0.143333	0.293333	1.39667	0.67	1.33	0.21	1.79	1.62333	0.376667	0.18	1.82	1.89	0	0.84	1.26	0.4	1.6	0.56	0.33	2.11	1.57	0.43	0.57	0.17	0	1.03	3.54333	0.69	1	0.18	1.82	1.5	0	0.5	2	1.78	0.22	2.5	0	0.5	0.5	0	2.5	0	0.86	0.86	0	0.29
TalA_A2	1.93	0.28	0.28	1.52	0	2	0.385	1.615	1.67	0.33	0.36	1.64	1.4	0	0.6	2	0.4	1.6	0.3175	0.425	2.2575	1.5175	0.4825	1.105	0.35	0.045	0.665	3	0.8375	1	0.28	1.72	1.5	0	0.5	2	1.5	0.5	1.5	0.5	1	0.5	0	2.5	0.29	0.86	0.36	0	0.2175
ThrB_A1	1.46333	0.506667	0.17	1.85667	0.5	1.5	0.483333	1.51667	1.75	0.25	0	2	1.67333	0.72	0.176667	1.43	0.213333	1.78667	1	0.45	1.55	1.6	0.4	0.77	0	0	0.97	2.77333	1.48333	1	0.26	1.74	1.71	0	0	2.29	1.56	0.44	2	1	0	0	0	3	0.653333	1.12333	1.12333	0.846667	0.283333
ThrB_A2	2.07	0	0.44	1.48	0.4	1.6	0.55	1.45	1.62	0.38	0.4	1.6	1.3475	0.17	0.3925	2.09	0.4	1.6	0.975	0.235	1.795	1.315	0.685	1.37	0.17	0.51	0.69	3.045	0.2125	1	0.35	1.65	1.14	1.07	0.29	1.5	1.64	0.36	3.655	0	0	0	0.5875	1.76	0	2	1	0.0625	0
TktA_A1	1.33	0.32	0.13	2.22	0.4	1.6	0.19	1.81	1.60667	0.393333	0.36	1.64	1.57	0.39	0.52	1.51	0.323333	1.67667	0.59	0.426667	1.98333	1.29667	0.703333	0.51	0.31	0.41	1.53	2.34	0.92	1	0.346667	1.65333	1.2	0	0	2.8	1.38	0.62	1.64	0.64	0.55	0.55	0.456667	2.18	0.27	1.09	0.68	0	0.27
TktA_A2	1.13	0.5475	0.07	2.2525	0.91	1.09	0.2775	1.7225	1.5825	0.4175	0.43	1.57	2.0225	0.645	0.33	1.0025	0.3	1.7	0.95	0.41	1.64	1.74	0.26	0.5275	0.42	0.11	1.47	2.4475	1.025	1	0.3775	1.6225	0.77	0.26	0.13	2.84	1.5675	0.4325	1.6575	0.2925	0.5775	0.5775	0.87	2.025	0.38	0.89	0.77	0.38	0.13
TPI_A1	2.25	0.5	0	1.25	0	2	0	2	1.44	0.56	0	2	1.93333	0.58	0.193333	1.28667	0.33	1.67	1.01333	0.586667	1.4	1.88	0.12	0.82	0.27	0.27	1.09	2.63667	0.91	1	0.22	1.78	0.67	0.67	0.67	2	1.27	0.73	2	0	0	1	0	3	0.92	2.31	0.92	0	0.46
TPI_A2	2	0.0625	0	1.9375	0.5	1.5	0	2	1.33	0.67	0.33	1.67	2.36	0.36	0.18	1.09	0	2	0.89	0.11	2	1.6675	0.3325	0.67	0.33	0	0.67	4	0.33	1	0.21	1.79	2.4	0	0	1.6	1.38	0.62	1.71	0	1.71	1.71	0	0.86	0.4875	1.97	1.575	0.395	0.395
[truncated: 16 more columns]
