# Supplementary material for: Comparative Genomics Insights Into the Evolutionary Disparities Between Nitroplast‐Evolved Ecotype UCYN‐A2 and Its Closest Relative UCYN‐A1
Source: Ecol Evol. 2025 Jul 7;15(7):e71739. doi: 10.1002/ece3.71739 (PMC12234771; doi:10.1002/ece3.71739)
Supplement: Supplementary file 8 — Table S7. PR2 analysis for the gene Asd. [file ECE3-15-e71739-s001.xlsx]

## Sheet: Asd
Table S7. PR2 analysis for the gene Asd.
Strain	A3/(A3+T3)	G3/(G3+C3)
UCYN-A1-ALOHA1	0.398058	0.333333
UCYN-A1-ALOHA2	0.398058	0.333333
UCYN-A1-Delmont	0.398058	0.333333
UCYN-A2-SIO64986	0.425926	0.3
UCYN-A2-CPSB1	0.429907	0.290323
UCYN-A2-Arc	0.431193	0.3
UCYN-A2-Delmont	0.431193	0.322581

## Sheet: CarA
Table S7. PR2 analysis for the gene CarA.
Strain	A3/(A3+T3)	G3/(G3+C3)
UCYN-A1-ALOHA1	0.468254	0.423077
UCYN-A1-ALOHA2	0.468254	0.423077
UCYN-A1-Delmont	0.472441	0.423077
UCYN-A2-SIO64986	0.487603	0.259259
UCYN-A2-CPSB1	0.483607	0.285714
UCYN-A2-Arc	0.479675	0.259259

## Sheet: CarB
Table S7. PR2 analysis for the gene CarB.
Strain	A3/(A3+T3)	G3/(G3+C3)
UCYN-A1-ALOHA1	0.391421	0.317073
UCYN-A1-ALOHA2	0.391421	0.317073
UCYN-A1-Delmont	0.385638	0.329114
UCYN-A2-SIO64986	0.422131	0.276596
UCYN-A2-CPSB1	0.421189	0.328947
UCYN-A2-Arc	0.42268	0.324675
UCYN-A2-Delmont	0.425258	0.311688

## Sheet: Dxr
Table S7. PR2 analysis for the gene Dxr.
Strain	A3/(A3+T3)	G3/(G3+C3)
UCYN-A1-ALOHA1	0.333333	0.25
UCYN-A1-ALOHA2	0.333333	0.25
UCYN-A2-SIO64986	0.35	0
UCYN-A2-Arc	0.35	0
UCYN-A2-Delmont	0.35	0

## Sheet: Dsx
Table S7. PR2 analysis for the gene Dsx.
Strain	A3/(A3+T3)	G3/(G3+C3)
UCYN-A1-ALOHA1	0.384937	0.296296
UCYN-A1-ALOHA2	0.384937	0.296296
UCYN-A1-Delmont	0.380165	0.313725
UCYN-A2-SIO64986	0.384298	0.306122
UCYN-A2-CPSB1	0.380165	0.326531
UCYN-A2-Arc	0.384298	0.306122
UCYN-A2-Delmont	0.382716	0.3125

## Sheet: ENO
Table S7. PR2 analysis for the gene ENO.
Strain	A3/(A3+T3)	G3/(G3+C3)
UCYN-A1-ALOHA1	0.358108	0.40625
UCYN-A1-ALOHA2	0.358108	0.40625
UCYN-A1-Delmont	0.355263	0.366667
UCYN-A2-SIO64986	0.378378	0.321429
UCYN-A2-CPSB1	0.376712	0.366667
UCYN-A2-Arc	0.378378	0.344828
UCYN-A2-Delmont	0.378378	0.321429

## Sheet: FBA
Table S7. PR2 analysis for the gene FBA.
Strain	A3/(A3+T3)	G3/(G3+C3)
UCYN-A1-ALOHA1	0.330709	0.448276
UCYN-A1-ALOHA2	0.330709	0.448276
UCYN-A1-Delmont	0.330709	0.448276
UCYN-A2-SIO64986	0.362963	0.35
UCYN-A2-CPSB1	0.367647	0.35
UCYN-A2-Arc	0.367647	0.35
UCYN-A2-Delmont	0.367647	0.35

## Sheet: FolB
Table S7. PR2 analysis for the gene FolB.
Strain	A3/(A3+T3)	G3/(G3+C3)
UCYN-A1-ALOHA1	0.378378	0.333333
UCYN-A1-ALOHA2	0.378378	0.333333
UCYN-A1-Delmont	0.394737	0.2
UCYN-A2-SIO64986	0.368421	0
UCYN-A2-CPSB1	0.368421	0
UCYN-A2-Arc	0.368421	0
UCYN-A2-Delmont	0.368421	0

## Sheet: FolC
Table S7. PR2 analysis for the gene FolC.
Strain	A3/(A3+T3)	G3/(G3+C3)
UCYN-A1-ALOHA1	0.448276	0.214286
UCYN-A1-ALOHA2	0.448276	0.214286
UCYN-A1-Delmont	0.438202	0.230769
UCYN-A2-SIO64986	0.468085	0.307692
UCYN-A2-CPSB1	0.468085	0.307692
UCYN-A2-Arc	0.468085	0.307692
UCYN-A2-Delmont	0.468085	0.307692

## Sheet: FolE
Table S7. PR2 analysis for the gene FolE.
Strain	A3/(A3+T3)	G3/(G3+C3)
UCYN-A1-ALOHA1	0.466667	0.25
UCYN-A1-ALOHA2	0.407895	0.285714
UCYN-A1-Delmont	0.402597	0.307692
UCYN-A2-SIO64986	0.376623	0.333333
UCYN-A2-CPSB1	0.363636	0.388889
UCYN-A2-Arc	0.376623	0.333333
UCYN-A2-Delmont	0.371795	0.352941

[truncated: 30 more sheets: G6PD, GADPH, Glk, GPI, Gpml, HemA, HemB, HemD, HemE, HemL, HemN, Hom, IspE, IspF, IspH, PGD, PGK, PK, ProB, PyrC …]
