# Supplementary material for: Comparative Genomics Insights Into the Evolutionary Disparities Between Nitroplast‐Evolved Ecotype UCYN‐A2 and Its Closest Relative UCYN‐A1
Source: Ecol Evol. 2025 Jul 7;15(7):e71739. doi: 10.1002/ece3.71739 (PMC12234771; doi:10.1002/ece3.71739)
Supplement: Supplementary file 9 — Table S8. The identified codon aversion motifs in the 40 key‐metabolic‐pathway genes from each UCYN‐A strain. [file ECE3-15-e71739-s003.xlsx]

## Sheet: Zero_RSCU_Codons
Table S8. The identified codon aversion motifs in the 40 key-metabolic-pathway genes from each UCYN-A strain.
Taxa	Asd	CarA	CarB	Dxr	Dsx	ENO	FBA	FolB	FolC	FolE	G6PD	GADPH	Glk	GPI	Gpml	HemA	HemB	HemD	HemE	HemL	HemN	Hom	IspE	IspF	IspH	PGD	PGK	PK	ProB	PyrF	PyrI	PyrC	PyrD	RPE	RpiA	SerA	TalA	ThrB	TktA	TPI
UCYN-A1-ALOHA1	L_CTG, P_CCC, H_CAC, C_TGC, R_CGG, *_TAG, *_TGA	L_CTC, T_ACC, R_CGG, R_AGG, *_TAA, *_TGA	A_GCG, *_TAG, *_TGA	L_CTC, L_CTG, V_GTC, V_GTA, S_TCA, S_TCG, S_AGC, P_CCT, P_CCC, P_CCA, P_CCG, T_ACG, A_GCT, A_GCC, A_GCA, A_GCG, Y_TAT, Y_TAC, H_CAT, H_CAC, Q_CAG, N_AAC, C_TGT, C_TGC, R_CGC, R_CGA, R_CGG, R_AGA, R_AGG, G_GGA, G_GGG, *_TAG, *_TGA	*_TAG, *_TGA	V_GTC, P_CCG, C_TGC, R_CGG, R_AGG, *_TAG, *_TGA	L_CTC, L_CTG, S_TCC, P_CCC, T_ACG, R_CGA, R_AGG, *_TAA, *_TAG	L_TTG, L_CTG, V_GTC, V_GTG, S_TCC, S_AGC, P_CCC, P_CCG, T_ACA, T_ACG, A_GCC, A_GCG, Y_TAC, R_CGT, R_CGA, G_GGC, G_GGG, *_TAG, *_TGA	L_CTG, S_TCG, P_CCC, P_CCG, T_ACG, A_GCC, A_GCG, H_CAC, R_CGG, *_TAA, *_TAG	L_CTC, L_CTG, I_ATC, S_TCG, S_AGC, P_CCC, T_ACG, A_GCG, Y_TAC, Q_CAG, D_GAC, C_TGC, R_CGG, R_AGG, G_GGC, G_GGG, *_TAG, *_TGA	L_CTG, S_TCC, S_TCG, C_TGC, R_AGG, *_TAG, *_TGA	L_CTC, L_CTG, V_GTG, S_TCG, S_AGC, P_CCC, Q_CAG, C_TGC, G_GGG, *_TAG, *_TGA	L_CTG, S_TCC, S_TCG, P_CCG, A_GCG, C_TGC, R_CGC, R_CGA, R_CGG, R_AGG, *_TAA, *_TGA	S_TCG, R_CGC, R_CGG, R_AGG, *_TAA, *_TGA	P_CCG, T_ACG, *_TAG, *_TGA	L_CTC, L_CTG, S_TCC, S_TCG, P_CCG, Y_TAC, *_TAG, *_TGA	L_CTC, V_GTC, P_CCG, T_ACG, R_CGG, *_TAG, *_TGA	S_TCG, P_CCG, N_AAC, C_TGT, C_TGC, R_CGG, *_TAG, *_TGA	V_GTC, S_TCG, S_AGC, P_CCC, T_ACC, T_ACG, A_GCG, C_TGC, R_CGC, R_CGG, *_TAG, *_TGA	L_CTC, L_CTG, S_TCG, S_AGC, P_CCG, T_ACG, A_GCG, R_CGG, *_TAG, *_TGA	S_TCG, P_CCG, A_GCC, A_GCG, R_CGG, R_AGG, *_TAA, *_TGA	P_CCG, T_ACC, T_ACG, A_GCG, H_CAC, C_TGC, W_TGG, R_CGA, R_CGG, *_TAG, *_TGA	V_GTC, V_GTG, S_TCG, S_AGC, T_ACG, H_CAC, R_CGC, R_CGA, R_AGA, R_AGG, *_TAA, *_TAG	F_TTC, V_GTC, V_GTG, S_TCC, S_TCG, P_CCC, P_CCG, T_ACC, T_ACG, A_GCC, K_AAG, D_GAC, C_TGT, R_CGC, R_CGA, R_CGG, *_TAG, *_TGA	D_GAC, *_TAA, *_TGA	S_TCG, P_CCG, R_AGG, *_TAA, *_TGA	L_CTG, V_GTG, S_TCG, P_CCC, P_CCG, R_CGC, R_CGG, R_AGG, *_TAA, *_TGA	R_CGG, R_AGG, *_TAA, *_TGA	L_TTG, P_CCC, P_CCG, C_TGC, R_CGG, G_GGG, *_TAG, *_TGA	L_CTC, S_TCC, S_TCG, S_AGC, P_CCG, Y_TAC, Q_CAG, R_CGC, R_CGA, R_CGG, R_AGG, G_GGC, *_TAG, *_TGA	L_CTC, V_GTG, P_CCG, A_GCC, A_GCG, H_CAC, C_TGC, R_CGG, R_AGG, *_TAG, *_TGA	F_TTC, L_CTC, P_CCG, T_ACG, Y_TAC, C_TGC, R_CGG, G_GGC, *_TAG, *_TGA	L_CTC, L_CTG, V_GTC, S_TCG, P_CCC, H_CAC, C_TGC, R_CGG, *_TAA, *_TAG	F_TTC, L_CTG, V_GTG, S_TCG, P_CCC, P_CCG, T_ACG, Y_TAC, H_CAC, Q_CAG, C_TGC, R_AGG, G_GGG, *_TAG, *_TGA	L_CTG, P_CCC, T_ACG, A_GCG, K_AAG, C_TGT, C_TGC, W_TGG, R_CGT, R_CGG, R_AGG, *_TAG, *_TGA	L_CTG, P_CCC, P_CCG, C_TGC, *_TAA, *_TAG	L_CTG, V_GTG, S_TCC, S_AGC, P_CCC, R_CGG, R_AGG, G_GGC, *_TAA, *_TGA	F_TTC, L_CTC, L_CTG, P_CCC, P_CCG, R_CGC, R_CGA, R_CGG, *_TAG, *_TGA	S_TCC, P_CCC, P_CCG, *_TAG, *_TGA	F_TTC, S_TCC, A_GCG, Y_TAC, D_GAC, C_TGC, R_CGA, R_CGG, R_AGG, *_TAG, *_TGA
UCYN-A1-ALOHA2	L_CTG, P_CCC, H_CAC, C_TGC, R_CGG, *_TAG, *_TGA	L_CTC, T_ACC, R_CGG, R_AGG, *_TAA, *_TGA	A_GCG, *_TAG, *_TGA	L_CTC, L_CTG, V_GTC, V_GTA, S_TCA, S_TCG, S_AGC, P_CCT, P_CCC, P_CCA, P_CCG, T_ACG, A_GCT, A_GCC, A_GCA, A_GCG, Y_TAT, Y_TAC, H_CAT, H_CAC, Q_CAG, N_AAC, C_TGT, C_TGC, R_CGC, R_CGA, R_CGG, R_AGA, R_AGG, G_GGA, G_GGG, *_TAG, *_TGA	*_TAG, *_TGA	V_GTC, P_CCG, C_TGC, R_CGG, R_AGG, *_TAG, *_TGA	L_CTC, L_CTG, S_TCC, P_CCC, T_ACG, R_CGA, R_AGG, *_TAA, *_TAG	L_TTG, L_CTG, V_GTC, V_GTG, S_TCC, S_AGC, P_CCC, P_CCG, T_ACA, T_ACG, A_GCC, A_GCG, Y_TAC, R_CGT, R_CGA, G_GGC, G_GGG, *_TAG, *_TGA	L_CTG, S_TCG, P_CCC, P_CCG, T_ACG, A_GCC, A_GCG, H_CAC, R_CGG, *_TAA, *_TAG	L_CTC, L_CTG, I_ATC, S_AGC, P_CCC, T_ACG, A_GCG, Y_TAC, Q_CAG, C_TGC, R_CGG, G_GGC, G_GGG, *_TAG, *_TGA	L_CTG, S_TCC, S_TCG, C_TGC, R_AGG, *_TAG, *_TGA	L_CTC, L_CTG, V_GTG, S_TCG, S_AGC, P_CCC, Q_CAG, C_TGC, G_GGG, *_TAG, *_TGA	L_CTG, S_TCC, S_TCG, P_CCG, A_GCG, C_TGC, R_CGC, R_CGA, R_CGG, R_AGG, *_TAA, *_TGA	S_TCG, R_CGC, R_CGG, R_AGG, *_TAA, *_TGA	P_CCG, T_ACG, *_TAG, *_TGA	L_CTC, L_CTG, S_TCC, S_TCG, P_CCG, Y_TAC, *_TAG, *_TGA	L_CTC, V_GTC, P_CCG, T_ACG, R_CGG, *_TAG, *_TGA	S_TCG, P_CCG, N_AAC, C_TGT, C_TGC, R_CGG, *_TAG, *_TGA	V_GTC, S_TCG, S_AGC, P_CCC, T_ACC, T_ACG, A_GCG, C_TGC, R_CGC, R_CGG, *_TAG, *_TGA	L_CTC, L_CTG, S_TCG, S_AGC, P_CCG, T_ACG, A_GCG, R_CGG, *_TAG, *_TGA	S_TCG, P_CCG, A_GCC, A_GCG, R_CGG, R_AGG, *_TAA, *_TGA	P_CCG, T_ACC, T_ACG, A_GCG, H_CAC, C_TGC, W_TGG, R_CGA, R_CGG, *_TAG, *_TGA	V_GTC, V_GTG, S_TCG, S_AGC, T_ACG, H_CAC, R_CGC, R_CGA, R_AGA, R_AGG, *_TAA, *_TAG	F_TTC, V_GTC, V_GTG, S_TCC, S_TCG, P_CCC, P_CCG, T_ACC, T_ACG, A_GCC, K_AAG, D_GAC, C_TGT, R_CGC, R_CGA, R_CGG, *_TAG, *_TGA	D_GAC, *_TAA, *_TGA	S_TCG, P_CCG, R_AGG, *_TAA, *_TGA		R_CGG, R_AGG, *_TAA, *_TGA	L_TTG, P_CCC, P_CCG, C_TGC, R_CGG, G_GGG, *_TAG, *_TGA	L_CTC, S_TCC, S_TCG, S_AGC, P_CCG, Y_TAC, Q_CAG, R_CGC, R_CGA, R_CGG, R_AGG, G_GGC, *_TAG, *_TGA	L_CTC, V_GTG, P_CCG, A_GCC, A_GCG, H_CAC, C_TGC, R_CGG, R_AGG, *_TAG, *_TGA	F_TTC, L_CTC, P_CCG, T_ACG, Y_TAC, C_TGC, R_CGG, G_GGC, *_TAG, *_TGA	L_CTC, L_CTG, V_GTC, S_TCG, P_CCC, H_CAC, C_TGC, R_CGG, *_TAA, *_TAG	F_TTC, L_CTG, V_GTG, S_TCG, P_CCC, P_CCG, T_ACG, Y_TAC, H_CAC, Q_CAG, C_TGC, R_AGG, G_GGG, *_TAG, *_TGA	L_CTG, P_CCC, T_ACG, A_GCG, K_AAG, C_TGT, C_TGC, W_TGG, R_CGT, R_CGG, R_AGG, *_TAG, *_TGA	L_CTG, P_CCC, P_CCG, C_TGC, *_TAA, *_TAG	L_CTG, V_GTG, S_TCC, S_AGC, P_CCC, R_CGG, R_AGG, G_GGC, *_TAA, *_TGA	F_TTC, L_CTC, L_CTG, P_CCC, P_CCG, R_CGC, R_CGA, R_CGG, *_TAG, *_TGA	S_TCC, P_CCC, P_CCG, *_TAG, *_TGA	F_TTC, S_TCC, A_GCG, Y_TAC, D_GAC, C_TGC, R_CGA, R_CGG, R_AGG, *_TAG, *_TGA
UCYN-A1-Delmont	L_CTG, P_CCC, H_CAC, R_CGG, *_TAG, *_TGA	L_CTC, T_ACC, R_CGG, R_AGG, *_TAA, *_TGA	A_GCG, *_TAG, *_TGA		*_TAG, *_TGA	V_GTC, P_CCG, R_CGG, R_AGG, *_TAG, *_TGA	L_CTC, L_CTG, S_TCC, P_CCC, T_ACG, R_CGA, R_AGG, *_TAA, *_TAG	L_TTG, L_CTG, V_GTC, V_GTG, S_TCC, S_TCG, S_AGC, P_CCC, P_CCG, T_ACA, T_ACG, A_GCC, A_GCG, Y_TAC, R_CGT, R_CGA, R_AGA, G_GGC, G_GGG, *_TAG, *_TGA	L_CTG, S_TCG, P_CCC, P_CCG, T_ACG, A_GCC, A_GCG, H_CAC, R_CGG, *_TAA, *_TAG	L_CTC, L_CTG, I_ATC, S_TCC, S_AGC, P_CCC, T_ACG, A_GCG, Y_TAC, Q_CAG, C_TGC, R_CGG, G_GGC, G_GGG, *_TAG, *_TGA	L_CTG, S_TCC, S_TCG, C_TGC, R_AGG, *_TAG, *_TGA	L_CTC, L_CTG, V_GTG, S_TCG, S_AGC, P_CCC, Q_CAG, C_TGC, G_GGG, *_TAG, *_TGA	L_CTG, S_TCC, S_TCG, P_CCG, A_GCG, C_TGC, R_CGC, R_CGA, R_CGG, R_AGG, *_TAA, *_TGA	S_TCG, R_CGC, R_CGG, R_AGG, *_TAA, *_TGA	P_CCG, T_ACG, *_TAG, *_TGA	L_CTC, L_CTG, S_TCC, S_TCG, P_CCC, P_CCG, Y_TAC, *_TAG, *_TGA	L_CTC, V_GTC, P_CCG, T_ACG, R_CGG, *_TAG, *_TGA	S_TCG, P_CCG, N_AAC, C_TGT, C_TGC, R_CGG, *_TAG, *_TGA	V_GTC, S_TCG, S_AGC, P_CCC, T_ACC, T_ACG, A_GCG, C_TGC, R_CGC, R_CGG, *_TAG, *_TGA	L_CTC, L_CTG, S_TCG, P_CCG, T_ACG, R_CGG, *_TAG, *_TGA	S_TCG, P_CCG, A_GCC, A_GCG, R_CGG, R_AGG, *_TAA, *_TGA	P_CCG, T_ACC, T_ACG, A_GCG, H_CAC, C_TGC, W_TGG, R_CGA, R_CGG, *_TAG, *_TGA	V_GTC, V_GTG, S_TCG, S_AGC, T_ACG, H_CAC, R_CGC, R_CGA, R_AGG, *_TAA, *_TAG	F_TTC, L_CTC, V_GTC, V_GTG, S_TCG, P_CCC, P_CCG, T_ACC, T_ACG, A_GCC, K_AAG, D_GAC, C_TGT, R_CGC, R_CGA, R_CGG, *_TAG, *_TGA	D_GAC, *_TAA, *_TGA	S_TCG, P_CCG, R_AGG, *_TAA, *_TGA	L_CTG, V_GTG, S_TCG, P_CCC, P_CCG, R_CGC, R_CGG, R_AGG, *_TAA, *_TGA	R_CGG, R_AGG, *_TAA, *_TGA		L_CTC, S_TCC, S_TCG, S_AGC, P_CCC, P_CCG, Y_TAC, Q_CAG, R_CGC, R_CGA, R_CGG, R_AGG, G_GGC, *_TAG, *_TGA	L_CTC, V_GTG, P_CCG, A_GCC, A_GCG, C_TGC, R_CGG, R_AGG, *_TAG, *_TGA	F_TTC, L_CTC, P_CCG, T_ACG, Y_TAC, C_TGC, G_GGC, *_TAG, *_TGA	L_CTC, L_CTG, V_GTC, S_TCG, P_CCC, H_CAC, R_CGG, *_TAA, *_TAG	F_TTC, L_CTG, V_GTG, S_TCG, P_CCG, T_ACA, T_ACG, Y_TAC, H_CAC, Q_CAG, C_TGC, R_AGG, G_GGG, *_TAG, *_TGA	L_CTG, P_CCC, T_ACG, A_GCG, K_AAG, C_TGT, C_TGC, W_TGG, R_CGT, R_CGG, R_AGG, *_TAG, *_TGA	L_CTG, P_CCC, P_CCG, C_TGC, *_TAA, *_TAG	L_CTG, V_GTG, S_TCC, S_AGC, P_CCC, R_CGG, R_AGG, G_GGC, *_TAA, *_TGA	F_TTC, L_CTC, L_CTG, P_CCC, P_CCG, R_CGC, R_CGA, R_CGG, R_AGG, *_TAG, *_TGA	S_TCC, P_CCC, P_CCG, *_TAG, *_TGA	F_TTC, S_TCC, A_GCG, Y_TAC, D_GAC, C_TGC, R_CGA, R_CGG, R_AGG, *_TAG, *_TGA
UCYN-A2-SIO64986	S_TCG, P_CCG, R_CGC, R_CGG, R_AGG, *_TAA, *_TAG	L_CTC, V_GTG, P_CCG, T_ACC, A_GCG, R_CGG, *_TAG, *_TGA	L_CTG, P_CCG, R_CGG, R_AGG, *_TAG, *_TGA	L_CTG, V_GTC, V_GTG, S_TCC, S_TCG, P_CCT, P_CCC, P_CCA, P_CCG, T_ACC, T_ACG, A_GCT, A_GCC, A_GCA, A_GCG, Y_TAC, H_CAT, H_CAC, Q_CAG, N_AAC, D_GAC, E_GAG, C_TGT, C_TGC, R_CGC, R_CGA, R_CGG, R_AGA, R_AGG, G_GGT, G_GGC, G_GGA, G_GGG, *_TAG, *_TGA	S_TCG, P_CCG, T_ACG, Y_TAC, C_TGC, *_TAG, *_TGA	L_CTC, S_TCG, P_CCG, T_ACC, R_CGC, R_CGG, *_TAG, *_TGA	L_CTG, V_GTC, V_GTG, S_TCG, P_CCC, P_CCG, T_ACG, Y_TAC, R_AGG, *_TAA, *_TAG	L_CTG, V_GTC, V_GTG, S_TCC, S_TCG, P_CCC, P_CCG, T_ACC, T_ACG, A_GCC, A_GCG, H_CAC, Q_CAG, R_CGC, R_CGG, R_AGG, G_GGG, *_TAA, *_TAG	L_CTG, V_GTG, S_TCG, P_CCG, A_GCG, C_TGC, R_CGC, R_CGG, *_TAG, *_TGA	I_ATC, P_CCC, P_CCG, T_ACG, A_GCC, A_GCG, Y_TAC, C_TGC, R_AGG, *_TAG, *_TGA	S_TCG, A_GCG, C_TGC, *_TAG, *_TGA	L_CTC, S_TCC, S_TCG, A_GCG, R_CGC, G_GGG, *_TAG, *_TGA	L_CTC, V_GTC, S_TCG, P_CCC, P_CCG, T_ACG, A_GCC, Y_TAC, H_CAC, C_TGC, R_CGC, R_CGA, R_CGG, *_TAG, *_TGA	S_TCG, C_TGT, R_CGG, *_TAG, *_TGA	L_CTC, P_CCG, A_GCG, R_CGC, *_TAG, *_TGA	F_TTC, S_TCC, S_TCG, Y_TAC, N_AAC, C_TGC, R_CGG, *_TAG, *_TGA	S_TCG, T_ACG, H_CAC, C_TGC, R_CGG, *_TAG, *_TGA	F_TTC, L_CTC, P_CCC, P_CCG, T_ACG, A_GCC, A_GCG, Y_TAC, H_CAC, C_TGT, C_TGC, R_CGC, R_CGG, R_AGG, *_TAA, *_TAG	L_CTC, V_GTG, S_TCG, S_AGC, P_CCG, T_ACC, T_ACG, H_CAC, R_CGC, R_AGG, *_TAG, *_TGA	F_TTC, L_CTC, S_TCG, T_ACG, H_CAC, R_CGG, R_AGG, *_TAG, *_TGA	V_GTC, V_GTG, R_CGA, R_CGG, R_AGG, *_TAG, *_TGA	S_TCG, H_CAC, C_TGC, W_TGG, R_CGG, R_AGG, *_TAA, *_TAG	L_CTC, S_TCG, P_CCG, T_ACC, Q_CAG, C_TGC, R_CGC, R_CGG, G_GGG, *_TAA, *_TAG	F_TTC, L_CTC, V_GTG, S_TCC, S_TCG, P_CCC, P_CCG, T_ACC, T_ACA, Y_TAC, N_AAC, C_TGC, R_CGT, R_CGG, G_GGG, *_TAA, *_TGA	L_CTG, P_CCG, D_GAC, R_CGG, R_AGG, *_TAG, *_TGA	L_CTG, P_CCG, R_AGG, *_TAG, *_TGA	F_TTC, V_GTC, S_TCG, P_CCG, A_GCG, H_CAC, R_CGC, *_TAA, *_TGA	F_TTC, L_CTC, P_CCG, H_CAC, C_TGC, *_TAG, *_TGA	L_CTG, V_GTG, S_AGC, P_CCG, T_ACC, H_CAC, C_TGC, R_CGG, *_TAG, *_TGA	V_GTC, S_TCG, P_CCG, T_ACC, T_ACG, A_GCG, Y_TAC, H_CAC, R_CGC, R_CGA, R_AGG, *_TAG, *_TGA	V_GTG, S_TCC, S_TCG, P_CCC, A_GCG, R_CGG, G_GGC, *_TAG, *_TGA	L_CTC, L_CTG, V_GTG, P_CCG, Y_TAC, C_TGC, R_CGC, G_GGC, *_TAG, *_TGA	S_TCG, A_GCC, A_GCG, H_CAC, R_CGC, R_CGA, R_CGG, *_TAA, *_TGA	L_CTG, V_GTC, S_TCG, T_ACC, T_ACA, T_ACG, Y_TAC, Q_CAG, C_TGC, R_CGG, R_AGG, G_GGG, *_TAG, *_TGA	F_TTC, V_GTC, A_GCG, Y_TAC, C_TGT, C_TGC, W_TGG, R_CGC, R_CGG, *_TAG, *_TGA	S_TCG, P_CCG, C_TGC, *_TAA, *_TAG	L_CTG, S_TCC, P_CCC, C_TGC, R_CGG, G_GGC, *_TAA, *_TGA	V_GTC, S_TCC, S_TCG, S_AGC, A_GCC, R_CGC, R_CGA, R_AGG, *_TAG, *_TGA	*_TAG, *_TGA	L_CTG, V_GTC, P_CCC, P_CCG, T_ACG, A_GCC, A_GCG, H_CAC, D_GAC, R_CGG, R_AGG, *_TAA, *_TGA
UCYN-A2-CPSB1	S_TCG, P_CCG, R_CGC, R_CGG, R_AGG, *_TAA, *_TAG	L_CTC, P_CCG, T_ACC, A_GCG, R_CGG, *_TAG, *_TGA	*_TAG, *_TGA		S_TCG, P_CCG, T_ACG, Y_TAC, C_TGC, *_TAG, *_TGA	L_CTC, P_CCG, T_ACC, R_CGC, R_CGG, *_TAG, *_TGA	L_CTG, V_GTC, V_GTG, S_TCG, P_CCC, P_CCG, T_ACG, Y_TAC, R_AGG, *_TAA, *_TAG	L_CTG, V_GTC, V_GTG, S_TCC, S_TCG, P_CCC, P_CCG, T_ACC, T_ACG, A_GCC, A_GCG, H_CAC, Q_CAG, R_CGC, R_CGG, R_AGG, G_GGG, *_TAA, *_TAG	L_CTG, V_GTG, S_TCG, P_CCG, A_GCG, C_TGC, R_CGC, R_CGG, *_TAG, *_TGA	I_ATC, P_CCC, P_CCG, T_ACG, A_GCC, A_GCG, Y_TAC, C_TGC, R_AGG, *_TAG, *_TGA	S_TCG, A_GCG, C_TGC, *_TAG, *_TGA	L_CTC, S_TCC, S_TCG, A_GCG, R_CGC, G_GGG, *_TAG, *_TGA	L_CTC, V_GTC, P_CCC, P_CCG, T_ACG, A_GCC, Y_TAC, H_CAC, C_TGC, R_CGC, R_CGA, R_CGG, *_TAG, *_TGA	S_TCG, C_TGT, R_CGG, *_TAG, *_TGA	L_CTC, P_CCG, A_GCG, R_CGC, *_TAG, *_TGA	F_TTC, S_TCC, S_TCG, Y_TAC, C_TGC, R_CGG, *_TAG, *_TGA	S_TCG, T_ACG, H_CAC, C_TGC, R_CGG, *_TAG, *_TGA	F_TTC, L_CTC, P_CCC, P_CCG, T_ACG, A_GCC, A_GCG, Y_TAC, H_CAC, C_TGT, C_TGC, R_CGC, R_CGG, R_AGG, *_TAA, *_TAG	L_CTC, V_GTG, S_TCG, S_AGC, P_CCG, T_ACC, T_ACG, A_GCG, H_CAC, R_CGC, R_AGG, *_TAG, *_TGA	F_TTC, L_CTC, S_TCG, T_ACG, H_CAC, R_CGG, R_AGG, *_TAG, *_TGA	V_GTC, V_GTG, R_CGA, R_CGG, R_AGG, *_TAG, *_TGA	S_TCG, H_CAC, C_TGC, W_TGG, R_CGG, R_AGG, *_TAA, *_TAG	L_CTC, S_TCG, P_CCG, Q_CAG, R_CGC, R_CGG, G_GGG, *_TAA, *_TAG	F_TTC, L_CTC, V_GTG, S_TCC, S_TCG, S_AGC, P_CCC, P_CCG, T_ACC, T_ACA, Y_TAC, N_AAC, C_TGC, R_CGT, R_CGG, G_GGG, *_TAA, *_TGA	L_CTG, P_CCG, D_GAC, R_CGG, *_TAG, *_TGA	L_CTG, P_CCG, R_AGG, *_TAG, *_TGA	F_TTC, V_GTC, S_TCG, P_CCG, A_GCG, H_CAC, R_CGC, *_TAA, *_TGA	F_TTC, L_CTC, P_CCG, H_CAC, C_TGC, *_TAG, *_TGA	L_CTG, S_TCG, S_AGC, P_CCG, T_ACC, H_CAC, C_TGC, R_CGG, *_TAG, *_TGA	V_GTC, S_TCG, P_CCG, T_ACC, T_ACG, A_GCG, Y_TAC, H_CAC, R_CGA, R_CGG, R_AGG, *_TAG, *_TGA	V_GTG, S_TCC, S_TCG, P_CCC, A_GCG, R_CGG, G_GGC, *_TAG, *_TGA	L_CTC, L_CTG, V_GTG, P_CCG, Y_TAC, C_TGC, R_CGC, G_GGC, *_TAG, *_TGA	L_CTG, S_TCG, A_GCC, A_GCG, H_CAC, R_CGC, R_CGA, R_CGG, *_TAG, *_TGA	L_CTG, V_GTC, S_TCG, T_ACC, T_ACA, T_ACG, Y_TAC, Q_CAG, C_TGC, R_CGG, R_AGG, G_GGG, *_TAG, *_TGA	V_GTC, S_AGC, A_GCG, Y_TAC, C_TGT, C_TGC, W_TGG, R_CGC, R_CGG, *_TAG, *_TGA	S_TCG, P_CCG, C_TGC, *_TAA, *_TAG	S_TCC, S_TCG, P_CCC, C_TGC, R_CGG, G_GGC, *_TAA, *_TGA	V_GTC, S_TCG, S_AGC, A_GCC, R_CGC, R_CGA, R_AGG, *_TAG, *_TGA	*_TAG, *_TGA	L_CTG, V_GTC, P_CCC, P_CCG, T_ACG, A_GCG, H_CAC, D_GAC, R_CGG, R_AGG, *_TAA, *_TGA
UCYN-A2-Arc	S_TCG, P_CCG, R_CGC, R_CGG, R_AGG, *_TAA, *_TAG	L_CTC, V_GTG, P_CCG, T_ACC, A_GCG, R_CGG, *_TAG, *_TGA	*_TAG, *_TGA	L_CTG, V_GTC, V_GTG, S_TCC, S_TCG, P_CCT, P_CCC, P_CCA, P_CCG, T_ACC, T_ACG, A_GCT, A_GCC, A_GCA, A_GCG, Y_TAC, H_CAT, H_CAC, Q_CAG, N_AAC, D_GAC, E_GAG, C_TGT, C_TGC, R_CGC, R_CGA, R_CGG, R_AGA, R_AGG, G_GGT, G_GGC, G_GGA, G_GGG, *_TAG, *_TGA	S_TCG, P_CCG, T_ACG, Y_TAC, C_TGC, *_TAG, *_TGA	L_CTC, S_TCG, P_CCG, T_ACC, R_CGC, R_CGG, *_TAG, *_TGA	L_CTG, V_GTC, V_GTG, S_TCG, P_CCC, P_CCG, T_ACG, Y_TAC, R_AGG, *_TAA, *_TAG	L_CTG, V_GTC, V_GTG, S_TCC, S_TCG, P_CCC, P_CCG, T_ACC, T_ACG, A_GCC, A_GCG, H_CAC, Q_CAG, R_CGC, R_CGG, R_AGG, G_GGG, *_TAA, *_TAG	L_CTG, V_GTG, S_TCG, P_CCG, A_GCG, C_TGC, R_CGC, R_CGG, *_TAG, *_TGA	I_ATC, P_CCC, P_CCG, T_ACG, A_GCC, A_GCG, Y_TAC, C_TGC, R_AGG, *_TAG, *_TGA	S_TCG, A_GCG, C_TGC, *_TAG, *_TGA	L_CTC, S_TCC, S_TCG, A_GCG, R_CGC, G_GGG, *_TAG, *_TGA	L_CTC, V_GTC, S_TCG, P_CCC, P_CCG, T_ACG, A_GCC, Y_TAC, H_CAC, C_TGC, R_CGC, R_CGA, R_CGG, *_TAG, *_TGA	S_TCG, C_TGT, R_CGG, *_TAG, *_TGA	L_CTC, P_CCG, A_GCG, R_CGC, *_TAG, *_TGA	F_TTC, S_TCC, S_TCG, Y_TAC, N_AAC, C_TGC, R_CGG, *_TAG, *_TGA	S_TCG, T_ACG, H_CAC, C_TGC, R_CGG, *_TAG, *_TGA	F_TTC, L_CTC, P_CCC, P_CCG, T_ACG, A_GCC, A_GCG, Y_TAC, H_CAC, C_TGT, C_TGC, R_CGC, R_CGG, R_AGG, *_TAA, *_TAG	L_CTC, V_GTG, S_TCG, S_AGC, P_CCG, T_ACC, T_ACG, H_CAC, R_CGC, R_AGG, *_TAG, *_TGA	L_CTC, S_TCG, T_ACG, H_CAC, R_CGG, R_AGG, *_TAG, *_TGA	V_GTC, V_GTG, R_CGA, R_CGG, R_AGG, *_TAG, *_TGA	S_TCG, H_CAC, C_TGC, W_TGG, R_CGG, R_AGG, *_TAA, *_TAG	L_CTC, S_TCG, P_CCG, T_ACC, Q_CAG, R_CGC, R_CGG, G_GGG, *_TAA, *_TAG	F_TTC, L_CTC, V_GTG, S_TCC, S_TCG, P_CCC, P_CCG, T_ACC, T_ACA, Y_TAC, N_AAC, C_TGC, R_CGT, R_CGG, G_GGG, *_TAA, *_TGA	L_CTG, P_CCG, D_GAC, R_CGG, *_TAG, *_TGA	L_CTG, P_CCG, R_AGG, *_TAG, *_TGA	F_TTC, V_GTC, S_TCG, P_CCG, A_GCG, H_CAC, R_CGC, *_TAA, *_TGA	F_TTC, L_CTC, P_CCG, H_CAC, C_TGC, *_TAG, *_TGA	L_CTG, V_GTG, S_AGC, P_CCG, T_ACC, H_CAC, C_TGC, R_CGG, *_TAG, *_TGA	V_GTC, S_TCG, P_CCG, T_ACC, T_ACG, A_GCG, Y_TAC, H_CAC, R_CGA, R_CGG, R_AGG, *_TAG, *_TGA	V_GTG, S_TCC, S_TCG, P_CCC, A_GCG, R_CGG, G_GGC, *_TAG, *_TGA	L_CTC, L_CTG, V_GTG, P_CCG, Y_TAC, C_TGC, R_CGC, G_GGC, *_TAG, *_TGA	L_CTG, S_TCG, A_GCC, A_GCG, H_CAC, R_CGC, R_CGA, R_CGG, *_TAA, *_TGA	L_CTG, V_GTC, S_TCG, T_ACC, T_ACA, T_ACG, Y_TAC, Q_CAG, C_TGC, R_CGG, R_AGG, G_GGG, *_TAG, *_TGA	V_GTC, A_GCG, Y_TAC, C_TGT, C_TGC, W_TGG, R_CGC, R_CGG, *_TAG, *_TGA	S_TCG, P_CCG, C_TGC, *_TAA, *_TAG	L_CTG, S_TCC, P_CCC, C_TGC, R_CGG, G_GGC, *_TAA, *_TGA	V_GTC, S_TCC, S_TCG, S_AGC, A_GCC, R_CGC, R_CGA, R_AGG, *_TAG, *_TGA	*_TAG, *_TGA	L_CTG, V_GTC, P_CCC, P_CCG, T_ACG, A_GCC, A_GCG, H_CAC, D_GAC, R_CGG, R_AGG, *_TAA, *_TGA
UCYN-A2-Delmont	S_TCG, P_CCG, R_CGC, R_CGG, R_AGG, *_TAA, *_TAG		*_TAG, *_TGA	L_CTG, V_GTC, V_GTG, S_TCC, S_TCG, P_CCT, P_CCC, P_CCA, P_CCG, T_ACC, T_ACG, A_GCT, A_GCC, A_GCA, A_GCG, Y_TAC, H_CAT, H_CAC, Q_CAG, N_AAC, D_GAC, E_GAG, C_TGT, C_TGC, R_CGC, R_CGA, R_CGG, R_AGA, R_AGG, G_GGT, G_GGC, G_GGA, G_GGG, *_TAG, *_TGA	S_TCG, P_CCG, T_ACG, Y_TAC, C_TGC, *_TAG, *_TGA	L_CTC, S_TCG, P_CCG, T_ACC, R_CGC, R_CGG, *_TAG, *_TGA	L_CTG, V_GTC, V_GTG, S_TCG, P_CCC, P_CCG, T_ACG, Y_TAC, R_AGG, *_TAA, *_TAG	L_CTG, V_GTC, V_GTG, S_TCC, S_TCG, P_CCC, P_CCG, T_ACC, T_ACG, A_GCC, A_GCG, H_CAC, Q_CAG, R_CGC, R_CGG, R_AGG, G_GGG, *_TAA, *_TAG	L_CTG, V_GTG, S_TCG, P_CCG, A_GCG, C_TGC, R_CGC, R_CGG, *_TAG, *_TGA	I_ATC, P_CCC, P_CCG, T_ACC, T_ACG, A_GCC, A_GCG, Y_TAC, C_TGC, R_AGG, *_TAG, *_TGA	S_TCG, A_GCG, C_TGC, *_TAG, *_TGA	L_CTC, S_TCC, S_TCG, A_GCG, R_CGC, G_GGG, *_TAG, *_TGA	L_CTC, V_GTC, S_TCG, P_CCC, P_CCG, T_ACG, A_GCC, Y_TAC, H_CAC, R_CGC, R_CGA, R_CGG, *_TAG, *_TGA	S_TCG, C_TGT, R_CGG, *_TAG, *_TGA	L_CTC, P_CCG, A_GCG, R_CGC, *_TAG, *_TGA	F_TTC, S_TCC, S_TCG, Y_TAC, N_AAC, C_TGC, R_CGG, *_TAG, *_TGA	S_TCG, T_ACG, H_CAC, C_TGC, R_CGG, *_TAG, *_TGA	F_TTC, L_CTC, P_CCC, P_CCG, T_ACG, A_GCC, A_GCG, Y_TAC, H_CAC, C_TGT, C_TGC, R_CGC, R_CGG, R_AGG, *_TAA, *_TAG	L_CTC, V_GTG, S_TCG, S_AGC, P_CCG, T_ACC, T_ACG, H_CAC, R_CGC, R_AGG, *_TAG, *_TGA	L_CTC, S_TCG, T_ACG, H_CAC, R_CGG, R_AGG, *_TAG, *_TGA	V_GTC, V_GTG, R_CGA, R_CGG, R_AGG, *_TAG, *_TGA	S_TCG, H_CAC, C_TGC, W_TGG, R_CGG, R_AGG, *_TAA, *_TAG		F_TTC, L_CTC, V_GTG, S_TCC, S_TCG, P_CCC, P_CCG, T_ACC, T_ACA, Y_TAC, N_AAC, C_TGC, R_CGT, R_CGG, G_GGG, *_TAA, *_TGA	L_CTG, P_CCG, D_GAC, R_CGG, *_TAG, *_TGA	L_CTG, P_CCG, R_AGG, *_TAG, *_TGA	F_TTC, V_GTC, S_TCG, P_CCG, A_GCG, H_CAC, R_CGC, *_TAA, *_TGA	F_TTC, L_CTC, P_CCG, H_CAC, C_TGC, *_TAG, *_TGA	L_CTG, V_GTG, S_AGC, P_CCG, T_ACC, H_CAC, C_TGC, R_CGG, *_TAG, *_TGA	V_GTC, S_TCG, P_CCG, T_ACC, T_ACG, A_GCG, Y_TAC, H_CAC, R_CGA, R_CGG, R_AGG, *_TAG, *_TGA	V_GTG, S_TCC, S_TCG, P_CCC, A_GCG, R_CGG, G_GGC, *_TAG, *_TGA	L_CTG, V_GTG, P_CCG, Y_TAC, C_TGC, R_CGC, G_GGC, *_TAG, *_TGA	L_CTG, S_TCG, A_GCC, A_GCG, H_CAC, R_CGC, R_CGA, R_CGG, *_TAA, *_TGA	L_CTG, V_GTC, S_TCG, T_ACC, T_ACA, T_ACG, Y_TAC, Q_CAG, C_TGC, R_CGG, R_AGG, G_GGG, *_TAG, *_TGA	V_GTC, A_GCG, Y_TAC, C_TGT, C_TGC, W_TGG, R_CGC, R_CGG, *_TAG, *_TGA	S_TCG, P_CCG, C_TGC, *_TAA, *_TAG	L_CTG, S_TCC, P_CCC, C_TGC, R_CGG, G_GGC, *_TAA, *_TGA	V_GTC, S_TCC, S_TCG, S_AGC, A_GCC, R_CGC, R_CGA, R_AGG, *_TAG, *_TGA	*_TAG, *_TGA	L_CTG, V_GTC, P_CCC, P_CCG, T_ACG, A_GCC, A_GCG, H_CAC, D_GAC, R_CGG, R_AGG, *_TAA, *_TGA
The blue color accounts for the shared codon aversion motifs across UCYN-A1 strains
The orange color accounts for the shared codon aversion motifs across UCYN-A2 strains
										A24													A23
